# Supplementary material for: Correction: Modelling Influence and Opinion Evolution in Online Collective Behaviour
Source: PLoS One. 2020 Mar 12;15(3):e0230584. doi: 10.1371/journal.pone.0230584 (PMC7067384; doi:10.1371/journal.pone.0230584)
Supplement: S1 Dataset — (ZIP) [file pone.0230584.s001.zip]

Archive with 6 entries (6 files):
- Xmean_counting_game_plos_one_header.csv
- Xmean_gauging_game_plos_one_header.csv
- Xpers_counting_game_plos_one_header.csv
- Xpers_gauging_game_plos_one_header.csv
- Xtruth_counting_game_plos_one_header.csv
- Xtruth_gauging_game_plos_one_header.csv
