# Supplementary material for: Correction: Modelling Influence and Opinion Evolution in Online Collective Behaviour
Source: PLoS One. 2020 Mar 12;15(3):e0230584. doi: 10.1371/journal.pone.0230584 (PMC7067384; doi:10.1371/journal.pone.0230584)
Supplement: S1 Dataset — (ZIP) [file pone.0230584.s001.zip › Xmean_counting_game_plos_one_header.csv]

	game (column)	1	2	3	4	5	6	7	8	9	10	11	12	13	14	15	16	17	18	19	20	21	22	23	24	25	26	27	28	29	30	1	2	3	4	5	6	7	8	9	10	11	12	13	14	15	16	17	18
	round (column)	1	1	1	1	1	1	1	1	1	1	1	1	1	1	1	1	1	1	1	1	1	1	1	1	1	1	1	1	1	1	2	2	2	2	2	2	2	2	2	2	2	2	2	2	2	2	2	2
gameset (line)	player (line)
1	1	280.5	272	262.75	310.67	251.5	334	312	181.6	364	263.5	246.83	305.67	244.83	274.67	240.17	215.17	246.67	245.17	244.17	365.83	353.83	165.83	147	216.83	173.83	162.33	247.17	136.33	175.67	253	232.4	235.2	226.8	308	224	327.2	295.5	161.17	363.67	307.5	289.67	310	245.67	264	247.5	232.83	242.5	265.33
1	2	280.5	272	262.75	310.67	251.5	334	312	181.6	364	263.5	246.83	305.67	244.83	274.67	240.17	215.17	246.67	245.17	244.17	365.83	353.83	165.83	147	216.83	173.83	162.33	247.17	136.33	175.67	253	232.4	235.2	226.8	308	224	327.2	295.5	161.17	363.67	307.5	289.67	310	245.67	264	247.5	232.83	242.5	265.33
1	3	280.5	272	262.75	310.67	251.5	334	312	181.6	364	263.5	246.83	305.67	244.83	274.67	240.17	215.17	246.67	245.17	244.17	365.83	353.83	165.83	147	216.83	173.83	162.33	247.17	136.33	175.67	253	232.4	235.2	226.8	308	224	327.2	295.5	161.17	363.67	307.5	289.67	310	245.67	264	247.5	232.83	242.5	265.33
1	4	280.5	272	262.75	310.67	251.5	334	312	181.6	364	263.5	246.83	305.67	244.83	274.67	240.17	215.17	246.67	245.17	244.17	365.83	353.83	165.83	147	216.83	173.83	162.33	247.17	136.33	175.67	253	232.4	235.2	226.8	308	224	327.2	295.5	161.17	363.67	307.5	289.67	310	245.67	264	247.5	232.83	242.5	265.33
1	5	280.5	272	262.75	310.67	251.5	334	312	181.6	364	263.5	246.83	305.67	244.83	274.67	240.17	215.17	246.67	245.17	244.17	365.83	353.83	165.83	147	216.83	173.83	162.33	247.17	136.33	175.67	253	232.4	235.2	226.8	308	224	327.2	295.5	161.17	363.67	307.5	289.67	310	245.67	264	247.5	232.83	242.5	265.33
1	6	280.5	272	262.75	310.67	251.5	334	312	181.6	364	263.5	246.83	305.67	244.83	274.67	240.17	215.17	246.67	245.17	244.17	365.83	353.83	165.83	147	216.83	173.83	162.33	247.17	136.33	175.67	253	232.4	235.2	226.8	308	224	327.2	295.5	161.17	363.67	307.5	289.67	310	245.67	264	247.5	232.83	242.5	265.33
2	1	212.8	194.2	240.8	249.2	264.8	278.8	277.33	220.67	236.5	177.5	194.17	196.67	239.5	271	259.17	358.33	266.67	216.17	300	346.67	232.5	182.5	260.83	316.67	330	352.17	299.5	307.5	314.17	238.33	208.67	178.5	226.83	249.5	263	266.33	313.33	251.67	274.17	162.5	169.17	201.67	265.83	265	265	391.67	286.67	183.33
2	2	212.8	194.2	240.8	249.2	264.8	278.8	277.33	220.67	236.5	177.5	194.17	196.67	239.5	271	259.17	358.33	266.67	216.17	300	346.67	232.5	182.5	260.83	316.67	330	352.17	299.5	307.5	314.17	238.33	208.67	178.5	226.83	249.5	263	266.33	313.33	251.67	274.17	162.5	169.17	201.67	265.83	265	265	391.67	286.67	183.33
2	3	212.8	194.2	240.8	249.2	264.8	278.8	277.33	220.67	236.5	177.5	194.17	196.67	239.5	271	259.17	358.33	266.67	216.17	300	346.67	232.5	182.5	260.83	316.67	330	352.17	299.5	307.5	314.17	238.33	208.67	178.5	226.83	249.5	263	266.33	313.33	251.67	274.17	162.5	169.17	201.67	265.83	265	265	391.67	286.67	183.33
2	4	212.8	194.2	240.8	249.2	264.8	278.8	277.33	220.67	236.5	177.5	194.17	196.67	239.5	271	259.17	358.33	266.67	216.17	300	346.67	232.5	182.5	260.83	316.67	330	352.17	299.5	307.5	314.17	238.33	208.67	178.5	226.83	249.5	263	266.33	313.33	251.67	274.17	162.5	169.17	201.67	265.83	265	265	391.67	286.67	183.33
2	5	212.8	194.2	240.8	249.2	264.8	278.8	277.33	220.67	236.5	177.5	194.17	196.67	239.5	271	259.17	358.33	266.67	216.17	300	346.67	232.5	182.5	260.83	316.67	330	352.17	299.5	307.5	314.17	238.33	208.67	178.5	226.83	249.5	263	266.33	313.33	251.67	274.17	162.5	169.17	201.67	265.83	265	265	391.67	286.67	183.33
2	6	212.8	194.2	240.8	249.2	264.8	278.8	277.33	220.67	236.5	177.5	194.17	196.67	239.5	271	259.17	358.33	266.67	216.17	300	346.67	232.5	182.5	260.83	316.67	330	352.17	299.5	307.5	314.17	238.33	208.67	178.5	226.83	249.5	263	266.33	313.33	251.67	274.17	162.5	169.17	201.67	265.83	265	265	391.67	286.67	183.33
3	1	256.5	251.25	141.25	232	325.8	239	270	159.33	396.67	356.67	326.67	190	376.67	186.67	226.67	223.33	216.67	293.33	132.67	176	373.33	323.33	216.67	393.33	433.33	410	336.67	183.33	373.33	373.33	309	319	159	300	387.5	297.5	283.33	146	373.33	366.67	260	159.33	410	152.67	206.67	216.67	166	300
3	2	256.5	251.25	141.25	232	325.8	239	270	159.33	396.67	356.67	326.67	190	376.67	186.67	226.67	223.33	216.67	293.33	132.67	176	373.33	323.33	216.67	393.33	433.33	410	336.67	183.33	373.33	373.33	309	319	159	300	387.5	297.5	283.33	146	373.33	366.67	260	159.33	410	152.67	206.67	216.67	166	300
3	3	256.5	251.25	141.25	232	325.8	239	270	159.33	396.67	356.67	326.67	190	376.67	186.67	226.67	223.33	216.67	293.33	132.67	176	373.33	323.33	216.67	393.33	433.33	410	336.67	183.33	373.33	373.33	309	319	159	300	387.5	297.5	283.33	146	373.33	366.67	260	159.33	410	152.67	206.67	216.67	166	300
3	4	256.5	251.25	141.25	232	325.8	239	270	159.33	396.67	356.67	326.67	190	376.67	186.67	226.67	223.33	216.67	293.33	132.67	176	373.33	323.33	216.67	393.33	433.33	410	336.67	183.33	373.33	373.33	309	319	159	300	387.5	297.5	283.33	146	373.33	366.67	260	159.33	410	152.67	206.67	216.67	166	300
3	5	256.5	251.25	141.25	232	325.8	239	270	159.33	396.67	356.67	326.67	190	376.67	186.67	226.67	223.33	216.67	293.33	132.67	176	373.33	323.33	216.67	393.33	433.33	410	336.67	183.33	373.33	373.33	309	319	159	300	387.5	297.5	283.33	146	373.33	366.67	260	159.33	410	152.67	206.67	216.67	166	300
3	6	256.5	251.25	141.25	232	325.8	239	270	159.33	396.67	356.67	326.67	190	376.67	186.67	226.67	223.33	216.67	293.33	132.67	176	373.33	323.33	216.67	393.33	433.33	410	336.67	183.33	373.33	373.33	309	319	159	300	387.5	297.5	283.33	146	373.33	366.67	260	159.33	410	152.67	206.67	216.67	166	300
4	1	150.75	163	140.25	225	210	180	243.5	265	225	307.5	260	277.5	210	232.5	297.5	265	327.5	182.5	168.75	255	172.5	277.5	187.5	285	220	276.67	223.33	217.5	267.5	270	156.67	196.67	145	197.5	192.5	172.5	262.5	277.5	229.75	277.5	250	257.5	232.5	250	292.5	250	318.75	187.5
4	2	150.75	163	140.25	225	210	180	243.5	265	225	307.5	260	277.5	210	232.5	297.5	265	327.5	182.5	168.75	255	172.5	277.5	187.5	285	220	276.67	223.33	217.5	267.5	270	156.67	196.67	145	197.5	192.5	172.5	262.5	277.5	229.75	277.5	250	257.5	232.5	250	292.5	250	318.75	187.5
4	3	150.75	163	140.25	225	210	180	243.5	265	225	307.5	260	277.5	210	232.5	297.5	265	327.5	182.5	168.75	255	172.5	277.5	187.5	285	220	276.67	223.33	217.5	267.5	270	156.67	196.67	145	197.5	192.5	172.5	262.5	277.5	229.75	277.5	250	257.5	232.5	250	292.5	250	318.75	187.5
4	4	150.75	163	140.25	225	210	180	243.5	265	225	307.5	260	277.5	210	232.5	297.5	265	327.5	182.5	168.75	255	172.5	277.5	187.5	285	220	276.67	223.33	217.5	267.5	270	156.67	196.67	145	197.5	192.5	172.5	262.5	277.5	229.75	277.5	250	257.5	232.5	250	292.5	250	318.75	187.5
4	5	150.75	163	140.25	225	210	180	243.5	265	225	307.5	260	277.5	210	232.5	297.5	265	327.5	182.5	168.75	255	172.5	277.5	187.5	285	220	276.67	223.33	217.5	267.5	270	156.67	196.67	145	197.5	192.5	172.5	262.5	277.5	229.75	277.5	250	257.5	232.5	250	292.5	250	318.75	187.5
4	6	150.75	163	140.25	225	210	180	243.5	265	225	307.5	260	277.5	210	232.5	297.5	265	327.5	182.5	168.75	255	172.5	277.5	187.5	285	220	276.67	223.33	217.5	267.5	270	156.67	196.67	145	197.5	192.5	172.5	262.5	277.5	229.75	277.5	250	257.5	232.5	250	292.5	250	318.75	187.5
5	1	221.67	261.17	202.83	211	202.8	252.4	174.83	144.17	244.67	257	196	167.4	220.2	212	182	104.6	126	246.2	313.8	168.2	150.8	256.6	139.2	181.8	120.6	114.8	217.4	112.5	150	246.25	174.17	219.5	165	220.83	217.5	271.67	187.83	133	250	260	206	163	206.25	188.75	183.75	102.8	145.8	239.4
5	2	221.67	261.17	202.83	211	202.8	252.4	174.83	144.17	244.67	257	196	167.4	220.2	212	182	104.6	126	246.2	313.8	168.2	150.8	256.6	139.2	181.8	120.6	114.8	217.4	112.5	150	246.25	174.17	219.5	165	220.83	217.5	271.67	187.83	133	250	260	206	163	206.25	188.75	183.75	102.8	145.8	239.4
5	3	221.67	261.17	202.83	211	202.8	252.4	174.83	144.17	244.67	257	196	167.4	220.2	212	182	104.6	126	246.2	313.8	168.2	150.8	256.6	139.2	181.8	120.6	114.8	217.4	112.5	150	246.25	174.17	219.5	165	220.83	217.5	271.67	187.83	133	250	260	206	163	206.25	188.75	183.75	102.8	145.8	239.4
5	4	221.67	261.17	202.83	211	202.8	252.4	174.83	144.17	244.67	257	196	167.4	220.2	212	182	104.6	126	246.2	313.8	168.2	150.8	256.6	139.2	181.8	120.6	114.8	217.4	112.5	150	246.25	174.17	219.5	165	220.83	217.5	271.67	187.83	133	250	260	206	163	206.25	188.75	183.75	102.8	145.8	239.4
5	5	221.67	261.17	202.83	211	202.8	252.4	174.83	144.17	244.67	257	196	167.4	220.2	212	182	104.6	126	246.2	313.8	168.2	150.8	256.6	139.2	181.8	120.6	114.8	217.4	112.5	150	246.25	174.17	219.5	165	220.83	217.5	271.67	187.83	133	250	260	206	163	206.25	188.75	183.75	102.8	145.8	239.4
5	6	221.67	261.17	202.83	211	202.8	252.4	174.83	144.17	244.67	257	196	167.4	220.2	212	182	104.6	126	246.2	313.8	168.2	150.8	256.6	139.2	181.8	120.6	114.8	217.4	112.5	150	246.25	174.17	219.5	165	220.83	217.5	271.67	187.83	133	250	260	206	163	206.25	188.75	183.75	102.8	145.8	239.4
6	1	226.5	182.17	161.5	110.33	262.5	233	108	184	160	122.5	95	245	250.25	150	140	145	182.5	245	160	108.33	146.67	166.67	280	128.33	156.67	223.33	183.33	93	243.33	158.33	239.17	189.17	142.67	114	294	271.6	108	176	102	120	96.25	246.25	250	140	135	130	166.25	250
6	2	226.5	182.17	161.5	110.33	262.5	233	108	184	160	122.5	95	245	250.25	150	140	145	182.5	245	160	108.33	146.67	166.67	280	128.33	156.67	223.33	183.33	93	243.33	158.33	239.17	189.17	142.67	114	294	271.6	108	176	102	120	96.25	246.25	250	140	135	130	166.25	250
6	3	226.5	182.17	161.5	110.33	262.5	233	108	184	160	122.5	95	245	250.25	150	140	145	182.5	245	160	108.33	146.67	166.67	280	128.33	156.67	223.33	183.33	93	243.33	158.33	239.17	189.17	142.67	114	294	271.6	108	176	102	120	96.25	246.25	250	140	135	130	166.25	250
6	4	226.5	182.17	161.5	110.33	262.5	233	108	184	160	122.5	95	245	250.25	150	140	145	182.5	245	160	108.33	146.67	166.67	280	128.33	156.67	223.33	183.33	93	243.33	158.33	239.17	189.17	142.67	114	294	271.6	108	176	102	120	96.25	246.25	250	140	135	130	166.25	250
6	5	226.5	182.17	161.5	110.33	262.5	233	108	184	160	122.5	95	245	250.25	150	140	145	182.5	245	160	108.33	146.67	166.67	280	128.33	156.67	223.33	183.33	93	243.33	158.33	239.17	189.17	142.67	114	294	271.6	108	176	102	120	96.25	246.25	250	140	135	130	166.25	250
6	6	226.5	182.17	161.5	110.33	262.5	233	108	184	160	122.5	95	245	250.25	150	140	145	182.5	245	160	108.33	146.67	166.67	280	128.33	156.67	223.33	183.33	93	243.33	158.33	239.17	189.17	142.67	114	294	271.6	108	176	102	120	96.25	246.25	250	140	135	130	166.25	250
7	1	216.67	226.67	373.33	306	242	212	257.83	107.67	275.5	304	358.67	338.17	189	279.8	230	365	226.83	217.17	222	121.4	126.4	200.83	163.33	353.33	134.17	129.5	242.5	104	277	88	229.5	245	280.5	253.5	243.5	182.67	309.17	145	316.17	299.25	329.5	300	166.67	234.17	217.5	335	220.83	283.33
7	2	216.67	226.67	373.33	306	242	212	257.83	107.67	275.5	304	358.67	338.17	189	279.8	230	365	226.83	217.17	222	121.4	126.4	200.83	163.33	353.33	134.17	129.5	242.5	104	277	88	229.5	245	280.5	253.5	243.5	182.67	309.17	145	316.17	299.25	329.5	300	166.67	234.17	217.5	335	220.83	283.33
7	3	216.67	226.67	373.33	306	242	212	257.83	107.67	275.5	304	358.67	338.17	189	279.8	230	365	226.83	217.17	222	121.4	126.4	200.83	163.33	353.33	134.17	129.5	242.5	104	277	88	229.5	245	280.5	253.5	243.5	182.67	309.17	145	316.17	299.25	329.5	300	166.67	234.17	217.5	335	220.83	283.33
7	4	216.67	226.67	373.33	306	242	212	257.83	107.67	275.5	304	358.67	338.17	189	279.8	230	365	226.83	217.17	222	121.4	126.4	200.83	163.33	353.33	134.17	129.5	242.5	104	277	88	229.5	245	280.5	253.5	243.5	182.67	309.17	145	316.17	299.25	329.5	300	166.67	234.17	217.5	335	220.83	283.33
7	5	216.67	226.67	373.33	306	242	212	257.83	107.67	275.5	304	358.67	338.17	189	279.8	230	365	226.83	217.17	222	121.4	126.4	200.83	163.33	353.33	134.17	129.5	242.5	104	277	88	229.5	245	280.5	253.5	243.5	182.67	309.17	145	316.17	299.25	329.5	300	166.67	234.17	217.5	335	220.83	283.33
7	6	216.67	226.67	373.33	306	242	212	257.83	107.67	275.5	304	358.67	338.17	189	279.8	230	365	226.83	217.17	222	121.4	126.4	200.83	163.33	353.33	134.17	129.5	242.5	104	277	88	229.5	245	280.5	253.5	243.5	182.67	309.17	145	316.17	299.25	329.5	300	166.67	234.17	217.5	335	220.83	283.33
8	1	146.17	122.67	81.833	154.5	247.75	210	229	218	276	209.8	360	167	198.2	168.6	260.4	266	230	161.67	272	240	267	182	266.67	255	197.6	228.2	320	203.67	283.33	114.33	210.25	160	140.25	135	174	160	257.2	246.6	298.4	182	325.4	153.2	169	141.8	279.6	269	222	154.2
8	2	146.17	122.67	81.833	154.5	247.75	210	229	218	276	209.8	360	167	198.2	168.6	260.4	266	230	161.67	272	240	267	182	266.67	255	197.6	228.2	320	203.67	283.33	114.33	210.25	160	140.25	135	174	160	257.2	246.6	298.4	182	325.4	153.2	169	141.8	279.6	269	222	154.2
8	3	146.17	122.67	81.833	154.5	247.75	210	229	218	276	209.8	360	167	198.2	168.6	260.4	266	230	161.67	272	240	267	182	266.67	255	197.6	228.2	320	203.67	283.33	114.33	210.25	160	140.25	135	174	160	257.2	246.6	298.4	182	325.4	153.2	169	141.8	279.6	269	222	154.2
8	4	146.17	122.67	81.833	154.5	247.75	210	229	218	276	209.8	360	167	198.2	168.6	260.4	266	230	161.67	272	240	267	182	266.67	255	197.6	228.2	320	203.67	283.33	114.33	210.25	160	140.25	135	174	160	257.2	246.6	298.4	182	325.4	153.2	169	141.8	279.6	269	222	154.2
8	5	146.17	122.67	81.833	154.5	247.75	210	229	218	276	209.8	360	167	198.2	168.6	260.4	266	230	161.67	272	240	267	182	266.67	255	197.6	228.2	320	203.67	283.33	114.33	210.25	160	140.25	135	174	160	257.2	246.6	298.4	182	325.4	153.2	169	141.8	279.6	269	222	154.2
8	6	146.17	122.67	81.833	154.5	247.75	210	229	218	276	209.8	360	167	198.2	168.6	260.4	266	230	161.67	272	240	267	182	266.67	255	197.6	228.2	320	203.67	283.33	114.33	210.25	160	140.25	135	174	160	257.2	246.6	298.4	182	325.4	153.2	169	141.8	279.6	269	222	154.2
9	1	229.75	265.5	290.5	93.333	207.33	270	119	123.75	194.5	233.67	223	225	136.2	111	203.6	170	160	190	164.5	231.75	94.5	132	206	248.4	151	135	145	157.8	120	194	151	200	261.67	108.5	180	252.75	128.5	122.5	179	214	248.2	238	136	100.6	203.6	145.33	134.33	179
9	2	229.75	265.5	290.5	93.333	207.33	270	119	123.75	194.5	233.67	223	225	136.2	111	203.6	170	160	190	164.5	231.75	94.5	132	206	248.4	151	135	145	157.8	120	194	151	200	261.67	108.5	180	252.75	128.5	122.5	179	214	248.2	238	136	100.6	203.6	145.33	134.33	179
9	3	229.75	265.5	290.5	93.333	207.33	270	119	123.75	194.5	233.67	223	225	136.2	111	203.6	170	160	190	164.5	231.75	94.5	132	206	248.4	151	135	145	157.8	120	194	151	200	261.67	108.5	180	252.75	128.5	122.5	179	214	248.2	238	136	100.6	203.6	145.33	134.33	179
9	4	229.75	265.5	290.5	93.333	207.33	270	119	123.75	194.5	233.67	223	225	136.2	111	203.6	170	160	190	164.5	231.75	94.5	132	206	248.4	151	135	145	157.8	120	194	151	200	261.67	108.5	180	252.75	128.5	122.5	179	214	248.2	238	136	100.6	203.6	145.33	134.33	179
9	5	229.75	265.5	290.5	93.333	207.33	270	119	123.75	194.5	233.67	223	225	136.2	111	203.6	170	160	190	164.5	231.75	94.5	132	206	248.4	151	135	145	157.8	120	194	151	200	261.67	108.5	180	252.75	128.5	122.5	179	214	248.2	238	136	100.6	203.6	145.33	134.33	179
9	6	229.75	265.5	290.5	93.333	207.33	270	119	123.75	194.5	233.67	223	225	136.2	111	203.6	170	160	190	164.5	231.75	94.5	132	206	248.4	151	135	145	157.8	120	194	151	200	261.67	108.5	180	252.75	128.5	122.5	179	214	248.2	238	136	100.6	203.6	145.33	134.33	179
10	1	183.75	142.5	192.75	261.25	211.25	303.5	212.5	273.75	268.75	158.33	320	233.33	228.33	296.67	363	230.67	290	346.67	346.67	293.33	160	216.67	356.67	255	232.5	173	285	270	171.67	239	256.25	198.75	267.5	261.25	221.25	316	171.67	265	228.33	156	305	227.67	222.33	294	359.33	225.33	256.67	333.33
10	2	183.75	142.5	192.75	261.25	211.25	303.5	212.5	273.75	268.75	158.33	320	233.33	228.33	296.67	363	230.67	290	346.67	346.67	293.33	160	216.67	356.67	255	232.5	173	285	270	171.67	239	256.25	198.75	267.5	261.25	221.25	316	171.67	265	228.33	156	305	227.67	222.33	294	359.33	225.33	256.67	333.33
10	3	183.75	142.5	192.75	261.25	211.25	303.5	212.5	273.75	268.75	158.33	320	233.33	228.33	296.67	363	230.67	290	346.67	346.67	293.33	160	216.67	356.67	255	232.5	173	285	270	171.67	239	256.25	198.75	267.5	261.25	221.25	316	171.67	265	228.33	156	305	227.67	222.33	294	359.33	225.33	256.67	333.33
10	4	183.75	142.5	192.75	261.25	211.25	303.5	212.5	273.75	268.75	158.33	320	233.33	228.33	296.67	363	230.67	290	346.67	346.67	293.33	160	216.67	356.67	255	232.5	173	285	270	171.67	239	256.25	198.75	267.5	261.25	221.25	316	171.67	265	228.33	156	305	227.67	222.33	294	359.33	225.33	256.67	333.33
10	5	183.75	142.5	192.75	261.25	211.25	303.5	212.5	273.75	268.75	158.33	320	233.33	228.33	296.67	363	230.67	290	346.67	346.67	293.33	160	216.67	356.67	255	232.5	173	285	270	171.67	239	256.25	198.75	267.5	261.25	221.25	316	171.67	265	228.33	156	305	227.67	222.33	294	359.33	225.33	256.67	333.33
10	6	183.75	142.5	192.75	261.25	211.25	303.5	212.5	273.75	268.75	158.33	320	233.33	228.33	296.67	363	230.67	290	346.67	346.67	293.33	160	216.67	356.67	255	232.5	173	285	270	171.67	239	256.25	198.75	267.5	261.25	221.25	316	171.67	265	228.33	156	305	227.67	222.33	294	359.33	225.33	256.67	333.33
11	1	165.75	187	150.75	290	284	294	296.67	273.67	282	347.4	228.8	214.4	253.6	285.2	333.4	335.75	356.5	334.25	353.8	400.4	228.2	253.2	264.8	307.2	262.8	298	357.2	312	276.8	398.8	192.4	220.8	166.8	328	315.6	323.2	412.25	325.5	346	381.2	210.6	166	264.8	310.6	378.8	341.5	364.5	388.75
11	2	165.75	187	150.75	290	284	294	296.67	273.67	282	347.4	228.8	214.4	253.6	285.2	333.4	335.75	356.5	334.25	353.8	400.4	228.2	253.2	264.8	307.2	262.8	298	357.2	312	276.8	398.8	192.4	220.8	166.8	328	315.6	323.2	412.25	325.5	346	381.2	210.6	166	264.8	310.6	378.8	341.5	364.5	388.75
11	3	165.75	187	150.75	290	284	294	296.67	273.67	282	347.4	228.8	214.4	253.6	285.2	333.4	335.75	356.5	334.25	353.8	400.4	228.2	253.2	264.8	307.2	262.8	298	357.2	312	276.8	398.8	192.4	220.8	166.8	328	315.6	323.2	412.25	325.5	346	381.2	210.6	166	264.8	310.6	378.8	341.5	364.5	388.75
11	4	165.75	187	150.75	290	284	294	296.67	273.67	282	347.4	228.8	214.4	253.6	285.2	333.4	335.75	356.5	334.25	353.8	400.4	228.2	253.2	264.8	307.2	262.8	298	357.2	312	276.8	398.8	192.4	220.8	166.8	328	315.6	323.2	412.25	325.5	346	381.2	210.6	166	264.8	310.6	378.8	341.5	364.5	388.75
11	5	165.75	187	150.75	290	284	294	296.67	273.67	282	347.4	228.8	214.4	253.6	285.2	333.4	335.75	356.5	334.25	353.8	400.4	228.2	253.2	264.8	307.2	262.8	298	357.2	312	276.8	398.8	192.4	220.8	166.8	328	315.6	323.2	412.25	325.5	346	381.2	210.6	166	264.8	310.6	378.8	341.5	364.5	388.75
11	6	165.75	187	150.75	290	284	294	296.67	273.67	282	347.4	228.8	214.4	253.6	285.2	333.4	335.75	356.5	334.25	353.8	400.4	228.2	253.2	264.8	307.2	262.8	298	357.2	312	276.8	398.8	192.4	220.8	166.8	328	315.6	323.2	412.25	325.5	346	381.2	210.6	166	264.8	310.6	378.8	341.5	364.5	388.75
12	1	210.83	261.83	139.33	112	204.8	203.4	158.75	247.5	114.5	126	307.5	380	145	254	250.75	179	273	104.8	165	214.2	214.8	184	144.6	305.4	309.2	195.2	251.2	173	152.2	148.4	203.67	273.67	123.83	107	212.5	201.25	151	234	112	115.25	317.25	403.75	164	231.4	246	180.2	291.4	153.8
12	2	210.83	261.83	139.33	112	204.8	203.4	158.75	247.5	114.5	126	307.5	380	145	254	250.75	179	273	104.8	165	214.2	214.8	184	144.6	305.4	309.2	195.2	251.2	173	152.2	148.4	203.67	273.67	123.83	107	212.5	201.25	151	234	112	115.25	317.25	403.75	164	231.4	246	180.2	291.4	153.8
12	3	210.83	261.83	139.33	112	204.8	203.4	158.75	247.5	114.5	126	307.5	380	145	254	250.75	179	273	104.8	165	214.2	214.8	184	144.6	305.4	309.2	195.2	251.2	173	152.2	148.4	203.67	273.67	123.83	107	212.5	201.25	151	234	112	115.25	317.25	403.75	164	231.4	246	180.2	291.4	153.8
12	4	210.83	261.83	139.33	112	204.8	203.4	158.75	247.5	114.5	126	307.5	380	145	254	250.75	179	273	104.8	165	214.2	214.8	184	144.6	305.4	309.2	195.2	251.2	173	152.2	148.4	203.67	273.67	123.83	107	212.5	201.25	151	234	112	115.25	317.25	403.75	164	231.4	246	180.2	291.4	153.8
12	5	210.83	261.83	139.33	112	204.8	203.4	158.75	247.5	114.5	126	307.5	380	145	254	250.75	179	273	104.8	165	214.2	214.8	184	144.6	305.4	309.2	195.2	251.2	173	152.2	148.4	203.67	273.67	123.83	107	212.5	201.25	151	234	112	115.25	317.25	403.75	164	231.4	246	180.2	291.4	153.8
12	6	210.83	261.83	139.33	112	204.8	203.4	158.75	247.5	114.5	126	307.5	380	145	254	250.75	179	273	104.8	165	214.2	214.8	184	144.6	305.4	309.2	195.2	251.2	173	152.2	148.4	203.67	273.67	123.83	107	212.5	201.25	151	234	112	115.25	317.25	403.75	164	231.4	246	180.2	291.4	153.8
13	1	120	208.2	108.8	215.4	154.6	327	274.5	305.5	97.167	183.5	282	237.83	144.67	224.17	94.833	137.8	124.6	106.8	156	187	193.33	90	252.67	145	156.6	153.8	129	231.33	278.5	209.33	186.33	236.33	131.67	156.17	115	283.33	287.83	313.83	94.333	155.17	285	234.17	112.17	206.67	82.667	124.6	109	90.4
13	2	120	208.2	108.8	215.4	154.6	327	274.5	305.5	97.167	183.5	282	237.83	144.67	224.17	94.833	137.8	124.6	106.8	156	187	193.33	90	252.67	145	156.6	153.8	129	231.33	278.5	209.33	186.33	236.33	131.67	156.17	115	283.33	287.83	313.83	94.333	155.17	285	234.17	112.17	206.67	82.667	124.6	109	90.4
13	3	120	208.2	108.8	215.4	154.6	327	274.5	305.5	97.167	183.5	282	237.83	144.67	224.17	94.833	137.8	124.6	106.8	156	187	193.33	90	252.67	145	156.6	153.8	129	231.33	278.5	209.33	186.33	236.33	131.67	156.17	115	283.33	287.83	313.83	94.333	155.17	285	234.17	112.17	206.67	82.667	124.6	109	90.4
13	4	120	208.2	108.8	215.4	154.6	327	274.5	305.5	97.167	183.5	282	237.83	144.67	224.17	94.833	137.8	124.6	106.8	156	187	193.33	90	252.67	145	156.6	153.8	129	231.33	278.5	209.33	186.33	236.33	131.67	156.17	115	283.33	287.83	313.83	94.333	155.17	285	234.17	112.17	206.67	82.667	124.6	109	90.4
13	5	120	208.2	108.8	215.4	154.6	327	274.5	305.5	97.167	183.5	282	237.83	144.67	224.17	94.833	137.8	124.6	106.8	156	187	193.33	90	252.67	145	156.6	153.8	129	231.33	278.5	209.33	186.33	236.33	131.67	156.17	115	283.33	287.83	313.83	94.333	155.17	285	234.17	112.17	206.67	82.667	124.6	109	90.4
13	6	120	208.2	108.8	215.4	154.6	327	274.5	305.5	97.167	183.5	282	237.83	144.67	224.17	94.833	137.8	124.6	106.8	156	187	193.33	90	252.67	145	156.6	153.8	129	231.33	278.5	209.33	186.33	236.33	131.67	156.17	115	283.33	287.83	313.83	94.333	155.17	285	234.17	112.17	206.67	82.667	124.6	109	90.4
14	1	142	200	176.67	177.5	193	155.5	287.4	182.2	255.4	105.67	123.17	208.33	170.83	123.5	155.5	182.67	286.83	84	263.4	320.4	263.4	92.25	112.75	114.75	202.17	228.83	93	97.833	208.17	281.17	154	200.83	165.17	208.6	216.8	152.2	289	170.33	250.83	102.17	100.5	207.17	185.5	123.67	154.5	189.5	294.67	76.667
14	2	142	200	176.67	177.5	193	155.5	287.4	182.2	255.4	105.67	123.17	208.33	170.83	123.5	155.5	182.67	286.83	84	263.4	320.4	263.4	92.25	112.75	114.75	202.17	228.83	93	97.833	208.17	281.17	154	200.83	165.17	208.6	216.8	152.2	289	170.33	250.83	102.17	100.5	207.17	185.5	123.67	154.5	189.5	294.67	76.667
14	3	142	200	176.67	177.5	193	155.5	287.4	182.2	255.4	105.67	123.17	208.33	170.83	123.5	155.5	182.67	286.83	84	263.4	320.4	263.4	92.25	112.75	114.75	202.17	228.83	93	97.833	208.17	281.17	154	200.83	165.17	208.6	216.8	152.2	289	170.33	250.83	102.17	100.5	207.17	185.5	123.67	154.5	189.5	294.67	76.667
14	4	142	200	176.67	177.5	193	155.5	287.4	182.2	255.4	105.67	123.17	208.33	170.83	123.5	155.5	182.67	286.83	84	263.4	320.4	263.4	92.25	112.75	114.75	202.17	228.83	93	97.833	208.17	281.17	154	200.83	165.17	208.6	216.8	152.2	289	170.33	250.83	102.17	100.5	207.17	185.5	123.67	154.5	189.5	294.67	76.667
14	5	142	200	176.67	177.5	193	155.5	287.4	182.2	255.4	105.67	123.17	208.33	170.83	123.5	155.5	182.67	286.83	84	263.4	320.4	263.4	92.25	112.75	114.75	202.17	228.83	93	97.833	208.17	281.17	154	200.83	165.17	208.6	216.8	152.2	289	170.33	250.83	102.17	100.5	207.17	185.5	123.67	154.5	189.5	294.67	76.667
14	6	142	200	176.67	177.5	193	155.5	287.4	182.2	255.4	105.67	123.17	208.33	170.83	123.5	155.5	182.67	286.83	84	263.4	320.4	263.4	92.25	112.75	114.75	202.17	228.83	93	97.833	208.17	281.17	154	200.83	165.17	208.6	216.8	152.2	289	170.33	250.83	102.17	100.5	207.17	185.5	123.67	154.5	189.5	294.67	76.667
15	1	174.8	209	312.2	173	248.4	244.6	330.5	232.5	219.33	342.8	327.2	259.2	210.83	310.17	135.67	132.2	166.2	401.4	180.6	336.6	344.6	230.2	107.4	187	336	102	310	186.4	392.8	328.8	202	282	306	186.4	241.4	260.4	354	279.5	224.33	319.8	340	267.6	237	364.2	152.6	136.4	172.6	393.2
15	2	174.8	209	312.2	173	248.4	244.6	330.5	232.5	219.33	342.8	327.2	259.2	210.83	310.17	135.67	132.2	166.2	401.4	180.6	336.6	344.6	230.2	107.4	187	336	102	310	186.4	392.8	328.8	202	282	306	186.4	241.4	260.4	354	279.5	224.33	319.8	340	267.6	237	364.2	152.6	136.4	172.6	393.2
15	3	174.8	209	312.2	173	248.4	244.6	330.5	232.5	219.33	342.8	327.2	259.2	210.83	310.17	135.67	132.2	166.2	401.4	180.6	336.6	344.6	230.2	107.4	187	336	102	310	186.4	392.8	328.8	202	282	306	186.4	241.4	260.4	354	279.5	224.33	319.8	340	267.6	237	364.2	152.6	136.4	172.6	393.2
15	4	174.8	209	312.2	173	248.4	244.6	330.5	232.5	219.33	342.8	327.2	259.2	210.83	310.17	135.67	132.2	166.2	401.4	180.6	336.6	344.6	230.2	107.4	187	336	102	310	186.4	392.8	328.8	202	282	306	186.4	241.4	260.4	354	279.5	224.33	319.8	340	267.6	237	364.2	152.6	136.4	172.6	393.2
15	5	174.8	209	312.2	173	248.4	244.6	330.5	232.5	219.33	342.8	327.2	259.2	210.83	310.17	135.67	132.2	166.2	401.4	180.6	336.6	344.6	230.2	107.4	187	336	102	310	186.4	392.8	328.8	202	282	306	186.4	241.4	260.4	354	279.5	224.33	319.8	340	267.6	237	364.2	152.6	136.4	172.6	393.2
15	6	174.8	209	312.2	173	248.4	244.6	330.5	232.5	219.33	342.8	327.2	259.2	210.83	310.17	135.67	132.2	166.2	401.4	180.6	336.6	344.6	230.2	107.4	187	336	102	310	186.4	392.8	328.8	202	282	306	186.4	241.4	260.4	354	279.5	224.33	319.8	340	267.6	237	364.2	152.6	136.4	172.6	393.2
16	1	138.8	238.4	196.2	184	240	230	280	170	190	174	176	262	338	178	156	195	295	225	286	205	185	183	366	151	360	151	240	320	240	356	177.75	218.5	187.5	186	221	220	283	190	196	162.5	157.5	255	336	186	142.4	179	288	168
16	2	138.8	238.4	196.2	184	240	230	280	170	190	174	176	262	338	178	156	195	295	225	286	205	185	183	366	151	360	151	240	320	240	356	177.75	218.5	187.5	186	221	220	283	190	196	162.5	157.5	255	336	186	142.4	179	288	168
16	3	138.8	238.4	196.2	184	240	230	280	170	190	174	176	262	338	178	156	195	295	225	286	205	185	183	366	151	360	151	240	320	240	356	177.75	218.5	187.5	186	221	220	283	190	196	162.5	157.5	255	336	186	142.4	179	288	168
16	4	138.8	238.4	196.2	184	240	230	280	170	190	174	176	262	338	178	156	195	295	225	286	205	185	183	366	151	360	151	240	320	240	356	177.75	218.5	187.5	186	221	220	283	190	196	162.5	157.5	255	336	186	142.4	179	288	168
16	5	138.8	238.4	196.2	184	240	230	280	170	190	174	176	262	338	178	156	195	295	225	286	205	185	183	366	151	360	151	240	320	240	356	177.75	218.5	187.5	186	221	220	283	190	196	162.5	157.5	255	336	186	142.4	179	288	168
16	6	138.8	238.4	196.2	184	240	230	280	170	190	174	176	262	338	178	156	195	295	225	286	205	185	183	366	151	360	151	240	320	240	356	177.75	218.5	187.5	186	221	220	283	190	196	162.5	157.5	255	336	186	142.4	179	288	168
17	1	129	151.6	138.8	123.8	177	151.4	123.33	200	193.33	216.67	216.67	190	225	200	165	93.333	136.67	120	123.33	190	111.67	113.33	183.33	230	206.67	203.33	170	156.67	143.33	120	127.6	157.8	139.8	122.2	206	170	125	210	191.33	213.33	200	191.67	238.33	203.33	160	90.333	131.67	123.33
17	2	129	151.6	138.8	123.8	177	151.4	123.33	200	193.33	216.67	216.67	190	225	200	165	93.333	136.67	120	123.33	190	111.67	113.33	183.33	230	206.67	203.33	170	156.67	143.33	120	127.6	157.8	139.8	122.2	206	170	125	210	191.33	213.33	200	191.67	238.33	203.33	160	90.333	131.67	123.33
17	3	129	151.6	138.8	123.8	177	151.4	123.33	200	193.33	216.67	216.67	190	225	200	165	93.333	136.67	120	123.33	190	111.67	113.33	183.33	230	206.67	203.33	170	156.67	143.33	120	127.6	157.8	139.8	122.2	206	170	125	210	191.33	213.33	200	191.67	238.33	203.33	160	90.333	131.67	123.33
17	4	129	151.6	138.8	123.8	177	151.4	123.33	200	193.33	216.67	216.67	190	225	200	165	93.333	136.67	120	123.33	190	111.67	113.33	183.33	230	206.67	203.33	170	156.67	143.33	120	127.6	157.8	139.8	122.2	206	170	125	210	191.33	213.33	200	191.67	238.33	203.33	160	90.333	131.67	123.33
17	5	129	151.6	138.8	123.8	177	151.4	123.33	200	193.33	216.67	216.67	190	225	200	165	93.333	136.67	120	123.33	190	111.67	113.33	183.33	230	206.67	203.33	170	156.67	143.33	120	127.6	157.8	139.8	122.2	206	170	125	210	191.33	213.33	200	191.67	238.33	203.33	160	90.333	131.67	123.33
17	6	129	151.6	138.8	123.8	177	151.4	123.33	200	193.33	216.67	216.67	190	225	200	165	93.333	136.67	120	123.33	190	111.67	113.33	183.33	230	206.67	203.33	170	156.67	143.33	120	127.6	157.8	139.8	122.2	206	170	125	210	191.33	213.33	200	191.67	238.33	203.33	160	90.333	131.67	123.33
18	1	199	198.33	240.67	256.5	232.5	245	223.33	233.33	288.33	188.33	315	286.67	245	197	232	164.17	215.17	186.67	356	344	136	291.67	283.33	240	367.5	201.25	340	276.67	243.33	233.67	200.5	227.33	268	273.17	214.17	230.83	218.33	233.33	292.5	160	301.67	263.33	214.17	164.17	185	140	190.83	161.67
18	2	199	198.33	240.67	256.5	232.5	245	223.33	233.33	288.33	188.33	315	286.67	245	197	232	164.17	215.17	186.67	356	344	136	291.67	283.33	240	367.5	201.25	340	276.67	243.33	233.67	200.5	227.33	268	273.17	214.17	230.83	218.33	233.33	292.5	160	301.67	263.33	214.17	164.17	185	140	190.83	161.67
18	3	199	198.33	240.67	256.5	232.5	245	223.33	233.33	288.33	188.33	315	286.67	245	197	232	164.17	215.17	186.67	356	344	136	291.67	283.33	240	367.5	201.25	340	276.67	243.33	233.67	200.5	227.33	268	273.17	214.17	230.83	218.33	233.33	292.5	160	301.67	263.33	214.17	164.17	185	140	190.83	161.67
18	4	199	198.33	240.67	256.5	232.5	245	223.33	233.33	288.33	188.33	315	286.67	245	197	232	164.17	215.17	186.67	356	344	136	291.67	283.33	240	367.5	201.25	340	276.67	243.33	233.67	200.5	227.33	268	273.17	214.17	230.83	218.33	233.33	292.5	160	301.67	263.33	214.17	164.17	185	140	190.83	161.67
18	5	199	198.33	240.67	256.5	232.5	245	223.33	233.33	288.33	188.33	315	286.67	245	197	232	164.17	215.17	186.67	356	344	136	291.67	283.33	240	367.5	201.25	340	276.67	243.33	233.67	200.5	227.33	268	273.17	214.17	230.83	218.33	233.33	292.5	160	301.67	263.33	214.17	164.17	185	140	190.83	161.67
18	6	199	198.33	240.67	256.5	232.5	245	223.33	233.33	288.33	188.33	315	286.67	245	197	232	164.17	215.17	186.67	356	344	136	291.67	283.33	240	367.5	201.25	340	276.67	243.33	233.67	200.5	227.33	268	273.17	214.17	230.83	218.33	233.33	292.5	160	301.67	263.33	214.17	164.17	185	140	190.83	161.67
19	1	221.25	198	173	159.75	276.25	371.25	173.25	183.5	367.5	246.67	246.67	263.33	276.67	273.33	313.33	166.67	273.33	263.33	123.33	226.67	170	121.67	176.67	153.33	226.67	163.33	173.33	192.5	250	220	250	235.33	157.67	138.33	296.67	391.67	185.75	191	360	200	196.67	213.33	220	180	230	170	256.67	223.33
19	2	221.25	198	173	159.75	276.25	371.25	173.25	183.5	367.5	246.67	246.67	263.33	276.67	273.33	313.33	166.67	273.33	263.33	123.33	226.67	170	121.67	176.67	153.33	226.67	163.33	173.33	192.5	250	220	250	235.33	157.67	138.33	296.67	391.67	185.75	191	360	200	196.67	213.33	220	180	230	170	256.67	223.33
19	3	221.25	198	173	159.75	276.25	371.25	173.25	183.5	367.5	246.67	246.67	263.33	276.67	273.33	313.33	166.67	273.33	263.33	123.33	226.67	170	121.67	176.67	153.33	226.67	163.33	173.33	192.5	250	220	250	235.33	157.67	138.33	296.67	391.67	185.75	191	360	200	196.67	213.33	220	180	230	170	256.67	223.33
19	4	221.25	198	173	159.75	276.25	371.25	173.25	183.5	367.5	246.67	246.67	263.33	276.67	273.33	313.33	166.67	273.33	263.33	123.33	226.67	170	121.67	176.67	153.33	226.67	163.33	173.33	192.5	250	220	250	235.33	157.67	138.33	296.67	391.67	185.75	191	360	200	196.67	213.33	220	180	230	170	256.67	223.33
19	5	221.25	198	173	159.75	276.25	371.25	173.25	183.5	367.5	246.67	246.67	263.33	276.67	273.33	313.33	166.67	273.33	263.33	123.33	226.67	170	121.67	176.67	153.33	226.67	163.33	173.33	192.5	250	220	250	235.33	157.67	138.33	296.67	391.67	185.75	191	360	200	196.67	213.33	220	180	230	170	256.67	223.33
19	6	221.25	198	173	159.75	276.25	371.25	173.25	183.5	367.5	246.67	246.67	263.33	276.67	273.33	313.33	166.67	273.33	263.33	123.33	226.67	170	121.67	176.67	153.33	226.67	163.33	173.33	192.5	250	220	250	235.33	157.67	138.33	296.67	391.67	185.75	191	360	200	196.67	213.33	220	180	230	170	256.67	223.33
20	1	171.5	210.67	137.67	209.4	239.4	121.2	225.5	270	238.75	154.67	332.67	225	211.67	258.33	336.67	367.5	297.5	253.75	304.5	175	289.5	393.75	306.25	337.5	184.5	207.5	317.5	207.25	262	327.25	189.5	266.33	139.5	238.8	233.2	127.4	232.25	274	266.25	154	349	211.67	219.75	271.25	335	387.5	283.75	227.75
20	2	171.5	210.67	137.67	209.4	239.4	121.2	225.5	270	238.75	154.67	332.67	225	211.67	258.33	336.67	367.5	297.5	253.75	304.5	175	289.5	393.75	306.25	337.5	184.5	207.5	317.5	207.25	262	327.25	189.5	266.33	139.5	238.8	233.2	127.4	232.25	274	266.25	154	349	211.67	219.75	271.25	335	387.5	283.75	227.75
20	3	171.5	210.67	137.67	209.4	239.4	121.2	225.5	270	238.75	154.67	332.67	225	211.67	258.33	336.67	367.5	297.5	253.75	304.5	175	289.5	393.75	306.25	337.5	184.5	207.5	317.5	207.25	262	327.25	189.5	266.33	139.5	238.8	233.2	127.4	232.25	274	266.25	154	349	211.67	219.75	271.25	335	387.5	283.75	227.75
20	4	171.5	210.67	137.67	209.4	239.4	121.2	225.5	270	238.75	154.67	332.67	225	211.67	258.33	336.67	367.5	297.5	253.75	304.5	175	289.5	393.75	306.25	337.5	184.5	207.5	317.5	207.25	262	327.25	189.5	266.33	139.5	238.8	233.2	127.4	232.25	274	266.25	154	349	211.67	219.75	271.25	335	387.5	283.75	227.75
20	5	171.5	210.67	137.67	209.4	239.4	121.2	225.5	270	238.75	154.67	332.67	225	211.67	258.33	336.67	367.5	297.5	253.75	304.5	175	289.5	393.75	306.25	337.5	184.5	207.5	317.5	207.25	262	327.25	189.5	266.33	139.5	238.8	233.2	127.4	232.25	274	266.25	154	349	211.67	219.75	271.25	335	387.5	283.75	227.75
20	6	171.5	210.67	137.67	209.4	239.4	121.2	225.5	270	238.75	154.67	332.67	225	211.67	258.33	336.67	367.5	297.5	253.75	304.5	175	289.5	393.75	306.25	337.5	184.5	207.5	317.5	207.25	262	327.25	189.5	266.33	139.5	238.8	233.2	127.4	232.25	274	266.25	154	349	211.67	219.75	271.25	335	387.5	283.75	227.75
21	1	189.67	166	274	135.33	192.33	300	361.5	351.17	350	124	254.5	195.5	212.17	277.67	267.5	257.5	269.17	206.83	257.5	254.33	248.17	190.17	395	178.33	271.33	329	338.33	203.67	227.67	374.83	188.83	171.83	315.83	138.17	191	308.83	372	367.17	374.33	115.2	236.4	201.2	196.5	281.33	267.5	264.17	268.67	203.83
21	2	189.67	166	274	135.33	192.33	300	361.5	351.17	350	124	254.5	195.5	212.17	277.67	267.5	257.5	269.17	206.83	257.5	254.33	248.17	190.17	395	178.33	271.33	329	338.33	203.67	227.67	374.83	188.83	171.83	315.83	138.17	191	308.83	372	367.17	374.33	115.2	236.4	201.2	196.5	281.33	267.5	264.17	268.67	203.83
21	3	189.67	166	274	135.33	192.33	300	361.5	351.17	350	124	254.5	195.5	212.17	277.67	267.5	257.5	269.17	206.83	257.5	254.33	248.17	190.17	395	178.33	271.33	329	338.33	203.67	227.67	374.83	188.83	171.83	315.83	138.17	191	308.83	372	367.17	374.33	115.2	236.4	201.2	196.5	281.33	267.5	264.17	268.67	203.83
21	4	189.67	166	274	135.33	192.33	300	361.5	351.17	350	124	254.5	195.5	212.17	277.67	267.5	257.5	269.17	206.83	257.5	254.33	248.17	190.17	395	178.33	271.33	329	338.33	203.67	227.67	374.83	188.83	171.83	315.83	138.17	191	308.83	372	367.17	374.33	115.2	236.4	201.2	196.5	281.33	267.5	264.17	268.67	203.83
21	5	189.67	166	274	135.33	192.33	300	361.5	351.17	350	124	254.5	195.5	212.17	277.67	267.5	257.5	269.17	206.83	257.5	254.33	248.17	190.17	395	178.33	271.33	329	338.33	203.67	227.67	374.83	188.83	171.83	315.83	138.17	191	308.83	372	367.17	374.33	115.2	236.4	201.2	196.5	281.33	267.5	264.17	268.67	203.83
21	6	189.67	166	274	135.33	192.33	300	361.5	351.17	350	124	254.5	195.5	212.17	277.67	267.5	257.5	269.17	206.83	257.5	254.33	248.17	190.17	395	178.33	271.33	329	338.33	203.67	227.67	374.83	188.83	171.83	315.83	138.17	191	308.83	372	367.17	374.33	115.2	236.4	201.2	196.5	281.33	267.5	264.17	268.67	203.83
22	1	250.2	404.2	299	299.8	287.2	153	287	365.4	158.6	201.4	331.4	230	278.2	345.4	300.2	273.2	198.6	257	231.2	220.8	258.2	334.2	237.8	198.4	296.6	318.6	366.8	134.2	319.2	281	212.5	359.5	249.33	325.8	265.8	153.6	281.6	367	170.2	217	342.8	216.8	283.8	357	285.2	256.6	179	229
22	2	250.2	404.2	299	299.8	287.2	153	287	365.4	158.6	201.4	331.4	230	278.2	345.4	300.2	273.2	198.6	257	231.2	220.8	258.2	334.2	237.8	198.4	296.6	318.6	366.8	134.2	319.2	281	212.5	359.5	249.33	325.8	265.8	153.6	281.6	367	170.2	217	342.8	216.8	283.8	357	285.2	256.6	179	229
22	3	250.2	404.2	299	299.8	287.2	153	287	365.4	158.6	201.4	331.4	230	278.2	345.4	300.2	273.2	198.6	257	231.2	220.8	258.2	334.2	237.8	198.4	296.6	318.6	366.8	134.2	319.2	281	212.5	359.5	249.33	325.8	265.8	153.6	281.6	367	170.2	217	342.8	216.8	283.8	357	285.2	256.6	179	229
22	4	250.2	404.2	299	299.8	287.2	153	287	365.4	158.6	201.4	331.4	230	278.2	345.4	300.2	273.2	198.6	257	231.2	220.8	258.2	334.2	237.8	198.4	296.6	318.6	366.8	134.2	319.2	281	212.5	359.5	249.33	325.8	265.8	153.6	281.6	367	170.2	217	342.8	216.8	283.8	357	285.2	256.6	179	229
22	5	250.2	404.2	299	299.8	287.2	153	287	365.4	158.6	201.4	331.4	230	278.2	345.4	300.2	273.2	198.6	257	231.2	220.8	258.2	334.2	237.8	198.4	296.6	318.6	366.8	134.2	319.2	281	212.5	359.5	249.33	325.8	265.8	153.6	281.6	367	170.2	217	342.8	216.8	283.8	357	285.2	256.6	179	229
22	6	250.2	404.2	299	299.8	287.2	153	287	365.4	158.6	201.4	331.4	230	278.2	345.4	300.2	273.2	198.6	257	231.2	220.8	258.2	334.2	237.8	198.4	296.6	318.6	366.8	134.2	319.2	281	212.5	359.5	249.33	325.8	265.8	153.6	281.6	367	170.2	217	342.8	216.8	283.8	357	285.2	256.6	179	229
23	1	175	160.2	242.8	199.33	228.67	118	247.33	166.67	349.33	277.83	323	219.67	194.4	196.8	228	157.4	322.6	313	360	194.75	252.5	330.33	170.67	283.83	333.5	168	274	281.17	213	273.33	193.83	175	304.5	225.5	280.5	162.33	270.4	148.6	362.2	260	340.83	227.17	174.2	205.8	253.6	159.2	316.6	305.2
23	2	175	160.2	242.8	199.33	228.67	118	247.33	166.67	349.33	277.83	323	219.67	194.4	196.8	228	157.4	322.6	313	360	194.75	252.5	330.33	170.67	283.83	333.5	168	274	281.17	213	273.33	193.83	175	304.5	225.5	280.5	162.33	270.4	148.6	362.2	260	340.83	227.17	174.2	205.8	253.6	159.2	316.6	305.2
23	3	175	160.2	242.8	199.33	228.67	118	247.33	166.67	349.33	277.83	323	219.67	194.4	196.8	228	157.4	322.6	313	360	194.75	252.5	330.33	170.67	283.83	333.5	168	274	281.17	213	273.33	193.83	175	304.5	225.5	280.5	162.33	270.4	148.6	362.2	260	340.83	227.17	174.2	205.8	253.6	159.2	316.6	305.2
23	4	175	160.2	242.8	199.33	228.67	118	247.33	166.67	349.33	277.83	323	219.67	194.4	196.8	228	157.4	322.6	313	360	194.75	252.5	330.33	170.67	283.83	333.5	168	274	281.17	213	273.33	193.83	175	304.5	225.5	280.5	162.33	270.4	148.6	362.2	260	340.83	227.17	174.2	205.8	253.6	159.2	316.6	305.2
23	5	175	160.2	242.8	199.33	228.67	118	247.33	166.67	349.33	277.83	323	219.67	194.4	196.8	228	157.4	322.6	313	360	194.75	252.5	330.33	170.67	283.83	333.5	168	274	281.17	213	273.33	193.83	175	304.5	225.5	280.5	162.33	270.4	148.6	362.2	260	340.83	227.17	174.2	205.8	253.6	159.2	316.6	305.2
23	6	175	160.2	242.8	199.33	228.67	118	247.33	166.67	349.33	277.83	323	219.67	194.4	196.8	228	157.4	322.6	313	360	194.75	252.5	330.33	170.67	283.83	333.5	168	274	281.17	213	273.33	193.83	175	304.5	225.5	280.5	162.33	270.4	148.6	362.2	260	340.83	227.17	174.2	205.8	253.6	159.2	316.6	305.2
24	1	317.5	211.67	245	235	329.17	417.5	270	365	370	260	228.75	250	296	218	236	231	388	166	272.5	252.5	291.67	260	397.5	192.5	324	272	391	233	249	242	339.17	209.17	247.5	215.83	320.83	415	255	349.17	372.5	255	223.67	228.33	305.83	214.17	231.67	220	391	163
24	2	317.5	211.67	245	235	329.17	417.5	270	365	370	260	228.75	250	296	218	236	231	388	166	272.5	252.5	291.67	260	397.5	192.5	324	272	391	233	249	242	339.17	209.17	247.5	215.83	320.83	415	255	349.17	372.5	255	223.67	228.33	305.83	214.17	231.67	220	391	163
24	3	317.5	211.67	245	235	329.17	417.5	270	365	370	260	228.75	250	296	218	236	231	388	166	272.5	252.5	291.67	260	397.5	192.5	324	272	391	233	249	242	339.17	209.17	247.5	215.83	320.83	415	255	349.17	372.5	255	223.67	228.33	305.83	214.17	231.67	220	391	163
24	4	317.5	211.67	245	235	329.17	417.5	270	365	370	260	228.75	250	296	218	236	231	388	166	272.5	252.5	291.67	260	397.5	192.5	324	272	391	233	249	242	339.17	209.17	247.5	215.83	320.83	415	255	349.17	372.5	255	223.67	228.33	305.83	214.17	231.67	220	391	163
24	5	317.5	211.67	245	235	329.17	417.5	270	365	370	260	228.75	250	296	218	236	231	388	166	272.5	252.5	291.67	260	397.5	192.5	324	272	391	233	249	242	339.17	209.17	247.5	215.83	320.83	415	255	349.17	372.5	255	223.67	228.33	305.83	214.17	231.67	220	391	163
24	6	317.5	211.67	245	235	329.17	417.5	270	365	370	260	228.75	250	296	218	236	231	388	166	272.5	252.5	291.67	260	397.5	192.5	324	272	391	233	249	242	339.17	209.17	247.5	215.83	320.83	415	255	349.17	372.5	255	223.67	228.33	305.83	214.17	231.67	220	391	163
25	1	318.75	265	362.5	217	278	410	448.67	346.33	427	295	407.5	310	187	351.4	281	458.5	431.75	289	144	360	346	185	295.8	308.8	415.67	376.67	363.67	182.75	260	325.75	335	252.5	400	233	319.5	459.25	449	370.25	412.75	256.67	434.33	350	186.2	347.4	281	448.4	419.4	302.2
25	2	318.75	265	362.5	217	278	410	448.67	346.33	427	295	407.5	310	187	351.4	281	458.5	431.75	289	144	360	346	185	295.8	308.8	415.67	376.67	363.67	182.75	260	325.75	335	252.5	400	233	319.5	459.25	449	370.25	412.75	256.67	434.33	350	186.2	347.4	281	448.4	419.4	302.2
25	3	318.75	265	362.5	217	278	410	448.67	346.33	427	295	407.5	310	187	351.4	281	458.5	431.75	289	144	360	346	185	295.8	308.8	415.67	376.67	363.67	182.75	260	325.75	335	252.5	400	233	319.5	459.25	449	370.25	412.75	256.67	434.33	350	186.2	347.4	281	448.4	419.4	302.2
25	4	318.75	265	362.5	217	278	410	448.67	346.33	427	295	407.5	310	187	351.4	281	458.5	431.75	289	144	360	346	185	295.8	308.8	415.67	376.67	363.67	182.75	260	325.75	335	252.5	400	233	319.5	459.25	449	370.25	412.75	256.67	434.33	350	186.2	347.4	281	448.4	419.4	302.2
25	5	318.75	265	362.5	217	278	410	448.67	346.33	427	295	407.5	310	187	351.4	281	458.5	431.75	289	144	360	346	185	295.8	308.8	415.67	376.67	363.67	182.75	260	325.75	335	252.5	400	233	319.5	459.25	449	370.25	412.75	256.67	434.33	350	186.2	347.4	281	448.4	419.4	302.2
25	6	318.75	265	362.5	217	278	410	448.67	346.33	427	295	407.5	310	187	351.4	281	458.5	431.75	289	144	360	346	185	295.8	308.8	415.67	376.67	363.67	182.75	260	325.75	335	252.5	400	233	319.5	459.25	449	370.25	412.75	256.67	434.33	350	186.2	347.4	281	448.4	419.4	302.2
26	1	270	352	443.8	333	363	359	272.8	278.8	324.8	302.5	297.5	200	282.5	260	285	337.5	295	387.5	177.5	173.75	377.5	352.5	415	316.25	340	333.33	303.33	317.5	330	185	236	372	455.8	383	400	416	302.8	290.8	334.8	305	312.5	210	257.5	237.5	255	351.25	302.5	392.5
26	2	270	352	443.8	333	363	359	272.8	278.8	324.8	302.5	297.5	200	282.5	260	285	337.5	295	387.5	177.5	173.75	377.5	352.5	415	316.25	340	333.33	303.33	317.5	330	185	236	372	455.8	383	400	416	302.8	290.8	334.8	305	312.5	210	257.5	237.5	255	351.25	302.5	392.5
26	3	270	352	443.8	333	363	359	272.8	278.8	324.8	302.5	297.5	200	282.5	260	285	337.5	295	387.5	177.5	173.75	377.5	352.5	415	316.25	340	333.33	303.33	317.5	330	185	236	372	455.8	383	400	416	302.8	290.8	334.8	305	312.5	210	257.5	237.5	255	351.25	302.5	392.5
26	4	270	352	443.8	333	363	359	272.8	278.8	324.8	302.5	297.5	200	282.5	260	285	337.5	295	387.5	177.5	173.75	377.5	352.5	415	316.25	340	333.33	303.33	317.5	330	185	236	372	455.8	383	400	416	302.8	290.8	334.8	305	312.5	210	257.5	237.5	255	351.25	302.5	392.5
26	5	270	352	443.8	333	363	359	272.8	278.8	324.8	302.5	297.5	200	282.5	260	285	337.5	295	387.5	177.5	173.75	377.5	352.5	415	316.25	340	333.33	303.33	317.5	330	185	236	372	455.8	383	400	416	302.8	290.8	334.8	305	312.5	210	257.5	237.5	255	351.25	302.5	392.5
26	6	270	352	443.8	333	363	359	272.8	278.8	324.8	302.5	297.5	200	282.5	260	285	337.5	295	387.5	177.5	173.75	377.5	352.5	415	316.25	340	333.33	303.33	317.5	330	185	236	372	455.8	383	400	416	302.8	290.8	334.8	305	312.5	210	257.5	237.5	255	351.25	302.5	392.5
27	1	161.67	175.83	197.5	225	247.67	227.67	273.5	175	327.5	243.33	250	253.33	215	285	202.5	240	273.33	136.67	252.5	239.25	192.25	157.5	162.5	147.5	121.25	265	281.25	213.75	262.5	250.5	187.67	196.83	219.5	255	244.33	230	254.67	167.5	309.17	225	233.33	240	250	313.75	230	228.75	276.25	130
27	2	161.67	175.83	197.5	225	247.67	227.67	273.5	175	327.5	243.33	250	253.33	215	285	202.5	240	273.33	136.67	252.5	239.25	192.25	157.5	162.5	147.5	121.25	265	281.25	213.75	262.5	250.5	187.67	196.83	219.5	255	244.33	230	254.67	167.5	309.17	225	233.33	240	250	313.75	230	228.75	276.25	130
27	3	161.67	175.83	197.5	225	247.67	227.67	273.5	175	327.5	243.33	250	253.33	215	285	202.5	240	273.33	136.67	252.5	239.25	192.25	157.5	162.5	147.5	121.25	265	281.25	213.75	262.5	250.5	187.67	196.83	219.5	255	244.33	230	254.67	167.5	309.17	225	233.33	240	250	313.75	230	228.75	276.25	130
27	4	161.67	175.83	197.5	225	247.67	227.67	273.5	175	327.5	243.33	250	253.33	215	285	202.5	240	273.33	136.67	252.5	239.25	192.25	157.5	162.5	147.5	121.25	265	281.25	213.75	262.5	250.5	187.67	196.83	219.5	255	244.33	230	254.67	167.5	309.17	225	233.33	240	250	313.75	230	228.75	276.25	130
27	5	161.67	175.83	197.5	225	247.67	227.67	273.5	175	327.5	243.33	250	253.33	215	285	202.5	240	273.33	136.67	252.5	239.25	192.25	157.5	162.5	147.5	121.25	265	281.25	213.75	262.5	250.5	187.67	196.83	219.5	255	244.33	230	254.67	167.5	309.17	225	233.33	240	250	313.75	230	228.75	276.25	130
27	6	161.67	175.83	197.5	225	247.67	227.67	273.5	175	327.5	243.33	250	253.33	215	285	202.5	240	273.33	136.67	252.5	239.25	192.25	157.5	162.5	147.5	121.25	265	281.25	213.75	262.5	250.5	187.67	196.83	219.5	255	244.33	230	254.67	167.5	309.17	225	233.33	240	250	313.75	230	228.75	276.25	130
28	1	149.25	111.25	173.25	224.67	269.33	115.67	119	247.17	224.83	226.33	332.33	348.33	115.17	166.33	237	378	248.67	218.33	376.5	284.5	251	283	283.6	338	238.83	351.83	187.17	150	193.5	319.5	187.33	137.67	205	305.2	300.6	137.2	119	281.17	223.83	214.17	346.83	427	130.83	185.67	276.67	390.6	232.4	169
28	2	149.25	111.25	173.25	224.67	269.33	115.67	119	247.17	224.83	226.33	332.33	348.33	115.17	166.33	237	378	248.67	218.33	376.5	284.5	251	283	283.6	338	238.83	351.83	187.17	150	193.5	319.5	187.33	137.67	205	305.2	300.6	137.2	119	281.17	223.83	214.17	346.83	427	130.83	185.67	276.67	390.6	232.4	169
28	3	149.25	111.25	173.25	224.67	269.33	115.67	119	247.17	224.83	226.33	332.33	348.33	115.17	166.33	237	378	248.67	218.33	376.5	284.5	251	283	283.6	338	238.83	351.83	187.17	150	193.5	319.5	187.33	137.67	205	305.2	300.6	137.2	119	281.17	223.83	214.17	346.83	427	130.83	185.67	276.67	390.6	232.4	169
28	4	149.25	111.25	173.25	224.67	269.33	115.67	119	247.17	224.83	226.33	332.33	348.33	115.17	166.33	237	378	248.67	218.33	376.5	284.5	251	283	283.6	338	238.83	351.83	187.17	150	193.5	319.5	187.33	137.67	205	305.2	300.6	137.2	119	281.17	223.83	214.17	346.83	427	130.83	185.67	276.67	390.6	232.4	169
28	5	149.25	111.25	173.25	224.67	269.33	115.67	119	247.17	224.83	226.33	332.33	348.33	115.17	166.33	237	378	248.67	218.33	376.5	284.5	251	283	283.6	338	238.83	351.83	187.17	150	193.5	319.5	187.33	137.67	205	305.2	300.6	137.2	119	281.17	223.83	214.17	346.83	427	130.83	185.67	276.67	390.6	232.4	169
28	6	149.25	111.25	173.25	224.67	269.33	115.67	119	247.17	224.83	226.33	332.33	348.33	115.17	166.33	237	378	248.67	218.33	376.5	284.5	251	283	283.6	338	238.83	351.83	187.17	150	193.5	319.5	187.33	137.67	205	305.2	300.6	137.2	119	281.17	223.83	214.17	346.83	427	130.83	185.67	276.67	390.6	232.4	169
29	1	267.67	221.83	159	139.83	212.5	262.67	101.67	158.33	220	246.67	178.33	200	230	178.33	250	167.5	205	100	196.67	266.67	273.33	206.67	226.67	266.67	256.67	283.33	220	250	330	255	326.17	241.83	131.67	153.33	220.83	258.33	99.167	153.33	221.67	245	166.67	185	246	184	268	167.5	197.5	82.5
29	2	267.67	221.83	159	139.83	212.5	262.67	101.67	158.33	220	246.67	178.33	200	230	178.33	250	167.5	205	100	196.67	266.67	273.33	206.67	226.67	266.67	256.67	283.33	220	250	330	255	326.17	241.83	131.67	153.33	220.83	258.33	99.167	153.33	221.67	245	166.67	185	246	184	268	167.5	197.5	82.5
29	3	267.67	221.83	159	139.83	212.5	262.67	101.67	158.33	220	246.67	178.33	200	230	178.33	250	167.5	205	100	196.67	266.67	273.33	206.67	226.67	266.67	256.67	283.33	220	250	330	255	326.17	241.83	131.67	153.33	220.83	258.33	99.167	153.33	221.67	245	166.67	185	246	184	268	167.5	197.5	82.5
29	4	267.67	221.83	159	139.83	212.5	262.67	101.67	158.33	220	246.67	178.33	200	230	178.33	250	167.5	205	100	196.67	266.67	273.33	206.67	226.67	266.67	256.67	283.33	220	250	330	255	326.17	241.83	131.67	153.33	220.83	258.33	99.167	153.33	221.67	245	166.67	185	246	184	268	167.5	197.5	82.5
29	5	267.67	221.83	159	139.83	212.5	262.67	101.67	158.33	220	246.67	178.33	200	230	178.33	250	167.5	205	100	196.67	266.67	273.33	206.67	226.67	266.67	256.67	283.33	220	250	330	255	326.17	241.83	131.67	153.33	220.83	258.33	99.167	153.33	221.67	245	166.67	185	246	184	268	167.5	197.5	82.5
29	6	267.67	221.83	159	139.83	212.5	262.67	101.67	158.33	220	246.67	178.33	200	230	178.33	250	167.5	205	100	196.67	266.67	273.33	206.67	226.67	266.67	256.67	283.33	220	250	330	255	326.17	241.83	131.67	153.33	220.83	258.33	99.167	153.33	221.67	245	166.67	185	246	184	268	167.5	197.5	82.5
30	1	189.17	103.83	268	197.6	187.6	206.8	358.4	232.6	355.4	250.25	330.5	379	346.25	356.25	225	231.25	412.5	325	408	324.67	316.33	212.5	425	187.5	170	282.5	412.5	375	400	450	211.5	112.17	304.33	159.17	156.5	173.83	373.4	228.2	370.4	255.67	361.67	392.67	356.25	392.5	171.25	207.5	418.75	325
30	2	189.17	103.83	268	197.6	187.6	206.8	358.4	232.6	355.4	250.25	330.5	379	346.25	356.25	225	231.25	412.5	325	408	324.67	316.33	212.5	425	187.5	170	282.5	412.5	375	400	450	211.5	112.17	304.33	159.17	156.5	173.83	373.4	228.2	370.4	255.67	361.67	392.67	356.25	392.5	171.25	207.5	418.75	325
30	3	189.17	103.83	268	197.6	187.6	206.8	358.4	232.6	355.4	250.25	330.5	379	346.25	356.25	225	231.25	412.5	325	408	324.67	316.33	212.5	425	187.5	170	282.5	412.5	375	400	450	211.5	112.17	304.33	159.17	156.5	173.83	373.4	228.2	370.4	255.67	361.67	392.67	356.25	392.5	171.25	207.5	418.75	325
30	4	189.17	103.83	268	197.6	187.6	206.8	358.4	232.6	355.4	250.25	330.5	379	346.25	356.25	225	231.25	412.5	325	408	324.67	316.33	212.5	425	187.5	170	282.5	412.5	375	400	450	211.5	112.17	304.33	159.17	156.5	173.83	373.4	228.2	370.4	255.67	361.67	392.67	356.25	392.5	171.25	207.5	418.75	325
30	5	189.17	103.83	268	197.6	187.6	206.8	358.4	232.6	355.4	250.25	330.5	379	346.25	356.25	225	231.25	412.5	325	408	324.67	316.33	212.5	425	187.5	170	282.5	412.5	375	400	450	211.5	112.17	304.33	159.17	156.5	173.83	373.4	228.2	370.4	255.67	361.67	392.67	356.25	392.5	171.25	207.5	418.75	325
30	6	189.17	103.83	268	197.6	187.6	206.8	358.4	232.6	355.4	250.25	330.5	379	346.25	356.25	225	231.25	412.5	325	408	324.67	316.33	212.5	425	187.5	170	282.5	412.5	375	400	450	211.5	112.17	304.33	159.17	156.5	173.83	373.4	228.2	370.4	255.67	361.67	392.67	356.25	392.5	171.25	207.5	418.75	325
31	1	204.67	228.67	170.83	166.67	191.67	172.5	152.33	251.67	273.17	227.33	246.67	256.67	145.6	164	264	300	214	218	176	222	262	316	253	255	237.5	180	327.5	162.5	163.75	230	210.33	265	188.33	174.17	225	173.67	144.17	275	311.33	201.67	286.67	266.67	154	156	256	302	208	212
31	2	204.67	228.67	170.83	166.67	191.67	172.5	152.33	251.67	273.17	227.33	246.67	256.67	145.6	164	264	300	214	218	176	222	262	316	253	255	237.5	180	327.5	162.5	163.75	230	210.33	265	188.33	174.17	225	173.67	144.17	275	311.33	201.67	286.67	266.67	154	156	256	302	208	212
31	3	204.67	228.67	170.83	166.67	191.67	172.5	152.33	251.67	273.17	227.33	246.67	256.67	145.6	164	264	300	214	218	176	222	262	316	253	255	237.5	180	327.5	162.5	163.75	230	210.33	265	188.33	174.17	225	173.67	144.17	275	311.33	201.67	286.67	266.67	154	156	256	302	208	212
31	4	204.67	228.67	170.83	166.67	191.67	172.5	152.33	251.67	273.17	227.33	246.67	256.67	145.6	164	264	300	214	218	176	222	262	316	253	255	237.5	180	327.5	162.5	163.75	230	210.33	265	188.33	174.17	225	173.67	144.17	275	311.33	201.67	286.67	266.67	154	156	256	302	208	212
31	5	204.67	228.67	170.83	166.67	191.67	172.5	152.33	251.67	273.17	227.33	246.67	256.67	145.6	164	264	300	214	218	176	222	262	316	253	255	237.5	180	327.5	162.5	163.75	230	210.33	265	188.33	174.17	225	173.67	144.17	275	311.33	201.67	286.67	266.67	154	156	256	302	208	212
31	6	204.67	228.67	170.83	166.67	191.67	172.5	152.33	251.67	273.17	227.33	246.67	256.67	145.6	164	264	300	214	218	176	222	262	316	253	255	237.5	180	327.5	162.5	163.75	230	210.33	265	188.33	174.17	225	173.67	144.17	275	311.33	201.67	286.67	266.67	154	156	256	302	208	212
32	1	226.5	119.17	195.67	113.33	243.33	195.83	223.83	220.67	231.67	164	250	156	200.2	200.2	251	213.2	274.4	165.4	271.8	266	157	238	148	179.2	175	162	219	110.8	194	146	206.33	140	189.83	130.6	262.2	201	221.5	226.5	205.67	181	265	160	207.2	197.2	229	212.6	254.8	151
32	2	226.5	119.17	195.67	113.33	243.33	195.83	223.83	220.67	231.67	164	250	156	200.2	200.2	251	213.2	274.4	165.4	271.8	266	157	238	148	179.2	175	162	219	110.8	194	146	206.33	140	189.83	130.6	262.2	201	221.5	226.5	205.67	181	265	160	207.2	197.2	229	212.6	254.8	151
32	3	226.5	119.17	195.67	113.33	243.33	195.83	223.83	220.67	231.67	164	250	156	200.2	200.2	251	213.2	274.4	165.4	271.8	266	157	238	148	179.2	175	162	219	110.8	194	146	206.33	140	189.83	130.6	262.2	201	221.5	226.5	205.67	181	265	160	207.2	197.2	229	212.6	254.8	151
32	4	226.5	119.17	195.67	113.33	243.33	195.83	223.83	220.67	231.67	164	250	156	200.2	200.2	251	213.2	274.4	165.4	271.8	266	157	238	148	179.2	175	162	219	110.8	194	146	206.33	140	189.83	130.6	262.2	201	221.5	226.5	205.67	181	265	160	207.2	197.2	229	212.6	254.8	151
32	5	226.5	119.17	195.67	113.33	243.33	195.83	223.83	220.67	231.67	164	250	156	200.2	200.2	251	213.2	274.4	165.4	271.8	266	157	238	148	179.2	175	162	219	110.8	194	146	206.33	140	189.83	130.6	262.2	201	221.5	226.5	205.67	181	265	160	207.2	197.2	229	212.6	254.8	151
32	6	226.5	119.17	195.67	113.33	243.33	195.83	223.83	220.67	231.67	164	250	156	200.2	200.2	251	213.2	274.4	165.4	271.8	266	157	238	148	179.2	175	162	219	110.8	194	146	206.33	140	189.83	130.6	262.2	201	221.5	226.5	205.67	181	265	160	207.2	197.2	229	212.6	254.8	151
33	1	251.67	256	199	281	267.5	221.83	203.5	235.17	305.17	175.17	305.5	310.83	135.2	319	405.4	208.4	376.8	376.4	156.4	354.8	282.4	302.4	292.4	266.8	258.2	238.2	182.4	302.4	308.4	355.8	258.33	201.67	192	302	283.33	202.17	197.33	253.67	382	162.33	297.33	293.5	125.6	283	404.2	182.2	308.8	348.8
33	2	251.67	256	199	281	267.5	221.83	203.5	235.17	305.17	175.17	305.5	310.83	135.2	319	405.4	208.4	376.8	376.4	156.4	354.8	282.4	302.4	292.4	266.8	258.2	238.2	182.4	302.4	308.4	355.8	258.33	201.67	192	302	283.33	202.17	197.33	253.67	382	162.33	297.33	293.5	125.6	283	404.2	182.2	308.8	348.8
33	3	251.67	256	199	281	267.5	221.83	203.5	235.17	305.17	175.17	305.5	310.83	135.2	319	405.4	208.4	376.8	376.4	156.4	354.8	282.4	302.4	292.4	266.8	258.2	238.2	182.4	302.4	308.4	355.8	258.33	201.67	192	302	283.33	202.17	197.33	253.67	382	162.33	297.33	293.5	125.6	283	404.2	182.2	308.8	348.8
33	4	251.67	256	199	281	267.5	221.83	203.5	235.17	305.17	175.17	305.5	310.83	135.2	319	405.4	208.4	376.8	376.4	156.4	354.8	282.4	302.4	292.4	266.8	258.2	238.2	182.4	302.4	308.4	355.8	258.33	201.67	192	302	283.33	202.17	197.33	253.67	382	162.33	297.33	293.5	125.6	283	404.2	182.2	308.8	348.8
33	5	251.67	256	199	281	267.5	221.83	203.5	235.17	305.17	175.17	305.5	310.83	135.2	319	405.4	208.4	376.8	376.4	156.4	354.8	282.4	302.4	292.4	266.8	258.2	238.2	182.4	302.4	308.4	355.8	258.33	201.67	192	302	283.33	202.17	197.33	253.67	382	162.33	297.33	293.5	125.6	283	404.2	182.2	308.8	348.8
33	6	251.67	256	199	281	267.5	221.83	203.5	235.17	305.17	175.17	305.5	310.83	135.2	319	405.4	208.4	376.8	376.4	156.4	354.8	282.4	302.4	292.4	266.8	258.2	238.2	182.4	302.4	308.4	355.8	258.33	201.67	192	302	283.33	202.17	197.33	253.67	382	162.33	297.33	293.5	125.6	283	404.2	182.2	308.8	348.8
34	1	180.67	150.83	249.17	258.33	221.67	193.33	156.67	180	253.33	193.5	316.5	358.33	183.17	264.67	250.5	228.33	213.33	329.83	366.5	296.5	244.83	258.17	321.5	223.17	204.83	201.5	231.5	229.83	212.5	379.67	255	190	273.67	268.33	237.5	194.5	161.83	218.5	322.5	200	354	380.17	213.17	271.33	239	233.5	205	341.67
34	2	180.67	150.83	249.17	258.33	221.67	193.33	156.67	180	253.33	193.5	316.5	358.33	183.17	264.67	250.5	228.33	213.33	329.83	366.5	296.5	244.83	258.17	321.5	223.17	204.83	201.5	231.5	229.83	212.5	379.67	255	190	273.67	268.33	237.5	194.5	161.83	218.5	322.5	200	354	380.17	213.17	271.33	239	233.5	205	341.67
34	3	180.67	150.83	249.17	258.33	221.67	193.33	156.67	180	253.33	193.5	316.5	358.33	183.17	264.67	250.5	228.33	213.33	329.83	366.5	296.5	244.83	258.17	321.5	223.17	204.83	201.5	231.5	229.83	212.5	379.67	255	190	273.67	268.33	237.5	194.5	161.83	218.5	322.5	200	354	380.17	213.17	271.33	239	233.5	205	341.67
34	4	180.67	150.83	249.17	258.33	221.67	193.33	156.67	180	253.33	193.5	316.5	358.33	183.17	264.67	250.5	228.33	213.33	329.83	366.5	296.5	244.83	258.17	321.5	223.17	204.83	201.5	231.5	229.83	212.5	379.67	255	190	273.67	268.33	237.5	194.5	161.83	218.5	322.5	200	354	380.17	213.17	271.33	239	233.5	205	341.67
34	5	180.67	150.83	249.17	258.33	221.67	193.33	156.67	180	253.33	193.5	316.5	358.33	183.17	264.67	250.5	228.33	213.33	329.83	366.5	296.5	244.83	258.17	321.5	223.17	204.83	201.5	231.5	229.83	212.5	379.67	255	190	273.67	268.33	237.5	194.5	161.83	218.5	322.5	200	354	380.17	213.17	271.33	239	233.5	205	341.67
34	6	180.67	150.83	249.17	258.33	221.67	193.33	156.67	180	253.33	193.5	316.5	358.33	183.17	264.67	250.5	228.33	213.33	329.83	366.5	296.5	244.83	258.17	321.5	223.17	204.83	201.5	231.5	229.83	212.5	379.67	255	190	273.67	268.33	237.5	194.5	161.83	218.5	322.5	200	354	380.17	213.17	271.33	239	233.5	205	341.67
35	1	113.5	91.75	101.75	289.8	256	202	245	107.5	150.83	174.17	127.5	289.83	253.33	246.67	285.83	136	257.2	255.4	303	370	270.8	182.5	142.75	128.25	160	202.75	391	258.75	173.5	250.75	155.67	147.83	188.33	279.83	272.83	182.5	246.67	105	150.83	155.67	119.17	280.67	275.83	269.17	296.67	104	277.2	265
35	2	113.5	91.75	101.75	289.8	256	202	245	107.5	150.83	174.17	127.5	289.83	253.33	246.67	285.83	136	257.2	255.4	303	370	270.8	182.5	142.75	128.25	160	202.75	391	258.75	173.5	250.75	155.67	147.83	188.33	279.83	272.83	182.5	246.67	105	150.83	155.67	119.17	280.67	275.83	269.17	296.67	104	277.2	265
35	3	113.5	91.75	101.75	289.8	256	202	245	107.5	150.83	174.17	127.5	289.83	253.33	246.67	285.83	136	257.2	255.4	303	370	270.8	182.5	142.75	128.25	160	202.75	391	258.75	173.5	250.75	155.67	147.83	188.33	279.83	272.83	182.5	246.67	105	150.83	155.67	119.17	280.67	275.83	269.17	296.67	104	277.2	265
35	4	113.5	91.75	101.75	289.8	256	202	245	107.5	150.83	174.17	127.5	289.83	253.33	246.67	285.83	136	257.2	255.4	303	370	270.8	182.5	142.75	128.25	160	202.75	391	258.75	173.5	250.75	155.67	147.83	188.33	279.83	272.83	182.5	246.67	105	150.83	155.67	119.17	280.67	275.83	269.17	296.67	104	277.2	265
35	5	113.5	91.75	101.75	289.8	256	202	245	107.5	150.83	174.17	127.5	289.83	253.33	246.67	285.83	136	257.2	255.4	303	370	270.8	182.5	142.75	128.25	160	202.75	391	258.75	173.5	250.75	155.67	147.83	188.33	279.83	272.83	182.5	246.67	105	150.83	155.67	119.17	280.67	275.83	269.17	296.67	104	277.2	265
35	6	113.5	91.75	101.75	289.8	256	202	245	107.5	150.83	174.17	127.5	289.83	253.33	246.67	285.83	136	257.2	255.4	303	370	270.8	182.5	142.75	128.25	160	202.75	391	258.75	173.5	250.75	155.67	147.83	188.33	279.83	272.83	182.5	246.67	105	150.83	155.67	119.17	280.67	275.83	269.17	296.67	104	277.2	265
36	1	275	355	195	143.6	343.6	245.4	145	387.8	370	170.8	229.2	307	368	294.2	395.4	296.2	321.2	246.4	294.8	243.6	161.8	398.2	382.8	375.4	185	330.2	295	317	308.6	224	211.4	285.8	151	133	344.2	239	147.6	397.4	373.2	176.4	232.8	333.2	390.4	305	407.2	283.6	327.4	249.6
36	2	275	355	195	143.6	343.6	245.4	145	387.8	370	170.8	229.2	307	368	294.2	395.4	296.2	321.2	246.4	294.8	243.6	161.8	398.2	382.8	375.4	185	330.2	295	317	308.6	224	211.4	285.8	151	133	344.2	239	147.6	397.4	373.2	176.4	232.8	333.2	390.4	305	407.2	283.6	327.4	249.6
36	3	275	355	195	143.6	343.6	245.4	145	387.8	370	170.8	229.2	307	368	294.2	395.4	296.2	321.2	246.4	294.8	243.6	161.8	398.2	382.8	375.4	185	330.2	295	317	308.6	224	211.4	285.8	151	133	344.2	239	147.6	397.4	373.2	176.4	232.8	333.2	390.4	305	407.2	283.6	327.4	249.6
36	4	275	355	195	143.6	343.6	245.4	145	387.8	370	170.8	229.2	307	368	294.2	395.4	296.2	321.2	246.4	294.8	243.6	161.8	398.2	382.8	375.4	185	330.2	295	317	308.6	224	211.4	285.8	151	133	344.2	239	147.6	397.4	373.2	176.4	232.8	333.2	390.4	305	407.2	283.6	327.4	249.6
36	5	275	355	195	143.6	343.6	245.4	145	387.8	370	170.8	229.2	307	368	294.2	395.4	296.2	321.2	246.4	294.8	243.6	161.8	398.2	382.8	375.4	185	330.2	295	317	308.6	224	211.4	285.8	151	133	344.2	239	147.6	397.4	373.2	176.4	232.8	333.2	390.4	305	407.2	283.6	327.4	249.6
36	6	275	355	195	143.6	343.6	245.4	145	387.8	370	170.8	229.2	307	368	294.2	395.4	296.2	321.2	246.4	294.8	243.6	161.8	398.2	382.8	375.4	185	330.2	295	317	308.6	224	211.4	285.8	151	133	344.2	239	147.6	397.4	373.2	176.4	232.8	333.2	390.4	305	407.2	283.6	327.4	249.6
37	1	291	181.17	216.5	208.5	266.83	220.67	133.5	339.67	362.33	408.33	374.17	400.5	144.17	143.5	181.67	203.5	133.67	284.67	170.33	213.33	220.83	250.6	246	186	287	379.83	205.83	357.83	222.33	149.67	330	179	204.5	191.5	252.17	205.17	127.67	350.17	357.33	395.83	365.83	406	142	135.33	196.67	192.17	128.33	292.67
37	2	291	181.17	216.5	208.5	266.83	220.67	133.5	339.67	362.33	408.33	374.17	400.5	144.17	143.5	181.67	203.5	133.67	284.67	170.33	213.33	220.83	250.6	246	186	287	379.83	205.83	357.83	222.33	149.67	330	179	204.5	191.5	252.17	205.17	127.67	350.17	357.33	395.83	365.83	406	142	135.33	196.67	192.17	128.33	292.67
37	3	291	181.17	216.5	208.5	266.83	220.67	133.5	339.67	362.33	408.33	374.17	400.5	144.17	143.5	181.67	203.5	133.67	284.67	170.33	213.33	220.83	250.6	246	186	287	379.83	205.83	357.83	222.33	149.67	330	179	204.5	191.5	252.17	205.17	127.67	350.17	357.33	395.83	365.83	406	142	135.33	196.67	192.17	128.33	292.67
37	4	291	181.17	216.5	208.5	266.83	220.67	133.5	339.67	362.33	408.33	374.17	400.5	144.17	143.5	181.67	203.5	133.67	284.67	170.33	213.33	220.83	250.6	246	186	287	379.83	205.83	357.83	222.33	149.67	330	179	204.5	191.5	252.17	205.17	127.67	350.17	357.33	395.83	365.83	406	142	135.33	196.67	192.17	128.33	292.67
37	5	291	181.17	216.5	208.5	266.83	220.67	133.5	339.67	362.33	408.33	374.17	400.5	144.17	143.5	181.67	203.5	133.67	284.67	170.33	213.33	220.83	250.6	246	186	287	379.83	205.83	357.83	222.33	149.67	330	179	204.5	191.5	252.17	205.17	127.67	350.17	357.33	395.83	365.83	406	142	135.33	196.67	192.17	128.33	292.67
37	6	291	181.17	216.5	208.5	266.83	220.67	133.5	339.67	362.33	408.33	374.17	400.5	144.17	143.5	181.67	203.5	133.67	284.67	170.33	213.33	220.83	250.6	246	186	287	379.83	205.83	357.83	222.33	149.67	330	179	204.5	191.5	252.17	205.17	127.67	350.17	357.33	395.83	365.83	406	142	135.33	196.67	192.17	128.33	292.67
38	1	236.75	183	195	220	287.5	312.75	274.75	244.25	288.25	295	326.25	314.25	258.75	300	311.25	255	168.25	160.5	369.75	407.25	352.25	243.5	253.5	251	317.25	330	242.75	302.5	322.5	215.25	255.8	220.8	256.4	221.25	295	305.5	264.75	206.25	277.25	284.75	303.75	265	232.75	272.75	298.75	265	180	141.25
38	2	236.75	183	195	220	287.5	312.75	274.75	244.25	288.25	295	326.25	314.25	258.75	300	311.25	255	168.25	160.5	369.75	407.25	352.25	243.5	253.5	251	317.25	330	242.75	302.5	322.5	215.25	255.8	220.8	256.4	221.25	295	305.5	264.75	206.25	277.25	284.75	303.75	265	232.75	272.75	298.75	265	180	141.25
38	3	236.75	183	195	220	287.5	312.75	274.75	244.25	288.25	295	326.25	314.25	258.75	300	311.25	255	168.25	160.5	369.75	407.25	352.25	243.5	253.5	251	317.25	330	242.75	302.5	322.5	215.25	255.8	220.8	256.4	221.25	295	305.5	264.75	206.25	277.25	284.75	303.75	265	232.75	272.75	298.75	265	180	141.25
38	4	236.75	183	195	220	287.5	312.75	274.75	244.25	288.25	295	326.25	314.25	258.75	300	311.25	255	168.25	160.5	369.75	407.25	352.25	243.5	253.5	251	317.25	330	242.75	302.5	322.5	215.25	255.8	220.8	256.4	221.25	295	305.5	264.75	206.25	277.25	284.75	303.75	265	232.75	272.75	298.75	265	180	141.25
38	5	236.75	183	195	220	287.5	312.75	274.75	244.25	288.25	295	326.25	314.25	258.75	300	311.25	255	168.25	160.5	369.75	407.25	352.25	243.5	253.5	251	317.25	330	242.75	302.5	322.5	215.25	255.8	220.8	256.4	221.25	295	305.5	264.75	206.25	277.25	284.75	303.75	265	232.75	272.75	298.75	265	180	141.25
38	6	236.75	183	195	220	287.5	312.75	274.75	244.25	288.25	295	326.25	314.25	258.75	300	311.25	255	168.25	160.5	369.75	407.25	352.25	243.5	253.5	251	317.25	330	242.75	302.5	322.5	215.25	255.8	220.8	256.4	221.25	295	305.5	264.75	206.25	277.25	284.75	303.75	265	232.75	272.75	298.75	265	180	141.25
39	1	240.83	211.67	241.67	250.83	195	181.67	210	224.67	185	201	140	244	188.33	249.67	235.83	261.67	280.83	165	174.17	259.17	121.67	231.67	134.17	159.17	217.5	244.17	290	143	259	308	239.17	218.33	235.83	265	170.33	174.17	207.5	238.33	193.33	230	166.5	227.67	193.33	249.17	246.67	276.67	309.17	157.5
39	2	240.83	211.67	241.67	250.83	195	181.67	210	224.67	185	201	140	244	188.33	249.67	235.83	261.67	280.83	165	174.17	259.17	121.67	231.67	134.17	159.17	217.5	244.17	290	143	259	308	239.17	218.33	235.83	265	170.33	174.17	207.5	238.33	193.33	230	166.5	227.67	193.33	249.17	246.67	276.67	309.17	157.5
39	3	240.83	211.67	241.67	250.83	195	181.67	210	224.67	185	201	140	244	188.33	249.67	235.83	261.67	280.83	165	174.17	259.17	121.67	231.67	134.17	159.17	217.5	244.17	290	143	259	308	239.17	218.33	235.83	265	170.33	174.17	207.5	238.33	193.33	230	166.5	227.67	193.33	249.17	246.67	276.67	309.17	157.5
39	4	240.83	211.67	241.67	250.83	195	181.67	210	224.67	185	201	140	244	188.33	249.67	235.83	261.67	280.83	165	174.17	259.17	121.67	231.67	134.17	159.17	217.5	244.17	290	143	259	308	239.17	218.33	235.83	265	170.33	174.17	207.5	238.33	193.33	230	166.5	227.67	193.33	249.17	246.67	276.67	309.17	157.5
39	5	240.83	211.67	241.67	250.83	195	181.67	210	224.67	185	201	140	244	188.33	249.67	235.83	261.67	280.83	165	174.17	259.17	121.67	231.67	134.17	159.17	217.5	244.17	290	143	259	308	239.17	218.33	235.83	265	170.33	174.17	207.5	238.33	193.33	230	166.5	227.67	193.33	249.17	246.67	276.67	309.17	157.5
39	6	240.83	211.67	241.67	250.83	195	181.67	210	224.67	185	201	140	244	188.33	249.67	235.83	261.67	280.83	165	174.17	259.17	121.67	231.67	134.17	159.17	217.5	244.17	290	143	259	308	239.17	218.33	235.83	265	170.33	174.17	207.5	238.33	193.33	230	166.5	227.67	193.33	249.17	246.67	276.67	309.17	157.5
40	1	306.8	356.8	315	371	394.4	373.8	368.67	178.17	308.33	301.67	345	420.67	317.33	364.17	392.17	320.67	318.17	423	326.33	358.33	219	315.67	429.83	156.5	404	191.33	354.33	328.33	358.33	412.83	299.33	294	274.83	371.83	399.67	397.17	352.67	177.5	277.5	295.6	334.6	427.2	335.83	358.33	406.67	323.17	345	423.33
40	2	306.8	356.8	315	371	394.4	373.8	368.67	178.17	308.33	301.67	345	420.67	317.33	364.17	392.17	320.67	318.17	423	326.33	358.33	219	315.67	429.83	156.5	404	191.33	354.33	328.33	358.33	412.83	299.33	294	274.83	371.83	399.67	397.17	352.67	177.5	277.5	295.6	334.6	427.2	335.83	358.33	406.67	323.17	345	423.33
40	3	306.8	356.8	315	371	394.4	373.8	368.67	178.17	308.33	301.67	345	420.67	317.33	364.17	392.17	320.67	318.17	423	326.33	358.33	219	315.67	429.83	156.5	404	191.33	354.33	328.33	358.33	412.83	299.33	294	274.83	371.83	399.67	397.17	352.67	177.5	277.5	295.6	334.6	427.2	335.83	358.33	406.67	323.17	345	423.33
40	4	306.8	356.8	315	371	394.4	373.8	368.67	178.17	308.33	301.67	345	420.67	317.33	364.17	392.17	320.67	318.17	423	326.33	358.33	219	315.67	429.83	156.5	404	191.33	354.33	328.33	358.33	412.83	299.33	294	274.83	371.83	399.67	397.17	352.67	177.5	277.5	295.6	334.6	427.2	335.83	358.33	406.67	323.17	345	423.33
40	5	306.8	356.8	315	371	394.4	373.8	368.67	178.17	308.33	301.67	345	420.67	317.33	364.17	392.17	320.67	318.17	423	326.33	358.33	219	315.67	429.83	156.5	404	191.33	354.33	328.33	358.33	412.83	299.33	294	274.83	371.83	399.67	397.17	352.67	177.5	277.5	295.6	334.6	427.2	335.83	358.33	406.67	323.17	345	423.33
40	6	306.8	356.8	315	371	394.4	373.8	368.67	178.17	308.33	301.67	345	420.67	317.33	364.17	392.17	320.67	318.17	423	326.33	358.33	219	315.67	429.83	156.5	404	191.33	354.33	328.33	358.33	412.83	299.33	294	274.83	371.83	399.67	397.17	352.67	177.5	277.5	295.6	334.6	427.2	335.83	358.33	406.67	323.17	345	423.33
41	1	180	56	190	247.5	110	216.5	203.5	185.75	224	171.5	132.75	228	300.25	246	298	271.25	170.75	299.5	320.33	221.67	206.33	243	148.5	141.75	169.25	296	303.75	345	133.5	207.75	189.33	70	115	283.75	113.5	247.25	218.75	194.25	233.25	162.5	128.75	203.75	294.5	235.75	291.5	264.5	176.75	282
41	2	180	56	190	247.5	110	216.5	203.5	185.75	224	171.5	132.75	228	300.25	246	298	271.25	170.75	299.5	320.33	221.67	206.33	243	148.5	141.75	169.25	296	303.75	345	133.5	207.75	189.33	70	115	283.75	113.5	247.25	218.75	194.25	233.25	162.5	128.75	203.75	294.5	235.75	291.5	264.5	176.75	282
41	3	180	56	190	247.5	110	216.5	203.5	185.75	224	171.5	132.75	228	300.25	246	298	271.25	170.75	299.5	320.33	221.67	206.33	243	148.5	141.75	169.25	296	303.75	345	133.5	207.75	189.33	70	115	283.75	113.5	247.25	218.75	194.25	233.25	162.5	128.75	203.75	294.5	235.75	291.5	264.5	176.75	282
41	4	180	56	190	247.5	110	216.5	203.5	185.75	224	171.5	132.75	228	300.25	246	298	271.25	170.75	299.5	320.33	221.67	206.33	243	148.5	141.75	169.25	296	303.75	345	133.5	207.75	189.33	70	115	283.75	113.5	247.25	218.75	194.25	233.25	162.5	128.75	203.75	294.5	235.75	291.5	264.5	176.75	282
41	5	180	56	190	247.5	110	216.5	203.5	185.75	224	171.5	132.75	228	300.25	246	298	271.25	170.75	299.5	320.33	221.67	206.33	243	148.5	141.75	169.25	296	303.75	345	133.5	207.75	189.33	70	115	283.75	113.5	247.25	218.75	194.25	233.25	162.5	128.75	203.75	294.5	235.75	291.5	264.5	176.75	282
41	6	180	56	190	247.5	110	216.5	203.5	185.75	224	171.5	132.75	228	300.25	246	298	271.25	170.75	299.5	320.33	221.67	206.33	243	148.5	141.75	169.25	296	303.75	345	133.5	207.75	189.33	70	115	283.75	113.5	247.25	218.75	194.25	233.25	162.5	128.75	203.75	294.5	235.75	291.5	264.5	176.75	282
42	1	147.5	195	235	352.5	267	336.25	393.75	230	232.5	174.5	298.75	286.75	285	375	420	312	311.67	296.33	135.75	313	307.25	413.75	196	171.25	212.25	242.75	362.25	396.25	227.75	269.25	138.25	183.25	258	336.25	277.25	373.75	358.75	170	196.25	162.5	334.25	295	228.75	306.75	400	292.25	319.25	326.75
42	2	147.5	195	235	352.5	267	336.25	393.75	230	232.5	174.5	298.75	286.75	285	375	420	312	311.67	296.33	135.75	313	307.25	413.75	196	171.25	212.25	242.75	362.25	396.25	227.75	269.25	138.25	183.25	258	336.25	277.25	373.75	358.75	170	196.25	162.5	334.25	295	228.75	306.75	400	292.25	319.25	326.75
42	3	147.5	195	235	352.5	267	336.25	393.75	230	232.5	174.5	298.75	286.75	285	375	420	312	311.67	296.33	135.75	313	307.25	413.75	196	171.25	212.25	242.75	362.25	396.25	227.75	269.25	138.25	183.25	258	336.25	277.25	373.75	358.75	170	196.25	162.5	334.25	295	228.75	306.75	400	292.25	319.25	326.75
42	4	147.5	195	235	352.5	267	336.25	393.75	230	232.5	174.5	298.75	286.75	285	375	420	312	311.67	296.33	135.75	313	307.25	413.75	196	171.25	212.25	242.75	362.25	396.25	227.75	269.25	138.25	183.25	258	336.25	277.25	373.75	358.75	170	196.25	162.5	334.25	295	228.75	306.75	400	292.25	319.25	326.75
42	5	147.5	195	235	352.5	267	336.25	393.75	230	232.5	174.5	298.75	286.75	285	375	420	312	311.67	296.33	135.75	313	307.25	413.75	196	171.25	212.25	242.75	362.25	396.25	227.75	269.25	138.25	183.25	258	336.25	277.25	373.75	358.75	170	196.25	162.5	334.25	295	228.75	306.75	400	292.25	319.25	326.75
42	6	147.5	195	235	352.5	267	336.25	393.75	230	232.5	174.5	298.75	286.75	285	375	420	312	311.67	296.33	135.75	313	307.25	413.75	196	171.25	212.25	242.75	362.25	396.25	227.75	269.25	138.25	183.25	258	336.25	277.25	373.75	358.75	170	196.25	162.5	334.25	295	228.75	306.75	400	292.25	319.25	326.75
43	1	216.67	110	276.67	202.17	294	208.5	170	334.17	127.5	124.17	134.17	276.67	256.8	175.2	137.8	342.25	111.25	129.5	342.8	172.2	282.4	122.2	108.8	346.8	271.6	268.6	233.6	292.8	210.6	261.8	250	121.67	287.83	175	276.67	235.83	165.17	324.17	128.33	108	130.4	272.2	269.8	156	104	374	103.2	111.8
43	2	216.67	110	276.67	202.17	294	208.5	170	334.17	127.5	124.17	134.17	276.67	256.8	175.2	137.8	342.25	111.25	129.5	342.8	172.2	282.4	122.2	108.8	346.8	271.6	268.6	233.6	292.8	210.6	261.8	250	121.67	287.83	175	276.67	235.83	165.17	324.17	128.33	108	130.4	272.2	269.8	156	104	374	103.2	111.8
43	3	216.67	110	276.67	202.17	294	208.5	170	334.17	127.5	124.17	134.17	276.67	256.8	175.2	137.8	342.25	111.25	129.5	342.8	172.2	282.4	122.2	108.8	346.8	271.6	268.6	233.6	292.8	210.6	261.8	250	121.67	287.83	175	276.67	235.83	165.17	324.17	128.33	108	130.4	272.2	269.8	156	104	374	103.2	111.8
43	4	216.67	110	276.67	202.17	294	208.5	170	334.17	127.5	124.17	134.17	276.67	256.8	175.2	137.8	342.25	111.25	129.5	342.8	172.2	282.4	122.2	108.8	346.8	271.6	268.6	233.6	292.8	210.6	261.8	250	121.67	287.83	175	276.67	235.83	165.17	324.17	128.33	108	130.4	272.2	269.8	156	104	374	103.2	111.8
43	5	216.67	110	276.67	202.17	294	208.5	170	334.17	127.5	124.17	134.17	276.67	256.8	175.2	137.8	342.25	111.25	129.5	342.8	172.2	282.4	122.2	108.8	346.8	271.6	268.6	233.6	292.8	210.6	261.8	250	121.67	287.83	175	276.67	235.83	165.17	324.17	128.33	108	130.4	272.2	269.8	156	104	374	103.2	111.8
43	6	216.67	110	276.67	202.17	294	208.5	170	334.17	127.5	124.17	134.17	276.67	256.8	175.2	137.8	342.25	111.25	129.5	342.8	172.2	282.4	122.2	108.8	346.8	271.6	268.6	233.6	292.8	210.6	261.8	250	121.67	287.83	175	276.67	235.83	165.17	324.17	128.33	108	130.4	272.2	269.8	156	104	374	103.2	111.8
44	1	146.75	230	144.5	238.8	170.8	299	127.75	191	259.75	154	115	74	296.6	220.6	342.8	128.4	377	207	325	126	163	174.6	253.2	380	232	187	253.4	170.8	206	219	162.6	253.4	152	243	176	303	138.8	190.2	257.8	210.5	148.75	116	340	228.8	353.6	133.2	378	202
44	2	146.75	230	144.5	238.8	170.8	299	127.75	191	259.75	154	115	74	296.6	220.6	342.8	128.4	377	207	325	126	163	174.6	253.2	380	232	187	253.4	170.8	206	219	162.6	253.4	152	243	176	303	138.8	190.2	257.8	210.5	148.75	116	340	228.8	353.6	133.2	378	202
44	3	146.75	230	144.5	238.8	170.8	299	127.75	191	259.75	154	115	74	296.6	220.6	342.8	128.4	377	207	325	126	163	174.6	253.2	380	232	187	253.4	170.8	206	219	162.6	253.4	152	243	176	303	138.8	190.2	257.8	210.5	148.75	116	340	228.8	353.6	133.2	378	202
44	4	146.75	230	144.5	238.8	170.8	299	127.75	191	259.75	154	115	74	296.6	220.6	342.8	128.4	377	207	325	126	163	174.6	253.2	380	232	187	253.4	170.8	206	219	162.6	253.4	152	243	176	303	138.8	190.2	257.8	210.5	148.75	116	340	228.8	353.6	133.2	378	202
44	5	146.75	230	144.5	238.8	170.8	299	127.75	191	259.75	154	115	74	296.6	220.6	342.8	128.4	377	207	325	126	163	174.6	253.2	380	232	187	253.4	170.8	206	219	162.6	253.4	152	243	176	303	138.8	190.2	257.8	210.5	148.75	116	340	228.8	353.6	133.2	378	202
44	6	146.75	230	144.5	238.8	170.8	299	127.75	191	259.75	154	115	74	296.6	220.6	342.8	128.4	377	207	325	126	163	174.6	253.2	380	232	187	253.4	170.8	206	219	162.6	253.4	152	243	176	303	138.8	190.2	257.8	210.5	148.75	116	340	228.8	353.6	133.2	378	202
45	1	308.5	283.75	225	254	212.4	200.8	157	268	124.2	303.8	192.6	159.6	275.8	253.8	270	324.2	296.8	294.2	217.6	248	230.2	217.2	299.4	172.6	144.5	148.75	184	223.75	240	128.75	235	239.75	206.25	229.4	178.8	158.6	159	262.6	121.6	305.8	175.8	131.4	258	235	240.6	286.6	312.4	262.2
45	2	308.5	283.75	225	254	212.4	200.8	157	268	124.2	303.8	192.6	159.6	275.8	253.8	270	324.2	296.8	294.2	217.6	248	230.2	217.2	299.4	172.6	144.5	148.75	184	223.75	240	128.75	235	239.75	206.25	229.4	178.8	158.6	159	262.6	121.6	305.8	175.8	131.4	258	235	240.6	286.6	312.4	262.2
45	3	308.5	283.75	225	254	212.4	200.8	157	268	124.2	303.8	192.6	159.6	275.8	253.8	270	324.2	296.8	294.2	217.6	248	230.2	217.2	299.4	172.6	144.5	148.75	184	223.75	240	128.75	235	239.75	206.25	229.4	178.8	158.6	159	262.6	121.6	305.8	175.8	131.4	258	235	240.6	286.6	312.4	262.2
45	4	308.5	283.75	225	254	212.4	200.8	157	268	124.2	303.8	192.6	159.6	275.8	253.8	270	324.2	296.8	294.2	217.6	248	230.2	217.2	299.4	172.6	144.5	148.75	184	223.75	240	128.75	235	239.75	206.25	229.4	178.8	158.6	159	262.6	121.6	305.8	175.8	131.4	258	235	240.6	286.6	312.4	262.2
45	5	308.5	283.75	225	254	212.4	200.8	157	268	124.2	303.8	192.6	159.6	275.8	253.8	270	324.2	296.8	294.2	217.6	248	230.2	217.2	299.4	172.6	144.5	148.75	184	223.75	240	128.75	235	239.75	206.25	229.4	178.8	158.6	159	262.6	121.6	305.8	175.8	131.4	258	235	240.6	286.6	312.4	262.2
45	6	308.5	283.75	225	254	212.4	200.8	157	268	124.2	303.8	192.6	159.6	275.8	253.8	270	324.2	296.8	294.2	217.6	248	230.2	217.2	299.4	172.6	144.5	148.75	184	223.75	240	128.75	235	239.75	206.25	229.4	178.8	158.6	159	262.6	121.6	305.8	175.8	131.4	258	235	240.6	286.6	312.4	262.2
46	1	236.67	179.33	83	104.33	115.67	108.67	249.6	124.4	107	177.6	146.4	178.6	120	200.75	191	143.5	177	112.25	109.67	163.67	193	122.75	237.75	234.5	111.5	128	121.75	118.25	86.25	141	208	191	151.75	131.6	139.8	153.2	258.2	114.6	92.4	163.6	139.6	178	113.5	177.25	169.75	133.5	178.5	103.75
46	2	236.67	179.33	83	104.33	115.67	108.67	249.6	124.4	107	177.6	146.4	178.6	120	200.75	191	143.5	177	112.25	109.67	163.67	193	122.75	237.75	234.5	111.5	128	121.75	118.25	86.25	141	208	191	151.75	131.6	139.8	153.2	258.2	114.6	92.4	163.6	139.6	178	113.5	177.25	169.75	133.5	178.5	103.75
46	3	236.67	179.33	83	104.33	115.67	108.67	249.6	124.4	107	177.6	146.4	178.6	120	200.75	191	143.5	177	112.25	109.67	163.67	193	122.75	237.75	234.5	111.5	128	121.75	118.25	86.25	141	208	191	151.75	131.6	139.8	153.2	258.2	114.6	92.4	163.6	139.6	178	113.5	177.25	169.75	133.5	178.5	103.75
46	4	236.67	179.33	83	104.33	115.67	108.67	249.6	124.4	107	177.6	146.4	178.6	120	200.75	191	143.5	177	112.25	109.67	163.67	193	122.75	237.75	234.5	111.5	128	121.75	118.25	86.25	141	208	191	151.75	131.6	139.8	153.2	258.2	114.6	92.4	163.6	139.6	178	113.5	177.25	169.75	133.5	178.5	103.75
46	5	236.67	179.33	83	104.33	115.67	108.67	249.6	124.4	107	177.6	146.4	178.6	120	200.75	191	143.5	177	112.25	109.67	163.67	193	122.75	237.75	234.5	111.5	128	121.75	118.25	86.25	141	208	191	151.75	131.6	139.8	153.2	258.2	114.6	92.4	163.6	139.6	178	113.5	177.25	169.75	133.5	178.5	103.75
46	6	236.67	179.33	83	104.33	115.67	108.67	249.6	124.4	107	177.6	146.4	178.6	120	200.75	191	143.5	177	112.25	109.67	163.67	193	122.75	237.75	234.5	111.5	128	121.75	118.25	86.25	141	208	191	151.75	131.6	139.8	153.2	258.2	114.6	92.4	163.6	139.6	178	113.5	177.25	169.75	133.5	178.5	103.75
47	1	135.83	275	288	183.33	301.67	291.67	210	146.33	291.67	289.33	399.83	296.33	151.67	409.83	155	345.8	360	197.2	381.5	325	332.83	346.5	238.33	223.33	333.33	271.67	324.83	138	298	337.4	152.17	276	326.67	205	305	303.33	218.33	150.5	293.33	298.67	401.5	302.83	139	404.5	156.5	330.83	351.17	195
47	2	135.83	275	288	183.33	301.67	291.67	210	146.33	291.67	289.33	399.83	296.33	151.67	409.83	155	345.8	360	197.2	381.5	325	332.83	346.5	238.33	223.33	333.33	271.67	324.83	138	298	337.4	152.17	276	326.67	205	305	303.33	218.33	150.5	293.33	298.67	401.5	302.83	139	404.5	156.5	330.83	351.17	195
47	3	135.83	275	288	183.33	301.67	291.67	210	146.33	291.67	289.33	399.83	296.33	151.67	409.83	155	345.8	360	197.2	381.5	325	332.83	346.5	238.33	223.33	333.33	271.67	324.83	138	298	337.4	152.17	276	326.67	205	305	303.33	218.33	150.5	293.33	298.67	401.5	302.83	139	404.5	156.5	330.83	351.17	195
47	4	135.83	275	288	183.33	301.67	291.67	210	146.33	291.67	289.33	399.83	296.33	151.67	409.83	155	345.8	360	197.2	381.5	325	332.83	346.5	238.33	223.33	333.33	271.67	324.83	138	298	337.4	152.17	276	326.67	205	305	303.33	218.33	150.5	293.33	298.67	401.5	302.83	139	404.5	156.5	330.83	351.17	195
47	5	135.83	275	288	183.33	301.67	291.67	210	146.33	291.67	289.33	399.83	296.33	151.67	409.83	155	345.8	360	197.2	381.5	325	332.83	346.5	238.33	223.33	333.33	271.67	324.83	138	298	337.4	152.17	276	326.67	205	305	303.33	218.33	150.5	293.33	298.67	401.5	302.83	139	404.5	156.5	330.83	351.17	195
47	6	135.83	275	288	183.33	301.67	291.67	210	146.33	291.67	289.33	399.83	296.33	151.67	409.83	155	345.8	360	197.2	381.5	325	332.83	346.5	238.33	223.33	333.33	271.67	324.83	138	298	337.4	152.17	276	326.67	205	305	303.33	218.33	150.5	293.33	298.67	401.5	302.83	139	404.5	156.5	330.83	351.17	195
48	1	211	204	199.17	351.67	326.5	210.5	389.83	260.67	369	211.83	323.83	318.33	254	310	265.83	212.5	200.67	314.17	341.33	274.83	330.5	364	335.67	280.83	269.5	236.17	372.33	151.67	254.17	309.83	213.83	180.83	169.33	344.17	312.17	191.83	391.5	269.17	374.83	205	353.5	333.17	264	297.83	270	233.5	197	319.83
48	2	211	204	199.17	351.67	326.5	210.5	389.83	260.67	369	211.83	323.83	318.33	254	310	265.83	212.5	200.67	314.17	341.33	274.83	330.5	364	335.67	280.83	269.5	236.17	372.33	151.67	254.17	309.83	213.83	180.83	169.33	344.17	312.17	191.83	391.5	269.17	374.83	205	353.5	333.17	264	297.83	270	233.5	197	319.83
48	3	211	204	199.17	351.67	326.5	210.5	389.83	260.67	369	211.83	323.83	318.33	254	310	265.83	212.5	200.67	314.17	341.33	274.83	330.5	364	335.67	280.83	269.5	236.17	372.33	151.67	254.17	309.83	213.83	180.83	169.33	344.17	312.17	191.83	391.5	269.17	374.83	205	353.5	333.17	264	297.83	270	233.5	197	319.83
48	4	211	204	199.17	351.67	326.5	210.5	389.83	260.67	369	211.83	323.83	318.33	254	310	265.83	212.5	200.67	314.17	341.33	274.83	330.5	364	335.67	280.83	269.5	236.17	372.33	151.67	254.17	309.83	213.83	180.83	169.33	344.17	312.17	191.83	391.5	269.17	374.83	205	353.5	333.17	264	297.83	270	233.5	197	319.83
48	5	211	204	199.17	351.67	326.5	210.5	389.83	260.67	369	211.83	323.83	318.33	254	310	265.83	212.5	200.67	314.17	341.33	274.83	330.5	364	335.67	280.83	269.5	236.17	372.33	151.67	254.17	309.83	213.83	180.83	169.33	344.17	312.17	191.83	391.5	269.17	374.83	205	353.5	333.17	264	297.83	270	233.5	197	319.83
48	6	211	204	199.17	351.67	326.5	210.5	389.83	260.67	369	211.83	323.83	318.33	254	310	265.83	212.5	200.67	314.17	341.33	274.83	330.5	364	335.67	280.83	269.5	236.17	372.33	151.67	254.17	309.83	213.83	180.83	169.33	344.17	312.17	191.83	391.5	269.17	374.83	205	353.5	333.17	264	297.83	270	233.5	197	319.83
49	1	142.25	195.25	262.5	243.2	218	314	269.33	297.67	339	301	244.33	152.33	290.67	429	207	286	439.67	389.67	232	383.5	410	431.5	380	182.5	241.5	342	298.5	353	237.5	212	217.5	168	304.5	218.8	173.2	308	249.33	286.33	334.33	316.33	198.33	136	301	431	171	181.67	406	408
49	2	142.25	195.25	262.5	243.2	218	314	269.33	297.67	339	301	244.33	152.33	290.67	429	207	286	439.67	389.67	232	383.5	410	431.5	380	182.5	241.5	342	298.5	353	237.5	212	217.5	168	304.5	218.8	173.2	308	249.33	286.33	334.33	316.33	198.33	136	301	431	171	181.67	406	408
49	3	142.25	195.25	262.5	243.2	218	314	269.33	297.67	339	301	244.33	152.33	290.67	429	207	286	439.67	389.67	232	383.5	410	431.5	380	182.5	241.5	342	298.5	353	237.5	212	217.5	168	304.5	218.8	173.2	308	249.33	286.33	334.33	316.33	198.33	136	301	431	171	181.67	406	408
49	4	142.25	195.25	262.5	243.2	218	314	269.33	297.67	339	301	244.33	152.33	290.67	429	207	286	439.67	389.67	232	383.5	410	431.5	380	182.5	241.5	342	298.5	353	237.5	212	217.5	168	304.5	218.8	173.2	308	249.33	286.33	334.33	316.33	198.33	136	301	431	171	181.67	406	408
49	5	142.25	195.25	262.5	243.2	218	314	269.33	297.67	339	301	244.33	152.33	290.67	429	207	286	439.67	389.67	232	383.5	410	431.5	380	182.5	241.5	342	298.5	353	237.5	212	217.5	168	304.5	218.8	173.2	308	249.33	286.33	334.33	316.33	198.33	136	301	431	171	181.67	406	408
49	6	142.25	195.25	262.5	243.2	218	314	269.33	297.67	339	301	244.33	152.33	290.67	429	207	286	439.67	389.67	232	383.5	410	431.5	380	182.5	241.5	342	298.5	353	237.5	212	217.5	168	304.5	218.8	173.2	308	249.33	286.33	334.33	316.33	198.33	136	301	431	171	181.67	406	408
50	1	213.75	316.5	274.25	282.67	171.33	203.33	199.5	174	115.17	207.17	103.83	151.83	266.6	214.8	218.8	345	220	295	273.33	355	223.33	210	135	231.67	231.67	176.33	225	363.33	268.33	223.33	223	314.75	284.25	265.67	169	173.33	171.67	181.67	110.83	215.83	113.67	162.5	264.4	254	253	343.75	225	307.5
50	2	213.75	316.5	274.25	282.67	171.33	203.33	199.5	174	115.17	207.17	103.83	151.83	266.6	214.8	218.8	345	220	295	273.33	355	223.33	210	135	231.67	231.67	176.33	225	363.33	268.33	223.33	223	314.75	284.25	265.67	169	173.33	171.67	181.67	110.83	215.83	113.67	162.5	264.4	254	253	343.75	225	307.5
50	3	213.75	316.5	274.25	282.67	171.33	203.33	199.5	174	115.17	207.17	103.83	151.83	266.6	214.8	218.8	345	220	295	273.33	355	223.33	210	135	231.67	231.67	176.33	225	363.33	268.33	223.33	223	314.75	284.25	265.67	169	173.33	171.67	181.67	110.83	215.83	113.67	162.5	264.4	254	253	343.75	225	307.5
50	4	213.75	316.5	274.25	282.67	171.33	203.33	199.5	174	115.17	207.17	103.83	151.83	266.6	214.8	218.8	345	220	295	273.33	355	223.33	210	135	231.67	231.67	176.33	225	363.33	268.33	223.33	223	314.75	284.25	265.67	169	173.33	171.67	181.67	110.83	215.83	113.67	162.5	264.4	254	253	343.75	225	307.5
50	5	213.75	316.5	274.25	282.67	171.33	203.33	199.5	174	115.17	207.17	103.83	151.83	266.6	214.8	218.8	345	220	295	273.33	355	223.33	210	135	231.67	231.67	176.33	225	363.33	268.33	223.33	223	314.75	284.25	265.67	169	173.33	171.67	181.67	110.83	215.83	113.67	162.5	264.4	254	253	343.75	225	307.5
50	6	213.75	316.5	274.25	282.67	171.33	203.33	199.5	174	115.17	207.17	103.83	151.83	266.6	214.8	218.8	345	220	295	273.33	355	223.33	210	135	231.67	231.67	176.33	225	363.33	268.33	223.33	223	314.75	284.25	265.67	169	173.33	171.67	181.67	110.83	215.83	113.67	162.5	264.4	254	253	343.75	225	307.5
51	1	260.33	295.67	316.67	250.5	281.5	207.25	220	245	450	175	325	475	275	385	210	185	325	175	180	420	380	125	190	355	190	175	350	345	290	190	328.2	337.4	334.2	195.5	178.5	146.5	NaN	NaN	NaN	110	310	480	285	410	190	210	295	160
51	2	260.33	295.67	316.67	250.5	281.5	207.25	220	245	450	175	325	475	275	385	210	185	325	175	180	420	380	125	190	355	190	175	350	345	290	190	328.2	337.4	334.2	195.5	178.5	146.5	NaN	NaN	NaN	110	310	480	285	410	190	210	295	160
51	3	260.33	295.67	316.67	250.5	281.5	207.25	220	245	450	175	325	475	275	385	210	185	325	175	180	420	380	125	190	355	190	175	350	345	290	190	328.2	337.4	334.2	195.5	178.5	146.5	NaN	NaN	NaN	110	310	480	285	410	190	210	295	160
51	4	260.33	295.67	316.67	250.5	281.5	207.25	220	245	450	175	325	475	275	385	210	185	325	175	180	420	380	125	190	355	190	175	350	345	290	190	328.2	337.4	334.2	195.5	178.5	146.5	NaN	NaN	NaN	110	310	480	285	410	190	210	295	160
51	5	260.33	295.67	316.67	250.5	281.5	207.25	220	245	450	175	325	475	275	385	210	185	325	175	180	420	380	125	190	355	190	175	350	345	290	190	328.2	337.4	334.2	195.5	178.5	146.5	NaN	NaN	NaN	110	310	480	285	410	190	210	295	160
51	6	260.33	295.67	316.67	250.5	281.5	207.25	220	245	450	175	325	475	275	385	210	185	325	175	180	420	380	125	190	355	190	175	350	345	290	190	328.2	337.4	334.2	195.5	178.5	146.5	NaN	NaN	NaN	110	310	480	285	410	190	210	295	160
52	1	208	212	174.8	390	275	355	250	315	355	400	150	250	303.33	393.33	190	267.5	223.75	326.25	238	174	385	356.67	331.67	223.33	330	192	348	343.33	223.33	396.67	366.67	290	296.67	390	275	250	262.5	315	277.5	300	120	190	280	386.67	186.67	268	193.8	281
52	2	208	212	174.8	390	275	355	250	315	355	400	150	250	303.33	393.33	190	267.5	223.75	326.25	238	174	385	356.67	331.67	223.33	330	192	348	343.33	223.33	396.67	366.67	290	296.67	390	275	250	262.5	315	277.5	300	120	190	280	386.67	186.67	268	193.8	281
52	3	208	212	174.8	390	275	355	250	315	355	400	150	250	303.33	393.33	190	267.5	223.75	326.25	238	174	385	356.67	331.67	223.33	330	192	348	343.33	223.33	396.67	366.67	290	296.67	390	275	250	262.5	315	277.5	300	120	190	280	386.67	186.67	268	193.8	281
52	4	208	212	174.8	390	275	355	250	315	355	400	150	250	303.33	393.33	190	267.5	223.75	326.25	238	174	385	356.67	331.67	223.33	330	192	348	343.33	223.33	396.67	366.67	290	296.67	390	275	250	262.5	315	277.5	300	120	190	280	386.67	186.67	268	193.8	281
52	5	208	212	174.8	390	275	355	250	315	355	400	150	250	303.33	393.33	190	267.5	223.75	326.25	238	174	385	356.67	331.67	223.33	330	192	348	343.33	223.33	396.67	366.67	290	296.67	390	275	250	262.5	315	277.5	300	120	190	280	386.67	186.67	268	193.8	281
52	6	208	212	174.8	390	275	355	250	315	355	400	150	250	303.33	393.33	190	267.5	223.75	326.25	238	174	385	356.67	331.67	223.33	330	192	348	343.33	223.33	396.67	366.67	290	296.67	390	275	250	262.5	315	277.5	300	120	190	280	386.67	186.67	268	193.8	281
53	1	NaN	NaN	NaN	250	250	300	150	187.5	90	300	150	80	237.5	255	235	275	235	132.5	100	150	90	96.667	216.67	223.33	300	250	150	200	250	125	3	3	3	200	200	250	150	200	90	250	100	80	218.75	250	280	237.5	230	122.5
53	2	NaN	NaN	NaN	250	250	300	150	187.5	90	300	150	80	237.5	255	235	275	235	132.5	100	150	90	96.667	216.67	223.33	300	250	150	200	250	125	3	3	3	200	200	250	150	200	90	250	100	80	218.75	250	280	237.5	230	122.5
53	3	NaN	NaN	NaN	250	250	300	150	187.5	90	300	150	80	237.5	255	235	275	235	132.5	100	150	90	96.667	216.67	223.33	300	250	150	200	250	125	3	3	3	200	200	250	150	200	90	250	100	80	218.75	250	280	237.5	230	122.5
53	4	NaN	NaN	NaN	250	250	300	150	187.5	90	300	150	80	237.5	255	235	275	235	132.5	100	150	90	96.667	216.67	223.33	300	250	150	200	250	125	3	3	3	200	200	250	150	200	90	250	100	80	218.75	250	280	237.5	230	122.5
53	5	NaN	NaN	NaN	250	250	300	150	187.5	90	300	150	80	237.5	255	235	275	235	132.5	100	150	90	96.667	216.67	223.33	300	250	150	200	250	125	3	3	3	200	200	250	150	200	90	250	100	80	218.75	250	280	237.5	230	122.5
53	6	NaN	NaN	NaN	250	250	300	150	187.5	90	300	150	80	237.5	255	235	275	235	132.5	100	150	90	96.667	216.67	223.33	300	250	150	200	250	125	3	3	3	200	200	250	150	200	90	250	100	80	218.75	250	280	237.5	230	122.5
54	1	400	400	350	296.67	150	186.67	190	185	172.5	144.33	147.5	149.33	146.5	172.5	206.5	256.83	226.67	271.67	214.6	214	202.8	216.5	143.67	149.67	214	231	281.33	237.67	276.67	242.5	NaN	NaN	NaN	209.6	148	179	227	207.6	217	153.17	175.67	195.17	148.83	169.17	205.17	287.25	176	290.25
54	2	400	400	350	296.67	150	186.67	190	185	172.5	144.33	147.5	149.33	146.5	172.5	206.5	256.83	226.67	271.67	214.6	214	202.8	216.5	143.67	149.67	214	231	281.33	237.67	276.67	242.5	NaN	NaN	NaN	209.6	148	179	227	207.6	217	153.17	175.67	195.17	148.83	169.17	205.17	287.25	176	290.25
54	3	400	400	350	296.67	150	186.67	190	185	172.5	144.33	147.5	149.33	146.5	172.5	206.5	256.83	226.67	271.67	214.6	214	202.8	216.5	143.67	149.67	214	231	281.33	237.67	276.67	242.5	NaN	NaN	NaN	209.6	148	179	227	207.6	217	153.17	175.67	195.17	148.83	169.17	205.17	287.25	176	290.25
54	4	400	400	350	296.67	150	186.67	190	185	172.5	144.33	147.5	149.33	146.5	172.5	206.5	256.83	226.67	271.67	214.6	214	202.8	216.5	143.67	149.67	214	231	281.33	237.67	276.67	242.5	NaN	NaN	NaN	209.6	148	179	227	207.6	217	153.17	175.67	195.17	148.83	169.17	205.17	287.25	176	290.25
54	5	400	400	350	296.67	150	186.67	190	185	172.5	144.33	147.5	149.33	146.5	172.5	206.5	256.83	226.67	271.67	214.6	214	202.8	216.5	143.67	149.67	214	231	281.33	237.67	276.67	242.5	NaN	NaN	NaN	209.6	148	179	227	207.6	217	153.17	175.67	195.17	148.83	169.17	205.17	287.25	176	290.25
54	6	400	400	350	296.67	150	186.67	190	185	172.5	144.33	147.5	149.33	146.5	172.5	206.5	256.83	226.67	271.67	214.6	214	202.8	216.5	143.67	149.67	214	231	281.33	237.67	276.67	242.5	NaN	NaN	NaN	209.6	148	179	227	207.6	217	153.17	175.67	195.17	148.83	169.17	205.17	287.25	176	290.25
55	1	103.33	143.33	231.33	175	376.67	233.33	195	226.25	308.75	258.33	225	316.67	278.33	340.67	128.33	130	256.67	305	159.4	188.4	304.6	327	294.2	171.4	310	254	204	182	287	271	274	154	191.8	169	430	261	236.67	273.33	363.33	263.75	258.25	406.25	287.5	305	115	118.5	252.5	311.5
55	2	103.33	143.33	231.33	175	376.67	233.33	195	226.25	308.75	258.33	225	316.67	278.33	340.67	128.33	130	256.67	305	159.4	188.4	304.6	327	294.2	171.4	310	254	204	182	287	271	274	154	191.8	169	430	261	236.67	273.33	363.33	263.75	258.25	406.25	287.5	305	115	118.5	252.5	311.5
55	3	103.33	143.33	231.33	175	376.67	233.33	195	226.25	308.75	258.33	225	316.67	278.33	340.67	128.33	130	256.67	305	159.4	188.4	304.6	327	294.2	171.4	310	254	204	182	287	271	274	154	191.8	169	430	261	236.67	273.33	363.33	263.75	258.25	406.25	287.5	305	115	118.5	252.5	311.5
55	4	103.33	143.33	231.33	175	376.67	233.33	195	226.25	308.75	258.33	225	316.67	278.33	340.67	128.33	130	256.67	305	159.4	188.4	304.6	327	294.2	171.4	310	254	204	182	287	271	274	154	191.8	169	430	261	236.67	273.33	363.33	263.75	258.25	406.25	287.5	305	115	118.5	252.5	311.5
55	5	103.33	143.33	231.33	175	376.67	233.33	195	226.25	308.75	258.33	225	316.67	278.33	340.67	128.33	130	256.67	305	159.4	188.4	304.6	327	294.2	171.4	310	254	204	182	287	271	274	154	191.8	169	430	261	236.67	273.33	363.33	263.75	258.25	406.25	287.5	305	115	118.5	252.5	311.5
55	6	103.33	143.33	231.33	175	376.67	233.33	195	226.25	308.75	258.33	225	316.67	278.33	340.67	128.33	130	256.67	305	159.4	188.4	304.6	327	294.2	171.4	310	254	204	182	287	271	274	154	191.8	169	430	261	236.67	273.33	363.33	263.75	258.25	406.25	287.5	305	115	118.5	252.5	311.5
56	1	300	220	384.17	415.67	391.83	440.83	365.6	367	192	397.83	374.17	206.67	366.67	188.33	243.33	235	270	192	436.25	376.75	242	335	147.5	255	375.4	310	332	324.5	196.5	375	306.17	201.67	394.83	435.83	393.33	431.5	403.33	367.5	188.33	405	391	213.33	367.8	182.8	229	229.25	273	168
56	2	300	220	384.17	415.67	391.83	440.83	365.6	367	192	397.83	374.17	206.67	366.67	188.33	243.33	235	270	192	436.25	376.75	242	335	147.5	255	375.4	310	332	324.5	196.5	375	306.17	201.67	394.83	435.83	393.33	431.5	403.33	367.5	188.33	405	391	213.33	367.8	182.8	229	229.25	273	168
56	3	300	220	384.17	415.67	391.83	440.83	365.6	367	192	397.83	374.17	206.67	366.67	188.33	243.33	235	270	192	436.25	376.75	242	335	147.5	255	375.4	310	332	324.5	196.5	375	306.17	201.67	394.83	435.83	393.33	431.5	403.33	367.5	188.33	405	391	213.33	367.8	182.8	229	229.25	273	168
56	4	300	220	384.17	415.67	391.83	440.83	365.6	367	192	397.83	374.17	206.67	366.67	188.33	243.33	235	270	192	436.25	376.75	242	335	147.5	255	375.4	310	332	324.5	196.5	375	306.17	201.67	394.83	435.83	393.33	431.5	403.33	367.5	188.33	405	391	213.33	367.8	182.8	229	229.25	273	168
56	5	300	220	384.17	415.67	391.83	440.83	365.6	367	192	397.83	374.17	206.67	366.67	188.33	243.33	235	270	192	436.25	376.75	242	335	147.5	255	375.4	310	332	324.5	196.5	375	306.17	201.67	394.83	435.83	393.33	431.5	403.33	367.5	188.33	405	391	213.33	367.8	182.8	229	229.25	273	168
56	6	300	220	384.17	415.67	391.83	440.83	365.6	367	192	397.83	374.17	206.67	366.67	188.33	243.33	235	270	192	436.25	376.75	242	335	147.5	255	375.4	310	332	324.5	196.5	375	306.17	201.67	394.83	435.83	393.33	431.5	403.33	367.5	188.33	405	391	213.33	367.8	182.8	229	229.25	273	168
57	1	90.2	175.2	105.2	175	362.5	157.5	179	214.4	112.4	100.4	168.4	142.8	188.4	130.6	190	152.5	155.5	155	145	177	152.2	210.8	216.2	116.4	306.67	296.67	173.33	247	236.8	154.4	116.6	236	107.2	140.2	262.2	125.2	192.8	250	125.2	130	222.5	178.75	242	130.8	200.2	220.5	215.75	185
57	2	90.2	175.2	105.2	175	362.5	157.5	179	214.4	112.4	100.4	168.4	142.8	188.4	130.6	190	152.5	155.5	155	145	177	152.2	210.8	216.2	116.4	306.67	296.67	173.33	247	236.8	154.4	116.6	236	107.2	140.2	262.2	125.2	192.8	250	125.2	130	222.5	178.75	242	130.8	200.2	220.5	215.75	185
57	3	90.2	175.2	105.2	175	362.5	157.5	179	214.4	112.4	100.4	168.4	142.8	188.4	130.6	190	152.5	155.5	155	145	177	152.2	210.8	216.2	116.4	306.67	296.67	173.33	247	236.8	154.4	116.6	236	107.2	140.2	262.2	125.2	192.8	250	125.2	130	222.5	178.75	242	130.8	200.2	220.5	215.75	185
57	4	90.2	175.2	105.2	175	362.5	157.5	179	214.4	112.4	100.4	168.4	142.8	188.4	130.6	190	152.5	155.5	155	145	177	152.2	210.8	216.2	116.4	306.67	296.67	173.33	247	236.8	154.4	116.6	236	107.2	140.2	262.2	125.2	192.8	250	125.2	130	222.5	178.75	242	130.8	200.2	220.5	215.75	185
57	5	90.2	175.2	105.2	175	362.5	157.5	179	214.4	112.4	100.4	168.4	142.8	188.4	130.6	190	152.5	155.5	155	145	177	152.2	210.8	216.2	116.4	306.67	296.67	173.33	247	236.8	154.4	116.6	236	107.2	140.2	262.2	125.2	192.8	250	125.2	130	222.5	178.75	242	130.8	200.2	220.5	215.75	185
57	6	90.2	175.2	105.2	175	362.5	157.5	179	214.4	112.4	100.4	168.4	142.8	188.4	130.6	190	152.5	155.5	155	145	177	152.2	210.8	216.2	116.4	306.67	296.67	173.33	247	236.8	154.4	116.6	236	107.2	140.2	262.2	125.2	192.8	250	125.2	130	222.5	178.75	242	130.8	200.2	220.5	215.75	185
58	1	260	306	198	302	349	287	165	348	259	311	206	142	330	285	266.67	231.67	280	333.33	200	320	275	280	291.67	300	410	360	252.5	370	355	415	272	318	205	309	378	296	153.2	354	254	311	194	140.6	337.5	202.5	275	200	296.67	333.33
58	2	260	306	198	302	349	287	165	348	259	311	206	142	330	285	266.67	231.67	280	333.33	200	320	275	280	291.67	300	410	360	252.5	370	355	415	272	318	205	309	378	296	153.2	354	254	311	194	140.6	337.5	202.5	275	200	296.67	333.33
58	3	260	306	198	302	349	287	165	348	259	311	206	142	330	285	266.67	231.67	280	333.33	200	320	275	280	291.67	300	410	360	252.5	370	355	415	272	318	205	309	378	296	153.2	354	254	311	194	140.6	337.5	202.5	275	200	296.67	333.33
58	4	260	306	198	302	349	287	165	348	259	311	206	142	330	285	266.67	231.67	280	333.33	200	320	275	280	291.67	300	410	360	252.5	370	355	415	272	318	205	309	378	296	153.2	354	254	311	194	140.6	337.5	202.5	275	200	296.67	333.33
58	5	260	306	198	302	349	287	165	348	259	311	206	142	330	285	266.67	231.67	280	333.33	200	320	275	280	291.67	300	410	360	252.5	370	355	415	272	318	205	309	378	296	153.2	354	254	311	194	140.6	337.5	202.5	275	200	296.67	333.33
58	6	260	306	198	302	349	287	165	348	259	311	206	142	330	285	266.67	231.67	280	333.33	200	320	275	280	291.67	300	410	360	252.5	370	355	415	272	318	205	309	378	296	153.2	354	254	311	194	140.6	337.5	202.5	275	200	296.67	333.33
59	1	212.5	190	197.5	325	345	290	160.75	279.25	145.75	198.25	181.75	326	158	131.33	380.33	119.2	229.2	343.4	158.33	278	176.67	150	110	350	221.67	156.67	258	300	276.67	342.67	296	271	273	305.33	310	273.33	189.5	313.25	154.5	191.25	163.75	318.25	172.2	157.8	396	116.4	225.2	336.8
59	2	212.5	190	197.5	325	345	290	160.75	279.25	145.75	198.25	181.75	326	158	131.33	380.33	119.2	229.2	343.4	158.33	278	176.67	150	110	350	221.67	156.67	258	300	276.67	342.67	296	271	273	305.33	310	273.33	189.5	313.25	154.5	191.25	163.75	318.25	172.2	157.8	396	116.4	225.2	336.8
59	3	212.5	190	197.5	325	345	290	160.75	279.25	145.75	198.25	181.75	326	158	131.33	380.33	119.2	229.2	343.4	158.33	278	176.67	150	110	350	221.67	156.67	258	300	276.67	342.67	296	271	273	305.33	310	273.33	189.5	313.25	154.5	191.25	163.75	318.25	172.2	157.8	396	116.4	225.2	336.8
59	4	212.5	190	197.5	325	345	290	160.75	279.25	145.75	198.25	181.75	326	158	131.33	380.33	119.2	229.2	343.4	158.33	278	176.67	150	110	350	221.67	156.67	258	300	276.67	342.67	296	271	273	305.33	310	273.33	189.5	313.25	154.5	191.25	163.75	318.25	172.2	157.8	396	116.4	225.2	336.8
59	5	212.5	190	197.5	325	345	290	160.75	279.25	145.75	198.25	181.75	326	158	131.33	380.33	119.2	229.2	343.4	158.33	278	176.67	150	110	350	221.67	156.67	258	300	276.67	342.67	296	271	273	305.33	310	273.33	189.5	313.25	154.5	191.25	163.75	318.25	172.2	157.8	396	116.4	225.2	336.8
59	6	212.5	190	197.5	325	345	290	160.75	279.25	145.75	198.25	181.75	326	158	131.33	380.33	119.2	229.2	343.4	158.33	278	176.67	150	110	350	221.67	156.67	258	300	276.67	342.67	296	271	273	305.33	310	273.33	189.5	313.25	154.5	191.25	163.75	318.25	172.2	157.8	396	116.4	225.2	336.8
60	1	375	354.5	349	407.25	286.25	297.25	406	382.5	400	390	203	255	325	477	365	410	396	101	480.33	277.67	461.33	360	327.67	323	430.33	235.67	239.67	445	291.5	488	390	420	460	429.67	278.33	233.67	440	430	449.5	347	208.5	248.5	322	486	386	417.5	390	99.5
60	2	375	354.5	349	407.25	286.25	297.25	406	382.5	400	390	203	255	325	477	365	410	396	101	480.33	277.67	461.33	360	327.67	323	430.33	235.67	239.67	445	291.5	488	390	420	460	429.67	278.33	233.67	440	430	449.5	347	208.5	248.5	322	486	386	417.5	390	99.5
60	3	375	354.5	349	407.25	286.25	297.25	406	382.5	400	390	203	255	325	477	365	410	396	101	480.33	277.67	461.33	360	327.67	323	430.33	235.67	239.67	445	291.5	488	390	420	460	429.67	278.33	233.67	440	430	449.5	347	208.5	248.5	322	486	386	417.5	390	99.5
60	4	375	354.5	349	407.25	286.25	297.25	406	382.5	400	390	203	255	325	477	365	410	396	101	480.33	277.67	461.33	360	327.67	323	430.33	235.67	239.67	445	291.5	488	390	420	460	429.67	278.33	233.67	440	430	449.5	347	208.5	248.5	322	486	386	417.5	390	99.5
60	5	375	354.5	349	407.25	286.25	297.25	406	382.5	400	390	203	255	325	477	365	410	396	101	480.33	277.67	461.33	360	327.67	323	430.33	235.67	239.67	445	291.5	488	390	420	460	429.67	278.33	233.67	440	430	449.5	347	208.5	248.5	322	486	386	417.5	390	99.5
60	6	375	354.5	349	407.25	286.25	297.25	406	382.5	400	390	203	255	325	477	365	410	396	101	480.33	277.67	461.33	360	327.67	323	430.33	235.67	239.67	445	291.5	488	390	420	460	429.67	278.33	233.67	440	430	449.5	347	208.5	248.5	322	486	386	417.5	390	99.5
61	1	317.33	302.83	227	336.83	134.83	162.17	360.5	348.67	366.5	222.83	287.5	346	283.83	180.83	339.33	257.33	381.17	447.5	189.67	320.17	293.67	214	399	330	264	184.5	304.5	418.67	331.83	424.5	363.67	373	267.17	341	142	153.67	398.33	386.5	395.33	248.17	302.67	360.17	302	196.17	339.33	186	404	455.83
61	2	317.33	302.83	227	336.83	134.83	162.17	360.5	348.67	366.5	222.83	287.5	346	283.83	180.83	339.33	257.33	381.17	447.5	189.67	320.17	293.67	214	399	330	264	184.5	304.5	418.67	331.83	424.5	363.67	373	267.17	341	142	153.67	398.33	386.5	395.33	248.17	302.67	360.17	302	196.17	339.33	186	404	455.83
61	3	317.33	302.83	227	336.83	134.83	162.17	360.5	348.67	366.5	222.83	287.5	346	283.83	180.83	339.33	257.33	381.17	447.5	189.67	320.17	293.67	214	399	330	264	184.5	304.5	418.67	331.83	424.5	363.67	373	267.17	341	142	153.67	398.33	386.5	395.33	248.17	302.67	360.17	302	196.17	339.33	186	404	455.83
61	4	317.33	302.83	227	336.83	134.83	162.17	360.5	348.67	366.5	222.83	287.5	346	283.83	180.83	339.33	257.33	381.17	447.5	189.67	320.17	293.67	214	399	330	264	184.5	304.5	418.67	331.83	424.5	363.67	373	267.17	341	142	153.67	398.33	386.5	395.33	248.17	302.67	360.17	302	196.17	339.33	186	404	455.83
61	5	317.33	302.83	227	336.83	134.83	162.17	360.5	348.67	366.5	222.83	287.5	346	283.83	180.83	339.33	257.33	381.17	447.5	189.67	320.17	293.67	214	399	330	264	184.5	304.5	418.67	331.83	424.5	363.67	373	267.17	341	142	153.67	398.33	386.5	395.33	248.17	302.67	360.17	302	196.17	339.33	186	404	455.83
61	6	317.33	302.83	227	336.83	134.83	162.17	360.5	348.67	366.5	222.83	287.5	346	283.83	180.83	339.33	257.33	381.17	447.5	189.67	320.17	293.67	214	399	330	264	184.5	304.5	418.67	331.83	424.5	363.67	373	267.17	341	142	153.67	398.33	386.5	395.33	248.17	302.67	360.17	302	196.17	339.33	186	404	455.83
62	1	308.33	205	188.33	383.33	365	344.5	315	256.67	343.33	378.33	325	228.33	382	340	256	345	363.33	356.67	291.67	360	146.67	361.67	366.5	349.83	384.17	407.5	400.83	368.33	425	386.67	350	191.67	185	380.83	376.67	368.33	324.17	240.83	316.67	384.83	303.33	238.33	368	337	291	338.33	346.67	330
62	2	308.33	205	188.33	383.33	365	344.5	315	256.67	343.33	378.33	325	228.33	382	340	256	345	363.33	356.67	291.67	360	146.67	361.67	366.5	349.83	384.17	407.5	400.83	368.33	425	386.67	350	191.67	185	380.83	376.67	368.33	324.17	240.83	316.67	384.83	303.33	238.33	368	337	291	338.33	346.67	330
62	3	308.33	205	188.33	383.33	365	344.5	315	256.67	343.33	378.33	325	228.33	382	340	256	345	363.33	356.67	291.67	360	146.67	361.67	366.5	349.83	384.17	407.5	400.83	368.33	425	386.67	350	191.67	185	380.83	376.67	368.33	324.17	240.83	316.67	384.83	303.33	238.33	368	337	291	338.33	346.67	330
62	4	308.33	205	188.33	383.33	365	344.5	315	256.67	343.33	378.33	325	228.33	382	340	256	345	363.33	356.67	291.67	360	146.67	361.67	366.5	349.83	384.17	407.5	400.83	368.33	425	386.67	350	191.67	185	380.83	376.67	368.33	324.17	240.83	316.67	384.83	303.33	238.33	368	337	291	338.33	346.67	330
62	5	308.33	205	188.33	383.33	365	344.5	315	256.67	343.33	378.33	325	228.33	382	340	256	345	363.33	356.67	291.67	360	146.67	361.67	366.5	349.83	384.17	407.5	400.83	368.33	425	386.67	350	191.67	185	380.83	376.67	368.33	324.17	240.83	316.67	384.83	303.33	238.33	368	337	291	338.33	346.67	330
62	6	308.33	205	188.33	383.33	365	344.5	315	256.67	343.33	378.33	325	228.33	382	340	256	345	363.33	356.67	291.67	360	146.67	361.67	366.5	349.83	384.17	407.5	400.83	368.33	425	386.67	350	191.67	185	380.83	376.67	368.33	324.17	240.83	316.67	384.83	303.33	238.33	368	337	291	338.33	346.67	330
63	1	125	175	243	123.33	133.33	178.33	324.67	246.67	205	191.67	241.67	246.67	162.5	150	130	178.33	200	75	193.33	115	250	81.667	98.333	163.33	76.667	223.33	190	125	165	205	128.33	140	243.33	131.67	145	218.33	276.67	173.67	154.33	191.67	241.67	253.33	158.33	140	130	195	203.33	78.333
63	2	125	175	243	123.33	133.33	178.33	324.67	246.67	205	191.67	241.67	246.67	162.5	150	130	178.33	200	75	193.33	115	250	81.667	98.333	163.33	76.667	223.33	190	125	165	205	128.33	140	243.33	131.67	145	218.33	276.67	173.67	154.33	191.67	241.67	253.33	158.33	140	130	195	203.33	78.333
63	3	125	175	243	123.33	133.33	178.33	324.67	246.67	205	191.67	241.67	246.67	162.5	150	130	178.33	200	75	193.33	115	250	81.667	98.333	163.33	76.667	223.33	190	125	165	205	128.33	140	243.33	131.67	145	218.33	276.67	173.67	154.33	191.67	241.67	253.33	158.33	140	130	195	203.33	78.333
63	4	125	175	243	123.33	133.33	178.33	324.67	246.67	205	191.67	241.67	246.67	162.5	150	130	178.33	200	75	193.33	115	250	81.667	98.333	163.33	76.667	223.33	190	125	165	205	128.33	140	243.33	131.67	145	218.33	276.67	173.67	154.33	191.67	241.67	253.33	158.33	140	130	195	203.33	78.333
63	5	125	175	243	123.33	133.33	178.33	324.67	246.67	205	191.67	241.67	246.67	162.5	150	130	178.33	200	75	193.33	115	250	81.667	98.333	163.33	76.667	223.33	190	125	165	205	128.33	140	243.33	131.67	145	218.33	276.67	173.67	154.33	191.67	241.67	253.33	158.33	140	130	195	203.33	78.333
63	6	125	175	243	123.33	133.33	178.33	324.67	246.67	205	191.67	241.67	246.67	162.5	150	130	178.33	200	75	193.33	115	250	81.667	98.333	163.33	76.667	223.33	190	125	165	205	128.33	140	243.33	131.67	145	218.33	276.67	173.67	154.33	191.67	241.67	253.33	158.33	140	130	195	203.33	78.333
64	1	343.33	298.33	415.83	361	280	395	336.67	308.33	431.67	281.67	366.67	381.67	183.33	358.33	384.17	413.33	201.67	254.17	380.67	382.83	276.67	373.33	358.33	330	338.33	181.67	310	286.17	399.17	321	359.5	300.83	424.17	400	260	352.5	346.67	300	393.33	310	370	411.67	172.5	343.33	373.33	418.33	223.33	265
64	2	343.33	298.33	415.83	361	280	395	336.67	308.33	431.67	281.67	366.67	381.67	183.33	358.33	384.17	413.33	201.67	254.17	380.67	382.83	276.67	373.33	358.33	330	338.33	181.67	310	286.17	399.17	321	359.5	300.83	424.17	400	260	352.5	346.67	300	393.33	310	370	411.67	172.5	343.33	373.33	418.33	223.33	265
64	3	343.33	298.33	415.83	361	280	395	336.67	308.33	431.67	281.67	366.67	381.67	183.33	358.33	384.17	413.33	201.67	254.17	380.67	382.83	276.67	373.33	358.33	330	338.33	181.67	310	286.17	399.17	321	359.5	300.83	424.17	400	260	352.5	346.67	300	393.33	310	370	411.67	172.5	343.33	373.33	418.33	223.33	265
64	4	343.33	298.33	415.83	361	280	395	336.67	308.33	431.67	281.67	366.67	381.67	183.33	358.33	384.17	413.33	201.67	254.17	380.67	382.83	276.67	373.33	358.33	330	338.33	181.67	310	286.17	399.17	321	359.5	300.83	424.17	400	260	352.5	346.67	300	393.33	310	370	411.67	172.5	343.33	373.33	418.33	223.33	265
64	5	343.33	298.33	415.83	361	280	395	336.67	308.33	431.67	281.67	366.67	381.67	183.33	358.33	384.17	413.33	201.67	254.17	380.67	382.83	276.67	373.33	358.33	330	338.33	181.67	310	286.17	399.17	321	359.5	300.83	424.17	400	260	352.5	346.67	300	393.33	310	370	411.67	172.5	343.33	373.33	418.33	223.33	265
64	6	343.33	298.33	415.83	361	280	395	336.67	308.33	431.67	281.67	366.67	381.67	183.33	358.33	384.17	413.33	201.67	254.17	380.67	382.83	276.67	373.33	358.33	330	338.33	181.67	310	286.17	399.17	321	359.5	300.83	424.17	400	260	352.5	346.67	300	393.33	310	370	411.67	172.5	343.33	373.33	418.33	223.33	265
65	1	278.75	165.25	246.5	239	224.2	369.6	325.6	271	254.8	141	280.4	119.4	272.4	201.4	193.2	347.8	154	260.4	372.8	285.2	311	328	326.2	206.8	148.4	324	115.6	123.2	169.6	208	334	154.2	277.2	231.6	193.4	374.4	284	247.6	266	115	267	100.4	307	188.4	192.8	370	148.2	239.8
65	2	278.75	165.25	246.5	239	224.2	369.6	325.6	271	254.8	141	280.4	119.4	272.4	201.4	193.2	347.8	154	260.4	372.8	285.2	311	328	326.2	206.8	148.4	324	115.6	123.2	169.6	208	334	154.2	277.2	231.6	193.4	374.4	284	247.6	266	115	267	100.4	307	188.4	192.8	370	148.2	239.8
65	3	278.75	165.25	246.5	239	224.2	369.6	325.6	271	254.8	141	280.4	119.4	272.4	201.4	193.2	347.8	154	260.4	372.8	285.2	311	328	326.2	206.8	148.4	324	115.6	123.2	169.6	208	334	154.2	277.2	231.6	193.4	374.4	284	247.6	266	115	267	100.4	307	188.4	192.8	370	148.2	239.8
65	4	278.75	165.25	246.5	239	224.2	369.6	325.6	271	254.8	141	280.4	119.4	272.4	201.4	193.2	347.8	154	260.4	372.8	285.2	311	328	326.2	206.8	148.4	324	115.6	123.2	169.6	208	334	154.2	277.2	231.6	193.4	374.4	284	247.6	266	115	267	100.4	307	188.4	192.8	370	148.2	239.8
65	5	278.75	165.25	246.5	239	224.2	369.6	325.6	271	254.8	141	280.4	119.4	272.4	201.4	193.2	347.8	154	260.4	372.8	285.2	311	328	326.2	206.8	148.4	324	115.6	123.2	169.6	208	334	154.2	277.2	231.6	193.4	374.4	284	247.6	266	115	267	100.4	307	188.4	192.8	370	148.2	239.8
65	6	278.75	165.25	246.5	239	224.2	369.6	325.6	271	254.8	141	280.4	119.4	272.4	201.4	193.2	347.8	154	260.4	372.8	285.2	311	328	326.2	206.8	148.4	324	115.6	123.2	169.6	208	334	154.2	277.2	231.6	193.4	374.4	284	247.6	266	115	267	100.4	307	188.4	192.8	370	148.2	239.8
66	1	183.75	297	221	196.25	298.75	246.25	292.75	243.25	288	303.33	230	181.67	223.75	169	296.5	174.25	287.25	259	313.5	203.75	313.75	221.25	336.25	248.75	326.25	233.75	342.5	203.75	256.5	243.75	209.5	302.5	220	192.5	322.5	267.5	271.75	248	305.25	292	266.25	180.5	204.5	159.25	308.75	175.5	309.25	257.25
66	2	183.75	297	221	196.25	298.75	246.25	292.75	243.25	288	303.33	230	181.67	223.75	169	296.5	174.25	287.25	259	313.5	203.75	313.75	221.25	336.25	248.75	326.25	233.75	342.5	203.75	256.5	243.75	209.5	302.5	220	192.5	322.5	267.5	271.75	248	305.25	292	266.25	180.5	204.5	159.25	308.75	175.5	309.25	257.25
66	3	183.75	297	221	196.25	298.75	246.25	292.75	243.25	288	303.33	230	181.67	223.75	169	296.5	174.25	287.25	259	313.5	203.75	313.75	221.25	336.25	248.75	326.25	233.75	342.5	203.75	256.5	243.75	209.5	302.5	220	192.5	322.5	267.5	271.75	248	305.25	292	266.25	180.5	204.5	159.25	308.75	175.5	309.25	257.25
66	4	183.75	297	221	196.25	298.75	246.25	292.75	243.25	288	303.33	230	181.67	223.75	169	296.5	174.25	287.25	259	313.5	203.75	313.75	221.25	336.25	248.75	326.25	233.75	342.5	203.75	256.5	243.75	209.5	302.5	220	192.5	322.5	267.5	271.75	248	305.25	292	266.25	180.5	204.5	159.25	308.75	175.5	309.25	257.25
66	5	183.75	297	221	196.25	298.75	246.25	292.75	243.25	288	303.33	230	181.67	223.75	169	296.5	174.25	287.25	259	313.5	203.75	313.75	221.25	336.25	248.75	326.25	233.75	342.5	203.75	256.5	243.75	209.5	302.5	220	192.5	322.5	267.5	271.75	248	305.25	292	266.25	180.5	204.5	159.25	308.75	175.5	309.25	257.25
66	6	183.75	297	221	196.25	298.75	246.25	292.75	243.25	288	303.33	230	181.67	223.75	169	296.5	174.25	287.25	259	313.5	203.75	313.75	221.25	336.25	248.75	326.25	233.75	342.5	203.75	256.5	243.75	209.5	302.5	220	192.5	322.5	267.5	271.75	248	305.25	292	266.25	180.5	204.5	159.25	308.75	175.5	309.25	257.25
67	1	232.5	137.5	291.25	312.5	187.5	320	185.2	261.2	359.2	174.6	325.8	406	229.6	324.4	138	352.5	338.75	345	197.5	347.5	121.25	267	178	330	375.5	143.75	287.5	337.5	281.25	325	231.25	137.5	295	318.75	162.5	307.5	176.6	264.6	371.4	152.2	315.2	386.8	225.6	328.4	133.8	322	315	307
67	2	232.5	137.5	291.25	312.5	187.5	320	185.2	261.2	359.2	174.6	325.8	406	229.6	324.4	138	352.5	338.75	345	197.5	347.5	121.25	267	178	330	375.5	143.75	287.5	337.5	281.25	325	231.25	137.5	295	318.75	162.5	307.5	176.6	264.6	371.4	152.2	315.2	386.8	225.6	328.4	133.8	322	315	307
67	3	232.5	137.5	291.25	312.5	187.5	320	185.2	261.2	359.2	174.6	325.8	406	229.6	324.4	138	352.5	338.75	345	197.5	347.5	121.25	267	178	330	375.5	143.75	287.5	337.5	281.25	325	231.25	137.5	295	318.75	162.5	307.5	176.6	264.6	371.4	152.2	315.2	386.8	225.6	328.4	133.8	322	315	307
67	4	232.5	137.5	291.25	312.5	187.5	320	185.2	261.2	359.2	174.6	325.8	406	229.6	324.4	138	352.5	338.75	345	197.5	347.5	121.25	267	178	330	375.5	143.75	287.5	337.5	281.25	325	231.25	137.5	295	318.75	162.5	307.5	176.6	264.6	371.4	152.2	315.2	386.8	225.6	328.4	133.8	322	315	307
67	5	232.5	137.5	291.25	312.5	187.5	320	185.2	261.2	359.2	174.6	325.8	406	229.6	324.4	138	352.5	338.75	345	197.5	347.5	121.25	267	178	330	375.5	143.75	287.5	337.5	281.25	325	231.25	137.5	295	318.75	162.5	307.5	176.6	264.6	371.4	152.2	315.2	386.8	225.6	328.4	133.8	322	315	307
67	6	232.5	137.5	291.25	312.5	187.5	320	185.2	261.2	359.2	174.6	325.8	406	229.6	324.4	138	352.5	338.75	345	197.5	347.5	121.25	267	178	330	375.5	143.75	287.5	337.5	281.25	325	231.25	137.5	295	318.75	162.5	307.5	176.6	264.6	371.4	152.2	315.2	386.8	225.6	328.4	133.8	322	315	307
68	1	320	375	120	302	354	332	234	319	384	185	371.25	304.25	149.4	216	145.4	227.5	292.25	200	177	362.2	124	419	417	298	398.4	384.2	306.8	140	268.75	150	314	376	116.4	305	351.2	337	228.6	303	370	188.6	373.6	329.4	149.2	211	132.4	216	278.4	197.8
68	2	320	375	120	302	354	332	234	319	384	185	371.25	304.25	149.4	216	145.4	227.5	292.25	200	177	362.2	124	419	417	298	398.4	384.2	306.8	140	268.75	150	314	376	116.4	305	351.2	337	228.6	303	370	188.6	373.6	329.4	149.2	211	132.4	216	278.4	197.8
68	3	320	375	120	302	354	332	234	319	384	185	371.25	304.25	149.4	216	145.4	227.5	292.25	200	177	362.2	124	419	417	298	398.4	384.2	306.8	140	268.75	150	314	376	116.4	305	351.2	337	228.6	303	370	188.6	373.6	329.4	149.2	211	132.4	216	278.4	197.8
68	4	320	375	120	302	354	332	234	319	384	185	371.25	304.25	149.4	216	145.4	227.5	292.25	200	177	362.2	124	419	417	298	398.4	384.2	306.8	140	268.75	150	314	376	116.4	305	351.2	337	228.6	303	370	188.6	373.6	329.4	149.2	211	132.4	216	278.4	197.8
68	5	320	375	120	302	354	332	234	319	384	185	371.25	304.25	149.4	216	145.4	227.5	292.25	200	177	362.2	124	419	417	298	398.4	384.2	306.8	140	268.75	150	314	376	116.4	305	351.2	337	228.6	303	370	188.6	373.6	329.4	149.2	211	132.4	216	278.4	197.8
68	6	320	375	120	302	354	332	234	319	384	185	371.25	304.25	149.4	216	145.4	227.5	292.25	200	177	362.2	124	419	417	298	398.4	384.2	306.8	140	268.75	150	314	376	116.4	305	351.2	337	228.6	303	370	188.6	373.6	329.4	149.2	211	132.4	216	278.4	197.8
69	1	138.33	225.83	180.5	227.83	308.83	245	192.17	212.17	254.33	270	205	300	370	216	270	351.25	317.5	287.5	307.5	350	337.5	186	392	361	347	334.4	229.6	330	187.5	377.25	163.17	227.83	208.83	227.67	321.17	249.83	216	206	248.33	269	201.2	283.4	412.8	231	309.8	427	329	312
69	2	138.33	225.83	180.5	227.83	308.83	245	192.17	212.17	254.33	270	205	300	370	216	270	351.25	317.5	287.5	307.5	350	337.5	186	392	361	347	334.4	229.6	330	187.5	377.25	163.17	227.83	208.83	227.67	321.17	249.83	216	206	248.33	269	201.2	283.4	412.8	231	309.8	427	329	312
69	3	138.33	225.83	180.5	227.83	308.83	245	192.17	212.17	254.33	270	205	300	370	216	270	351.25	317.5	287.5	307.5	350	337.5	186	392	361	347	334.4	229.6	330	187.5	377.25	163.17	227.83	208.83	227.67	321.17	249.83	216	206	248.33	269	201.2	283.4	412.8	231	309.8	427	329	312
69	4	138.33	225.83	180.5	227.83	308.83	245	192.17	212.17	254.33	270	205	300	370	216	270	351.25	317.5	287.5	307.5	350	337.5	186	392	361	347	334.4	229.6	330	187.5	377.25	163.17	227.83	208.83	227.67	321.17	249.83	216	206	248.33	269	201.2	283.4	412.8	231	309.8	427	329	312
69	5	138.33	225.83	180.5	227.83	308.83	245	192.17	212.17	254.33	270	205	300	370	216	270	351.25	317.5	287.5	307.5	350	337.5	186	392	361	347	334.4	229.6	330	187.5	377.25	163.17	227.83	208.83	227.67	321.17	249.83	216	206	248.33	269	201.2	283.4	412.8	231	309.8	427	329	312
69	6	138.33	225.83	180.5	227.83	308.83	245	192.17	212.17	254.33	270	205	300	370	216	270	351.25	317.5	287.5	307.5	350	337.5	186	392	361	347	334.4	229.6	330	187.5	377.25	163.17	227.83	208.83	227.67	321.17	249.83	216	206	248.33	269	201.2	283.4	412.8	231	309.8	427	329	312
70	1	105.8	207	196	144.6	149.2	197.2	168.5	157.5	186.25	103	147	153	164.4	160	112.4	233.25	167.5	159.5	124	107.6	96	137.8	175	152.2	161	153.2	115	143	142.25	76.25	116	202.67	151.33	151.8	158.6	211.4	121	121.4	145	115.2	148.8	157	191.2	165.8	116.2	187.2	118.2	107
70	2	105.8	207	196	144.6	149.2	197.2	168.5	157.5	186.25	103	147	153	164.4	160	112.4	233.25	167.5	159.5	124	107.6	96	137.8	175	152.2	161	153.2	115	143	142.25	76.25	116	202.67	151.33	151.8	158.6	211.4	121	121.4	145	115.2	148.8	157	191.2	165.8	116.2	187.2	118.2	107
70	3	105.8	207	196	144.6	149.2	197.2	168.5	157.5	186.25	103	147	153	164.4	160	112.4	233.25	167.5	159.5	124	107.6	96	137.8	175	152.2	161	153.2	115	143	142.25	76.25	116	202.67	151.33	151.8	158.6	211.4	121	121.4	145	115.2	148.8	157	191.2	165.8	116.2	187.2	118.2	107
70	4	105.8	207	196	144.6	149.2	197.2	168.5	157.5	186.25	103	147	153	164.4	160	112.4	233.25	167.5	159.5	124	107.6	96	137.8	175	152.2	161	153.2	115	143	142.25	76.25	116	202.67	151.33	151.8	158.6	211.4	121	121.4	145	115.2	148.8	157	191.2	165.8	116.2	187.2	118.2	107
70	5	105.8	207	196	144.6	149.2	197.2	168.5	157.5	186.25	103	147	153	164.4	160	112.4	233.25	167.5	159.5	124	107.6	96	137.8	175	152.2	161	153.2	115	143	142.25	76.25	116	202.67	151.33	151.8	158.6	211.4	121	121.4	145	115.2	148.8	157	191.2	165.8	116.2	187.2	118.2	107
70	6	105.8	207	196	144.6	149.2	197.2	168.5	157.5	186.25	103	147	153	164.4	160	112.4	233.25	167.5	159.5	124	107.6	96	137.8	175	152.2	161	153.2	115	143	142.25	76.25	116	202.67	151.33	151.8	158.6	211.4	121	121.4	145	115.2	148.8	157	191.2	165.8	116.2	187.2	118.2	107
71	1	135	200	194.5	250	100	200	176	240	131	131	152	145	211.25	292.5	160	176.75	212.5	139.25	186.67	183.33	225	276.67	288.33	228.33	136.75	238.75	119.25	281.25	137.5	240	126.67	191.67	159.67	288.33	116.67	226.67	179	264.25	116.25	215.75	239.25	233.5	170.75	312.25	154.25	171	217.5	124.25
71	2	135	200	194.5	250	100	200	176	240	131	131	152	145	211.25	292.5	160	176.75	212.5	139.25	186.67	183.33	225	276.67	288.33	228.33	136.75	238.75	119.25	281.25	137.5	240	126.67	191.67	159.67	288.33	116.67	226.67	179	264.25	116.25	215.75	239.25	233.5	170.75	312.25	154.25	171	217.5	124.25
71	3	135	200	194.5	250	100	200	176	240	131	131	152	145	211.25	292.5	160	176.75	212.5	139.25	186.67	183.33	225	276.67	288.33	228.33	136.75	238.75	119.25	281.25	137.5	240	126.67	191.67	159.67	288.33	116.67	226.67	179	264.25	116.25	215.75	239.25	233.5	170.75	312.25	154.25	171	217.5	124.25
71	4	135	200	194.5	250	100	200	176	240	131	131	152	145	211.25	292.5	160	176.75	212.5	139.25	186.67	183.33	225	276.67	288.33	228.33	136.75	238.75	119.25	281.25	137.5	240	126.67	191.67	159.67	288.33	116.67	226.67	179	264.25	116.25	215.75	239.25	233.5	170.75	312.25	154.25	171	217.5	124.25
71	5	135	200	194.5	250	100	200	176	240	131	131	152	145	211.25	292.5	160	176.75	212.5	139.25	186.67	183.33	225	276.67	288.33	228.33	136.75	238.75	119.25	281.25	137.5	240	126.67	191.67	159.67	288.33	116.67	226.67	179	264.25	116.25	215.75	239.25	233.5	170.75	312.25	154.25	171	217.5	124.25
71	6	135	200	194.5	250	100	200	176	240	131	131	152	145	211.25	292.5	160	176.75	212.5	139.25	186.67	183.33	225	276.67	288.33	228.33	136.75	238.75	119.25	281.25	137.5	240	126.67	191.67	159.67	288.33	116.67	226.67	179	264.25	116.25	215.75	239.25	233.5	170.75	312.25	154.25	171	217.5	124.25
[truncated: 42 more columns]
