# Supplementary material for: Correction: Modelling Influence and Opinion Evolution in Online Collective Behaviour
Source: PLoS One. 2020 Mar 12;15(3):e0230584. doi: 10.1371/journal.pone.0230584 (PMC7067384; doi:10.1371/journal.pone.0230584)
Supplement: S1 Dataset — (ZIP) [file pone.0230584.s001.zip › Xmean_gauging_game_plos_one_header.csv]

	game (column)	1	2	3	4	5	6	7	8	9	10	11	12	13	14	15	16	17	18	19	20	21	22	23	24	25	26	27	28	29	30	1	2	3	4	5	6	7	8	9	10	11	12	13	14	15	16	17	18
	round (column)	1	1	1	1	1	1	1	1	1	1	1	1	1	1	1	1	1	1	1	1	1	1	1	1	1	1	1	1	1	1	2	2	2	2	2	2	2	2	2	2	2	2	2	2	2	2	2	2
gameset (line)	player (line)
1	1	74	39.75	35.5	22.75	46.75	24.5	72.5	1.25	18.5	44.25	66.5	1	18.5	23.5	15.25	1	1	1	1	26	1	22.75	1	1	25.75	1	14.25	18.25	19.25	15.5	74.5	36.25	35.75	74.25	25.75	55.25	26.75	64.5	68.5	52	53.5	80	60.5	28.5	53.25	26.75	20.25	76.25
1	2	74	39.75	35.5	22.75	46.75	24.5	72.5	1.25	18.5	44.25	66.5	1	18.5	23.5	15.25	1	1	1	1	26	1	22.75	1	1	25.75	1	14.25	18.25	19.25	15.5	74.5	36.25	35.75	74.25	25.75	55.25	26.75	64.5	68.5	52	53.5	80	60.5	28.5	53.25	26.75	20.25	76.25
1	3	74	39.75	35.5	22.75	46.75	24.5	72.5	1.25	18.5	44.25	66.5	1	18.5	23.5	15.25	1	1	1	1	26	1	22.75	1	1	25.75	1	14.25	18.25	19.25	15.5	74.5	36.25	35.75	74.25	25.75	55.25	26.75	64.5	68.5	52	53.5	80	60.5	28.5	53.25	26.75	20.25	76.25
1	4	74	39.75	35.5	22.75	46.75	24.5	72.5	1.25	18.5	44.25	66.5	1	18.5	23.5	15.25	1	1	1	1	26	1	22.75	1	1	25.75	1	14.25	18.25	19.25	15.5	74.5	36.25	35.75	74.25	25.75	55.25	26.75	64.5	68.5	52	53.5	80	60.5	28.5	53.25	26.75	20.25	76.25
1	5	74	39.75	35.5	22.75	46.75	24.5	72.5	1.25	18.5	44.25	66.5	1	18.5	23.5	15.25	1	1	1	1	26	1	22.75	1	1	25.75	1	14.25	18.25	19.25	15.5	74.5	36.25	35.75	74.25	25.75	55.25	26.75	64.5	68.5	52	53.5	80	60.5	28.5	53.25	26.75	20.25	76.25
1	6	74	39.75	35.5	22.75	46.75	24.5	72.5	1.25	18.5	44.25	66.5	1	18.5	23.5	15.25	1	1	1	1	26	1	22.75	1	1	25.75	1	14.25	18.25	19.25	15.5	74.5	36.25	35.75	74.25	25.75	55.25	26.75	64.5	68.5	52	53.5	80	60.5	28.5	53.25	26.75	20.25	76.25
2	1	19	55.75	24.75	27.75	17.5	16.5	4.3333	40.667	8	46	24.25	10.75	22.5	1	30	12.8	8.8	27.6	28.25	2	59.75	8.75	1	15.75	33.667	36.333	1	1	17.75	1	18.5	59.5	23.5	27.25	20.75	28.75	26.25	33	53.5	52.75	50.5	24.75	25	35.25	55.75	34.2	34.4	26.4
2	2	19	55.75	24.75	27.75	17.5	16.5	4.3333	40.667	8	46	24.25	10.75	22.5	1	30	12.8	8.8	27.6	28.25	2	59.75	8.75	1	15.75	33.667	36.333	1	1	17.75	1	18.5	59.5	23.5	27.25	20.75	28.75	26.25	33	53.5	52.75	50.5	24.75	25	35.25	55.75	34.2	34.4	26.4
2	3	19	55.75	24.75	27.75	17.5	16.5	4.3333	40.667	8	46	24.25	10.75	22.5	1	30	12.8	8.8	27.6	28.25	2	59.75	8.75	1	15.75	33.667	36.333	1	1	17.75	1	18.5	59.5	23.5	27.25	20.75	28.75	26.25	33	53.5	52.75	50.5	24.75	25	35.25	55.75	34.2	34.4	26.4
2	4	19	55.75	24.75	27.75	17.5	16.5	4.3333	40.667	8	46	24.25	10.75	22.5	1	30	12.8	8.8	27.6	28.25	2	59.75	8.75	1	15.75	33.667	36.333	1	1	17.75	1	18.5	59.5	23.5	27.25	20.75	28.75	26.25	33	53.5	52.75	50.5	24.75	25	35.25	55.75	34.2	34.4	26.4
2	5	19	55.75	24.75	27.75	17.5	16.5	4.3333	40.667	8	46	24.25	10.75	22.5	1	30	12.8	8.8	27.6	28.25	2	59.75	8.75	1	15.75	33.667	36.333	1	1	17.75	1	18.5	59.5	23.5	27.25	20.75	28.75	26.25	33	53.5	52.75	50.5	24.75	25	35.25	55.75	34.2	34.4	26.4
2	6	19	55.75	24.75	27.75	17.5	16.5	4.3333	40.667	8	46	24.25	10.75	22.5	1	30	12.8	8.8	27.6	28.25	2	59.75	8.75	1	15.75	33.667	36.333	1	1	17.75	1	18.5	59.5	23.5	27.25	20.75	28.75	26.25	33	53.5	52.75	50.5	24.75	25	35.25	55.75	34.2	34.4	26.4
3	1	45	65	25	25.667	34.333	18.333	47.2	37	1.2	7.4	31	1	62	16	20	7.25	57.75	8.25	5.75	10.75	31	64	37.5	5	1	1	20.25	1	1	20.75	44.667	56.667	30	39.5	32	53.75	33.6	34.2	30	30.6	68.2	28	42.25	52	70	30.5	36	32.75
3	2	45	65	25	25.667	34.333	18.333	47.2	37	1.2	7.4	31	1	62	16	20	7.25	57.75	8.25	5.75	10.75	31	64	37.5	5	1	1	20.25	1	1	20.75	44.667	56.667	30	39.5	32	53.75	33.6	34.2	30	30.6	68.2	28	42.25	52	70	30.5	36	32.75
3	3	45	65	25	25.667	34.333	18.333	47.2	37	1.2	7.4	31	1	62	16	20	7.25	57.75	8.25	5.75	10.75	31	64	37.5	5	1	1	20.25	1	1	20.75	44.667	56.667	30	39.5	32	53.75	33.6	34.2	30	30.6	68.2	28	42.25	52	70	30.5	36	32.75
3	4	45	65	25	25.667	34.333	18.333	47.2	37	1.2	7.4	31	1	62	16	20	7.25	57.75	8.25	5.75	10.75	31	64	37.5	5	1	1	20.25	1	1	20.75	44.667	56.667	30	39.5	32	53.75	33.6	34.2	30	30.6	68.2	28	42.25	52	70	30.5	36	32.75
3	5	45	65	25	25.667	34.333	18.333	47.2	37	1.2	7.4	31	1	62	16	20	7.25	57.75	8.25	5.75	10.75	31	64	37.5	5	1	1	20.25	1	1	20.75	44.667	56.667	30	39.5	32	53.75	33.6	34.2	30	30.6	68.2	28	42.25	52	70	30.5	36	32.75
3	6	45	65	25	25.667	34.333	18.333	47.2	37	1.2	7.4	31	1	62	16	20	7.25	57.75	8.25	5.75	10.75	31	64	37.5	5	1	1	20.25	1	1	20.75	44.667	56.667	30	39.5	32	53.75	33.6	34.2	30	30.6	68.2	28	42.25	52	70	30.5	36	32.75
4	1	31.2	38	36.6	28	63.5	31.333	53.833	37	44.667	33.6	31.8	36	53.4	52.2	47	23.75	34.5	40.75	42.25	39	43	37.25	35.25	38.25	42.333	39.333	44.667	44.333	57	60	31	35.6	38.8	40.333	76.333	32	57.8	38.6	62.6	26.8	34.4	38	42.5	49	44.75	32.25	41.75	38
4	2	31.2	38	36.6	28	63.5	31.333	53.833	37	44.667	33.6	31.8	36	53.4	52.2	47	23.75	34.5	40.75	42.25	39	43	37.25	35.25	38.25	42.333	39.333	44.667	44.333	57	60	31	35.6	38.8	40.333	76.333	32	57.8	38.6	62.6	26.8	34.4	38	42.5	49	44.75	32.25	41.75	38
4	3	31.2	38	36.6	28	63.5	31.333	53.833	37	44.667	33.6	31.8	36	53.4	52.2	47	23.75	34.5	40.75	42.25	39	43	37.25	35.25	38.25	42.333	39.333	44.667	44.333	57	60	31	35.6	38.8	40.333	76.333	32	57.8	38.6	62.6	26.8	34.4	38	42.5	49	44.75	32.25	41.75	38
4	4	31.2	38	36.6	28	63.5	31.333	53.833	37	44.667	33.6	31.8	36	53.4	52.2	47	23.75	34.5	40.75	42.25	39	43	37.25	35.25	38.25	42.333	39.333	44.667	44.333	57	60	31	35.6	38.8	40.333	76.333	32	57.8	38.6	62.6	26.8	34.4	38	42.5	49	44.75	32.25	41.75	38
4	5	31.2	38	36.6	28	63.5	31.333	53.833	37	44.667	33.6	31.8	36	53.4	52.2	47	23.75	34.5	40.75	42.25	39	43	37.25	35.25	38.25	42.333	39.333	44.667	44.333	57	60	31	35.6	38.8	40.333	76.333	32	57.8	38.6	62.6	26.8	34.4	38	42.5	49	44.75	32.25	41.75	38
4	6	31.2	38	36.6	28	63.5	31.333	53.833	37	44.667	33.6	31.8	36	53.4	52.2	47	23.75	34.5	40.75	42.25	39	43	37.25	35.25	38.25	42.333	39.333	44.667	44.333	57	60	31	35.6	38.8	40.333	76.333	32	57.8	38.6	62.6	26.8	34.4	38	42.5	49	44.75	32.25	41.75	38
5	1	20.667	5	66.667	7.8	28.8	49	32	47	10.6	31.8	35.2	42.4	24	23.4	28.4	21.2	22.2	33.6	42.6	31.4	11.4	25	28.4	35.4	26.4	61.2	25.4	31	41.2	29.4	39.2	20.8	71.6	18.8	50.4	65	69.2	28	26.8	40	45.2	70	31	24	38.2	22.6	24.6	36.2
5	2	20.667	5	66.667	7.8	28.8	49	32	47	10.6	31.8	35.2	42.4	24	23.4	28.4	21.2	22.2	33.6	42.6	31.4	11.4	25	28.4	35.4	26.4	61.2	25.4	31	41.2	29.4	39.2	20.8	71.6	18.8	50.4	65	69.2	28	26.8	40	45.2	70	31	24	38.2	22.6	24.6	36.2
5	3	20.667	5	66.667	7.8	28.8	49	32	47	10.6	31.8	35.2	42.4	24	23.4	28.4	21.2	22.2	33.6	42.6	31.4	11.4	25	28.4	35.4	26.4	61.2	25.4	31	41.2	29.4	39.2	20.8	71.6	18.8	50.4	65	69.2	28	26.8	40	45.2	70	31	24	38.2	22.6	24.6	36.2
5	4	20.667	5	66.667	7.8	28.8	49	32	47	10.6	31.8	35.2	42.4	24	23.4	28.4	21.2	22.2	33.6	42.6	31.4	11.4	25	28.4	35.4	26.4	61.2	25.4	31	41.2	29.4	39.2	20.8	71.6	18.8	50.4	65	69.2	28	26.8	40	45.2	70	31	24	38.2	22.6	24.6	36.2
5	5	20.667	5	66.667	7.8	28.8	49	32	47	10.6	31.8	35.2	42.4	24	23.4	28.4	21.2	22.2	33.6	42.6	31.4	11.4	25	28.4	35.4	26.4	61.2	25.4	31	41.2	29.4	39.2	20.8	71.6	18.8	50.4	65	69.2	28	26.8	40	45.2	70	31	24	38.2	22.6	24.6	36.2
5	6	20.667	5	66.667	7.8	28.8	49	32	47	10.6	31.8	35.2	42.4	24	23.4	28.4	21.2	22.2	33.6	42.6	31.4	11.4	25	28.4	35.4	26.4	61.2	25.4	31	41.2	29.4	39.2	20.8	71.6	18.8	50.4	65	69.2	28	26.8	40	45.2	70	31	24	38.2	22.6	24.6	36.2
6	1	50.167	60.333	43.167	75.4	19.8	55.4	58.667	51.833	47.5	29.5	48.167	44.167	19	28	30.4	21.4	25.2	37	73.6	56.2	45.4	47.667	56	43.5	72.4	22.2	27.8	16.2	29.4	26.4	66	74.667	39.667	77.333	32.333	60.833	68.333	63.333	55.333	34.833	44.833	43.167	34.333	40.167	40.833	34.833	37.667	48.333
6	2	50.167	60.333	43.167	75.4	19.8	55.4	58.667	51.833	47.5	29.5	48.167	44.167	19	28	30.4	21.4	25.2	37	73.6	56.2	45.4	47.667	56	43.5	72.4	22.2	27.8	16.2	29.4	26.4	66	74.667	39.667	77.333	32.333	60.833	68.333	63.333	55.333	34.833	44.833	43.167	34.333	40.167	40.833	34.833	37.667	48.333
6	3	50.167	60.333	43.167	75.4	19.8	55.4	58.667	51.833	47.5	29.5	48.167	44.167	19	28	30.4	21.4	25.2	37	73.6	56.2	45.4	47.667	56	43.5	72.4	22.2	27.8	16.2	29.4	26.4	66	74.667	39.667	77.333	32.333	60.833	68.333	63.333	55.333	34.833	44.833	43.167	34.333	40.167	40.833	34.833	37.667	48.333
6	4	50.167	60.333	43.167	75.4	19.8	55.4	58.667	51.833	47.5	29.5	48.167	44.167	19	28	30.4	21.4	25.2	37	73.6	56.2	45.4	47.667	56	43.5	72.4	22.2	27.8	16.2	29.4	26.4	66	74.667	39.667	77.333	32.333	60.833	68.333	63.333	55.333	34.833	44.833	43.167	34.333	40.167	40.833	34.833	37.667	48.333
6	5	50.167	60.333	43.167	75.4	19.8	55.4	58.667	51.833	47.5	29.5	48.167	44.167	19	28	30.4	21.4	25.2	37	73.6	56.2	45.4	47.667	56	43.5	72.4	22.2	27.8	16.2	29.4	26.4	66	74.667	39.667	77.333	32.333	60.833	68.333	63.333	55.333	34.833	44.833	43.167	34.333	40.167	40.833	34.833	37.667	48.333
6	6	50.167	60.333	43.167	75.4	19.8	55.4	58.667	51.833	47.5	29.5	48.167	44.167	19	28	30.4	21.4	25.2	37	73.6	56.2	45.4	47.667	56	43.5	72.4	22.2	27.8	16.2	29.4	26.4	66	74.667	39.667	77.333	32.333	60.833	68.333	63.333	55.333	34.833	44.833	43.167	34.333	40.167	40.833	34.833	37.667	48.333
7	1	13	13.2	47.2	12.5	10.75	31.75	21.667	21.333	10.667	40.75	27	50	51	32.8	40.4	38.6	53	49.2	52.6	22.4	43.6	35	47.8	62.2	33.2	21.4	23.4	24.25	22.75	31	34.167	21	56.667	60.2	38.4	65.6	34.6	25.4	34.2	43.8	31	52.4	61.6	30.6	44	36.4	58	47.6
7	2	13	13.2	47.2	12.5	10.75	31.75	21.667	21.333	10.667	40.75	27	50	51	32.8	40.4	38.6	53	49.2	52.6	22.4	43.6	35	47.8	62.2	33.2	21.4	23.4	24.25	22.75	31	34.167	21	56.667	60.2	38.4	65.6	34.6	25.4	34.2	43.8	31	52.4	61.6	30.6	44	36.4	58	47.6
7	3	13	13.2	47.2	12.5	10.75	31.75	21.667	21.333	10.667	40.75	27	50	51	32.8	40.4	38.6	53	49.2	52.6	22.4	43.6	35	47.8	62.2	33.2	21.4	23.4	24.25	22.75	31	34.167	21	56.667	60.2	38.4	65.6	34.6	25.4	34.2	43.8	31	52.4	61.6	30.6	44	36.4	58	47.6
7	4	13	13.2	47.2	12.5	10.75	31.75	21.667	21.333	10.667	40.75	27	50	51	32.8	40.4	38.6	53	49.2	52.6	22.4	43.6	35	47.8	62.2	33.2	21.4	23.4	24.25	22.75	31	34.167	21	56.667	60.2	38.4	65.6	34.6	25.4	34.2	43.8	31	52.4	61.6	30.6	44	36.4	58	47.6
7	5	13	13.2	47.2	12.5	10.75	31.75	21.667	21.333	10.667	40.75	27	50	51	32.8	40.4	38.6	53	49.2	52.6	22.4	43.6	35	47.8	62.2	33.2	21.4	23.4	24.25	22.75	31	34.167	21	56.667	60.2	38.4	65.6	34.6	25.4	34.2	43.8	31	52.4	61.6	30.6	44	36.4	58	47.6
7	6	13	13.2	47.2	12.5	10.75	31.75	21.667	21.333	10.667	40.75	27	50	51	32.8	40.4	38.6	53	49.2	52.6	22.4	43.6	35	47.8	62.2	33.2	21.4	23.4	24.25	22.75	31	34.167	21	56.667	60.2	38.4	65.6	34.6	25.4	34.2	43.8	31	52.4	61.6	30.6	44	36.4	58	47.6
8	1	25.5	55.5	39	19.833	46.667	41.167	21.5	18.333	25.333	38.4	28.8	73.6	57	54.333	30	29.5	52.667	69.333	31	32	22	42.167	38.167	73.667	34	41	30	23.5	54.667	33.5	26.833	65.5	39.5	21.167	56.333	29.167	21.333	17	30.667	34.167	27.833	75	65.667	62.167	29	25.333	44.167	69.167
8	2	25.5	55.5	39	19.833	46.667	41.167	21.5	18.333	25.333	38.4	28.8	73.6	57	54.333	30	29.5	52.667	69.333	31	32	22	42.167	38.167	73.667	34	41	30	23.5	54.667	33.5	26.833	65.5	39.5	21.167	56.333	29.167	21.333	17	30.667	34.167	27.833	75	65.667	62.167	29	25.333	44.167	69.167
8	3	25.5	55.5	39	19.833	46.667	41.167	21.5	18.333	25.333	38.4	28.8	73.6	57	54.333	30	29.5	52.667	69.333	31	32	22	42.167	38.167	73.667	34	41	30	23.5	54.667	33.5	26.833	65.5	39.5	21.167	56.333	29.167	21.333	17	30.667	34.167	27.833	75	65.667	62.167	29	25.333	44.167	69.167
8	4	25.5	55.5	39	19.833	46.667	41.167	21.5	18.333	25.333	38.4	28.8	73.6	57	54.333	30	29.5	52.667	69.333	31	32	22	42.167	38.167	73.667	34	41	30	23.5	54.667	33.5	26.833	65.5	39.5	21.167	56.333	29.167	21.333	17	30.667	34.167	27.833	75	65.667	62.167	29	25.333	44.167	69.167
8	5	25.5	55.5	39	19.833	46.667	41.167	21.5	18.333	25.333	38.4	28.8	73.6	57	54.333	30	29.5	52.667	69.333	31	32	22	42.167	38.167	73.667	34	41	30	23.5	54.667	33.5	26.833	65.5	39.5	21.167	56.333	29.167	21.333	17	30.667	34.167	27.833	75	65.667	62.167	29	25.333	44.167	69.167
8	6	25.5	55.5	39	19.833	46.667	41.167	21.5	18.333	25.333	38.4	28.8	73.6	57	54.333	30	29.5	52.667	69.333	31	32	22	42.167	38.167	73.667	34	41	30	23.5	54.667	33.5	26.833	65.5	39.5	21.167	56.333	29.167	21.333	17	30.667	34.167	27.833	75	65.667	62.167	29	25.333	44.167	69.167
9	1	35	57	29.75	44.333	50.5	31.667	34.167	18	41.667	22.833	31.833	25.667	22.4	66.2	19.2	38.25	48.75	73.75	26.6	18.2	19.6	54	34.333	25.167	52	55	25.333	21.833	22.833	29.5	29.667	69.833	29.667	45.5	48.333	32	44.2	28.6	67.6	30.8	21	30.4	20.5	68	24.667	31.2	46.2	79.2
9	2	35	57	29.75	44.333	50.5	31.667	34.167	18	41.667	22.833	31.833	25.667	22.4	66.2	19.2	38.25	48.75	73.75	26.6	18.2	19.6	54	34.333	25.167	52	55	25.333	21.833	22.833	29.5	29.667	69.833	29.667	45.5	48.333	32	44.2	28.6	67.6	30.8	21	30.4	20.5	68	24.667	31.2	46.2	79.2
9	3	35	57	29.75	44.333	50.5	31.667	34.167	18	41.667	22.833	31.833	25.667	22.4	66.2	19.2	38.25	48.75	73.75	26.6	18.2	19.6	54	34.333	25.167	52	55	25.333	21.833	22.833	29.5	29.667	69.833	29.667	45.5	48.333	32	44.2	28.6	67.6	30.8	21	30.4	20.5	68	24.667	31.2	46.2	79.2
9	4	35	57	29.75	44.333	50.5	31.667	34.167	18	41.667	22.833	31.833	25.667	22.4	66.2	19.2	38.25	48.75	73.75	26.6	18.2	19.6	54	34.333	25.167	52	55	25.333	21.833	22.833	29.5	29.667	69.833	29.667	45.5	48.333	32	44.2	28.6	67.6	30.8	21	30.4	20.5	68	24.667	31.2	46.2	79.2
9	5	35	57	29.75	44.333	50.5	31.667	34.167	18	41.667	22.833	31.833	25.667	22.4	66.2	19.2	38.25	48.75	73.75	26.6	18.2	19.6	54	34.333	25.167	52	55	25.333	21.833	22.833	29.5	29.667	69.833	29.667	45.5	48.333	32	44.2	28.6	67.6	30.8	21	30.4	20.5	68	24.667	31.2	46.2	79.2
9	6	35	57	29.75	44.333	50.5	31.667	34.167	18	41.667	22.833	31.833	25.667	22.4	66.2	19.2	38.25	48.75	73.75	26.6	18.2	19.6	54	34.333	25.167	52	55	25.333	21.833	22.833	29.5	29.667	69.833	29.667	45.5	48.333	32	44.2	28.6	67.6	30.8	21	30.4	20.5	68	24.667	31.2	46.2	79.2
10	1	60	72.5	66.5	27.75	25.5	29.75	18.8	36.2	29	55	55	50.2	13.4	28.4	40	76.25	23.75	73.75	29.5	35	72.5	37.75	47	39	37.75	32.75	41.5	56	45.25	41.5	55	73.333	65	28	31.4	20.2	22	46	26	65	60.4	59	22	48	44	76.25	20.75	75.75
10	2	60	72.5	66.5	27.75	25.5	29.75	18.8	36.2	29	55	55	50.2	13.4	28.4	40	76.25	23.75	73.75	29.5	35	72.5	37.75	47	39	37.75	32.75	41.5	56	45.25	41.5	55	73.333	65	28	31.4	20.2	22	46	26	65	60.4	59	22	48	44	76.25	20.75	75.75
10	3	60	72.5	66.5	27.75	25.5	29.75	18.8	36.2	29	55	55	50.2	13.4	28.4	40	76.25	23.75	73.75	29.5	35	72.5	37.75	47	39	37.75	32.75	41.5	56	45.25	41.5	55	73.333	65	28	31.4	20.2	22	46	26	65	60.4	59	22	48	44	76.25	20.75	75.75
10	4	60	72.5	66.5	27.75	25.5	29.75	18.8	36.2	29	55	55	50.2	13.4	28.4	40	76.25	23.75	73.75	29.5	35	72.5	37.75	47	39	37.75	32.75	41.5	56	45.25	41.5	55	73.333	65	28	31.4	20.2	22	46	26	65	60.4	59	22	48	44	76.25	20.75	75.75
10	5	60	72.5	66.5	27.75	25.5	29.75	18.8	36.2	29	55	55	50.2	13.4	28.4	40	76.25	23.75	73.75	29.5	35	72.5	37.75	47	39	37.75	32.75	41.5	56	45.25	41.5	55	73.333	65	28	31.4	20.2	22	46	26	65	60.4	59	22	48	44	76.25	20.75	75.75
10	6	60	72.5	66.5	27.75	25.5	29.75	18.8	36.2	29	55	55	50.2	13.4	28.4	40	76.25	23.75	73.75	29.5	35	72.5	37.75	47	39	37.75	32.75	41.5	56	45.25	41.5	55	73.333	65	28	31.4	20.2	22	46	26	65	60.4	59	22	48	44	76.25	20.75	75.75
11	1	15.333	32.5	59.667	60	55	65.833	61	36	52	43	32	68	70	31	38	29.8	24.8	69.2	45.333	48.667	60	18.75	62.5	35	15	71.25	28.75	18.75	15.25	23.75	15.333	51.667	67.333	72.5	67.5	80	62	38	56.6	38.4	25.4	71	64	26	37.2	26.4	22.2	56.6
11	2	15.333	32.5	59.667	60	55	65.833	61	36	52	43	32	68	70	31	38	29.8	24.8	69.2	45.333	48.667	60	18.75	62.5	35	15	71.25	28.75	18.75	15.25	23.75	15.333	51.667	67.333	72.5	67.5	80	62	38	56.6	38.4	25.4	71	64	26	37.2	26.4	22.2	56.6
11	3	15.333	32.5	59.667	60	55	65.833	61	36	52	43	32	68	70	31	38	29.8	24.8	69.2	45.333	48.667	60	18.75	62.5	35	15	71.25	28.75	18.75	15.25	23.75	15.333	51.667	67.333	72.5	67.5	80	62	38	56.6	38.4	25.4	71	64	26	37.2	26.4	22.2	56.6
11	4	15.333	32.5	59.667	60	55	65.833	61	36	52	43	32	68	70	31	38	29.8	24.8	69.2	45.333	48.667	60	18.75	62.5	35	15	71.25	28.75	18.75	15.25	23.75	15.333	51.667	67.333	72.5	67.5	80	62	38	56.6	38.4	25.4	71	64	26	37.2	26.4	22.2	56.6
11	5	15.333	32.5	59.667	60	55	65.833	61	36	52	43	32	68	70	31	38	29.8	24.8	69.2	45.333	48.667	60	18.75	62.5	35	15	71.25	28.75	18.75	15.25	23.75	15.333	51.667	67.333	72.5	67.5	80	62	38	56.6	38.4	25.4	71	64	26	37.2	26.4	22.2	56.6
11	6	15.333	32.5	59.667	60	55	65.833	61	36	52	43	32	68	70	31	38	29.8	24.8	69.2	45.333	48.667	60	18.75	62.5	35	15	71.25	28.75	18.75	15.25	23.75	15.333	51.667	67.333	72.5	67.5	80	62	38	56.6	38.4	25.4	71	64	26	37.2	26.4	22.2	56.6
12	1	42.167	31.167	76	49.833	53.833	28	22.5	39.667	65.333	27.2	28	24.6	35.4	36.6	81	34.75	32.5	25.5	31.25	40.75	27.75	28.75	70.5	31.5	41.25	47	25.25	36	25.333	63	39.333	30.333	76.833	54	55.5	28.833	22.5	39.833	66.667	28.4	29	22	34.4	37	81.4	36	33.75	23.5
12	2	42.167	31.167	76	49.833	53.833	28	22.5	39.667	65.333	27.2	28	24.6	35.4	36.6	81	34.75	32.5	25.5	31.25	40.75	27.75	28.75	70.5	31.5	41.25	47	25.25	36	25.333	63	39.333	30.333	76.833	54	55.5	28.833	22.5	39.833	66.667	28.4	29	22	34.4	37	81.4	36	33.75	23.5
12	3	42.167	31.167	76	49.833	53.833	28	22.5	39.667	65.333	27.2	28	24.6	35.4	36.6	81	34.75	32.5	25.5	31.25	40.75	27.75	28.75	70.5	31.5	41.25	47	25.25	36	25.333	63	39.333	30.333	76.833	54	55.5	28.833	22.5	39.833	66.667	28.4	29	22	34.4	37	81.4	36	33.75	23.5
12	4	42.167	31.167	76	49.833	53.833	28	22.5	39.667	65.333	27.2	28	24.6	35.4	36.6	81	34.75	32.5	25.5	31.25	40.75	27.75	28.75	70.5	31.5	41.25	47	25.25	36	25.333	63	39.333	30.333	76.833	54	55.5	28.833	22.5	39.833	66.667	28.4	29	22	34.4	37	81.4	36	33.75	23.5
12	5	42.167	31.167	76	49.833	53.833	28	22.5	39.667	65.333	27.2	28	24.6	35.4	36.6	81	34.75	32.5	25.5	31.25	40.75	27.75	28.75	70.5	31.5	41.25	47	25.25	36	25.333	63	39.333	30.333	76.833	54	55.5	28.833	22.5	39.833	66.667	28.4	29	22	34.4	37	81.4	36	33.75	23.5
12	6	42.167	31.167	76	49.833	53.833	28	22.5	39.667	65.333	27.2	28	24.6	35.4	36.6	81	34.75	32.5	25.5	31.25	40.75	27.75	28.75	70.5	31.5	41.25	47	25.25	36	25.333	63	39.333	30.333	76.833	54	55.5	28.833	22.5	39.833	66.667	28.4	29	22	34.4	37	81.4	36	33.75	23.5
13	1	30.5	29.167	32.833	23.333	68.833	24.667	43.833	52.5	75.5	35	32.6	31	69	31.2	23	64.6	62	30.2	26.5	37.667	40	52.5	66.167	60.667	30.8	30	25.2	26.167	46.5	27	30.833	34.167	35.167	23.5	67.667	25.667	42.6	59	79.2	27	32	34.6	70.6	35.2	24	63.333	65	28.667
13	2	30.5	29.167	32.833	23.333	68.833	24.667	43.833	52.5	75.5	35	32.6	31	69	31.2	23	64.6	62	30.2	26.5	37.667	40	52.5	66.167	60.667	30.8	30	25.2	26.167	46.5	27	30.833	34.167	35.167	23.5	67.667	25.667	42.6	59	79.2	27	32	34.6	70.6	35.2	24	63.333	65	28.667
13	3	30.5	29.167	32.833	23.333	68.833	24.667	43.833	52.5	75.5	35	32.6	31	69	31.2	23	64.6	62	30.2	26.5	37.667	40	52.5	66.167	60.667	30.8	30	25.2	26.167	46.5	27	30.833	34.167	35.167	23.5	67.667	25.667	42.6	59	79.2	27	32	34.6	70.6	35.2	24	63.333	65	28.667
13	4	30.5	29.167	32.833	23.333	68.833	24.667	43.833	52.5	75.5	35	32.6	31	69	31.2	23	64.6	62	30.2	26.5	37.667	40	52.5	66.167	60.667	30.8	30	25.2	26.167	46.5	27	30.833	34.167	35.167	23.5	67.667	25.667	42.6	59	79.2	27	32	34.6	70.6	35.2	24	63.333	65	28.667
13	5	30.5	29.167	32.833	23.333	68.833	24.667	43.833	52.5	75.5	35	32.6	31	69	31.2	23	64.6	62	30.2	26.5	37.667	40	52.5	66.167	60.667	30.8	30	25.2	26.167	46.5	27	30.833	34.167	35.167	23.5	67.667	25.667	42.6	59	79.2	27	32	34.6	70.6	35.2	24	63.333	65	28.667
13	6	30.5	29.167	32.833	23.333	68.833	24.667	43.833	52.5	75.5	35	32.6	31	69	31.2	23	64.6	62	30.2	26.5	37.667	40	52.5	66.167	60.667	30.8	30	25.2	26.167	46.5	27	30.833	34.167	35.167	23.5	67.667	25.667	42.6	59	79.2	27	32	34.6	70.6	35.2	24	63.333	65	28.667
14	1	35.5	28	25.667	11.6	25.8	25	81.25	16.75	72.75	25.5	27.75	85.25	55.5	79.5	66	50.5	44.5	74.5	68.5	67.5	59.5	45.5	73	80	37	14	21	17	65	37.5	37.2	31.6	19	13.4	27.4	31.4	62	15.75	71.25	29	29.667	85.667	52.5	82.5	69	50	43.5	76
14	2	35.5	28	25.667	11.6	25.8	25	81.25	16.75	72.75	25.5	27.75	85.25	55.5	79.5	66	50.5	44.5	74.5	68.5	67.5	59.5	45.5	73	80	37	14	21	17	65	37.5	37.2	31.6	19	13.4	27.4	31.4	62	15.75	71.25	29	29.667	85.667	52.5	82.5	69	50	43.5	76
14	3	35.5	28	25.667	11.6	25.8	25	81.25	16.75	72.75	25.5	27.75	85.25	55.5	79.5	66	50.5	44.5	74.5	68.5	67.5	59.5	45.5	73	80	37	14	21	17	65	37.5	37.2	31.6	19	13.4	27.4	31.4	62	15.75	71.25	29	29.667	85.667	52.5	82.5	69	50	43.5	76
14	4	35.5	28	25.667	11.6	25.8	25	81.25	16.75	72.75	25.5	27.75	85.25	55.5	79.5	66	50.5	44.5	74.5	68.5	67.5	59.5	45.5	73	80	37	14	21	17	65	37.5	37.2	31.6	19	13.4	27.4	31.4	62	15.75	71.25	29	29.667	85.667	52.5	82.5	69	50	43.5	76
14	5	35.5	28	25.667	11.6	25.8	25	81.25	16.75	72.75	25.5	27.75	85.25	55.5	79.5	66	50.5	44.5	74.5	68.5	67.5	59.5	45.5	73	80	37	14	21	17	65	37.5	37.2	31.6	19	13.4	27.4	31.4	62	15.75	71.25	29	29.667	85.667	52.5	82.5	69	50	43.5	76
14	6	35.5	28	25.667	11.6	25.8	25	81.25	16.75	72.75	25.5	27.75	85.25	55.5	79.5	66	50.5	44.5	74.5	68.5	67.5	59.5	45.5	73	80	37	14	21	17	65	37.5	37.2	31.6	19	13.4	27.4	31.4	62	15.75	71.25	29	29.667	85.667	52.5	82.5	69	50	43.5	76
15	1	35	56.25	38.75	33.25	23	35.5	43.75	36.25	68.5	58.75	66.25	35	30.75	47	58.25	43.5	37.5	32	43.25	51.25	81.75	29.25	35.5	26	31.5	57	39.5	32.5	64	34.75	26.667	62.667	30	28.333	17.667	38	43.5	40.25	67.25	59.5	64.5	35.75	32.5	47.25	57.75	45.25	39	32.25
15	2	35	56.25	38.75	33.25	23	35.5	43.75	36.25	68.5	58.75	66.25	35	30.75	47	58.25	43.5	37.5	32	43.25	51.25	81.75	29.25	35.5	26	31.5	57	39.5	32.5	64	34.75	26.667	62.667	30	28.333	17.667	38	43.5	40.25	67.25	59.5	64.5	35.75	32.5	47.25	57.75	45.25	39	32.25
15	3	35	56.25	38.75	33.25	23	35.5	43.75	36.25	68.5	58.75	66.25	35	30.75	47	58.25	43.5	37.5	32	43.25	51.25	81.75	29.25	35.5	26	31.5	57	39.5	32.5	64	34.75	26.667	62.667	30	28.333	17.667	38	43.5	40.25	67.25	59.5	64.5	35.75	32.5	47.25	57.75	45.25	39	32.25
15	4	35	56.25	38.75	33.25	23	35.5	43.75	36.25	68.5	58.75	66.25	35	30.75	47	58.25	43.5	37.5	32	43.25	51.25	81.75	29.25	35.5	26	31.5	57	39.5	32.5	64	34.75	26.667	62.667	30	28.333	17.667	38	43.5	40.25	67.25	59.5	64.5	35.75	32.5	47.25	57.75	45.25	39	32.25
15	5	35	56.25	38.75	33.25	23	35.5	43.75	36.25	68.5	58.75	66.25	35	30.75	47	58.25	43.5	37.5	32	43.25	51.25	81.75	29.25	35.5	26	31.5	57	39.5	32.5	64	34.75	26.667	62.667	30	28.333	17.667	38	43.5	40.25	67.25	59.5	64.5	35.75	32.5	47.25	57.75	45.25	39	32.25
15	6	35	56.25	38.75	33.25	23	35.5	43.75	36.25	68.5	58.75	66.25	35	30.75	47	58.25	43.5	37.5	32	43.25	51.25	81.75	29.25	35.5	26	31.5	57	39.5	32.5	64	34.75	26.667	62.667	30	28.333	17.667	38	43.5	40.25	67.25	59.5	64.5	35.75	32.5	47.25	57.75	45.25	39	32.25
16	1	51	56.6	30.6	40	30	60.25	23.75	22.5	29.5	30	61.25	22.5	30	45	63.333	24	29.333	28.333	66.667	26.667	22.667	56	64.333	25	24.333	30	25	51.667	73.333	65	53	60	31.2	45.75	30	64	26	24.5	28.75	31.75	58.75	19.5	30	39	55	27.333	30	30
16	2	51	56.6	30.6	40	30	60.25	23.75	22.5	29.5	30	61.25	22.5	30	45	63.333	24	29.333	28.333	66.667	26.667	22.667	56	64.333	25	24.333	30	25	51.667	73.333	65	53	60	31.2	45.75	30	64	26	24.5	28.75	31.75	58.75	19.5	30	39	55	27.333	30	30
16	3	51	56.6	30.6	40	30	60.25	23.75	22.5	29.5	30	61.25	22.5	30	45	63.333	24	29.333	28.333	66.667	26.667	22.667	56	64.333	25	24.333	30	25	51.667	73.333	65	53	60	31.2	45.75	30	64	26	24.5	28.75	31.75	58.75	19.5	30	39	55	27.333	30	30
16	4	51	56.6	30.6	40	30	60.25	23.75	22.5	29.5	30	61.25	22.5	30	45	63.333	24	29.333	28.333	66.667	26.667	22.667	56	64.333	25	24.333	30	25	51.667	73.333	65	53	60	31.2	45.75	30	64	26	24.5	28.75	31.75	58.75	19.5	30	39	55	27.333	30	30
16	5	51	56.6	30.6	40	30	60.25	23.75	22.5	29.5	30	61.25	22.5	30	45	63.333	24	29.333	28.333	66.667	26.667	22.667	56	64.333	25	24.333	30	25	51.667	73.333	65	53	60	31.2	45.75	30	64	26	24.5	28.75	31.75	58.75	19.5	30	39	55	27.333	30	30
16	6	51	56.6	30.6	40	30	60.25	23.75	22.5	29.5	30	61.25	22.5	30	45	63.333	24	29.333	28.333	66.667	26.667	22.667	56	64.333	25	24.333	30	25	51.667	73.333	65	53	60	31.2	45.75	30	64	26	24.5	28.75	31.75	58.75	19.5	30	39	55	27.333	30	30
17	1	17.8	19	15.4	19.5	41.5	15.25	35.4	36.8	22	27.25	30.5	36.25	61.5	15.75	57.5	27.333	38.333	70	54	75.333	57	68	60	75.5	70	63	43.5	56.667	71.333	80	19	20.2	18.6	22.4	49.4	22	39.4	37.4	23.4	30.5	43	47	72.333	19.333	63.333	33	41.333	76
17	2	17.8	19	15.4	19.5	41.5	15.25	35.4	36.8	22	27.25	30.5	36.25	61.5	15.75	57.5	27.333	38.333	70	54	75.333	57	68	60	75.5	70	63	43.5	56.667	71.333	80	19	20.2	18.6	22.4	49.4	22	39.4	37.4	23.4	30.5	43	47	72.333	19.333	63.333	33	41.333	76
17	3	17.8	19	15.4	19.5	41.5	15.25	35.4	36.8	22	27.25	30.5	36.25	61.5	15.75	57.5	27.333	38.333	70	54	75.333	57	68	60	75.5	70	63	43.5	56.667	71.333	80	19	20.2	18.6	22.4	49.4	22	39.4	37.4	23.4	30.5	43	47	72.333	19.333	63.333	33	41.333	76
17	4	17.8	19	15.4	19.5	41.5	15.25	35.4	36.8	22	27.25	30.5	36.25	61.5	15.75	57.5	27.333	38.333	70	54	75.333	57	68	60	75.5	70	63	43.5	56.667	71.333	80	19	20.2	18.6	22.4	49.4	22	39.4	37.4	23.4	30.5	43	47	72.333	19.333	63.333	33	41.333	76
17	5	17.8	19	15.4	19.5	41.5	15.25	35.4	36.8	22	27.25	30.5	36.25	61.5	15.75	57.5	27.333	38.333	70	54	75.333	57	68	60	75.5	70	63	43.5	56.667	71.333	80	19	20.2	18.6	22.4	49.4	22	39.4	37.4	23.4	30.5	43	47	72.333	19.333	63.333	33	41.333	76
17	6	17.8	19	15.4	19.5	41.5	15.25	35.4	36.8	22	27.25	30.5	36.25	61.5	15.75	57.5	27.333	38.333	70	54	75.333	57	68	60	75.5	70	63	43.5	56.667	71.333	80	19	20.2	18.6	22.4	49.4	22	39.4	37.4	23.4	30.5	43	47	72.333	19.333	63.333	33	41.333	76
18	1	38.667	15.333	17.333	28.667	68.833	31.167	23.833	63.167	18.5	48.333	34	55.833	16.333	32.5	22.333	54.667	44.833	37.333	23.5	38	24.833	19.333	27.167	30.667	20.833	26	22.167	34.5	35.5	29	39.8	15.6	16.6	30	69.333	27.667	22	76.333	21.667	46.167	34.5	54	17.833	33.167	22	54.833	45.167	36.667
18	2	38.667	15.333	17.333	28.667	68.833	31.167	23.833	63.167	18.5	48.333	34	55.833	16.333	32.5	22.333	54.667	44.833	37.333	23.5	38	24.833	19.333	27.167	30.667	20.833	26	22.167	34.5	35.5	29	39.8	15.6	16.6	30	69.333	27.667	22	76.333	21.667	46.167	34.5	54	17.833	33.167	22	54.833	45.167	36.667
18	3	38.667	15.333	17.333	28.667	68.833	31.167	23.833	63.167	18.5	48.333	34	55.833	16.333	32.5	22.333	54.667	44.833	37.333	23.5	38	24.833	19.333	27.167	30.667	20.833	26	22.167	34.5	35.5	29	39.8	15.6	16.6	30	69.333	27.667	22	76.333	21.667	46.167	34.5	54	17.833	33.167	22	54.833	45.167	36.667
18	4	38.667	15.333	17.333	28.667	68.833	31.167	23.833	63.167	18.5	48.333	34	55.833	16.333	32.5	22.333	54.667	44.833	37.333	23.5	38	24.833	19.333	27.167	30.667	20.833	26	22.167	34.5	35.5	29	39.8	15.6	16.6	30	69.333	27.667	22	76.333	21.667	46.167	34.5	54	17.833	33.167	22	54.833	45.167	36.667
18	5	38.667	15.333	17.333	28.667	68.833	31.167	23.833	63.167	18.5	48.333	34	55.833	16.333	32.5	22.333	54.667	44.833	37.333	23.5	38	24.833	19.333	27.167	30.667	20.833	26	22.167	34.5	35.5	29	39.8	15.6	16.6	30	69.333	27.667	22	76.333	21.667	46.167	34.5	54	17.833	33.167	22	54.833	45.167	36.667
18	6	38.667	15.333	17.333	28.667	68.833	31.167	23.833	63.167	18.5	48.333	34	55.833	16.333	32.5	22.333	54.667	44.833	37.333	23.5	38	24.833	19.333	27.167	30.667	20.833	26	22.167	34.5	35.5	29	39.8	15.6	16.6	30	69.333	27.667	22	76.333	21.667	46.167	34.5	54	17.833	33.167	22	54.833	45.167	36.667
19	1	22.5	47	61.75	31.6	18.4	65.2	16.8	47.2	51.2	69	34.75	17.75	31	32	50.75	33.8	23.8	29	26.333	26.5	27.5	76.333	77.5	31.333	31.667	32.833	42	29.5	73.667	22.667	23	38.25	64.5	33.2	18.4	64.6	16.8	43.6	57.2	64	27.8	17.4	34.4	38.4	67.8	29.667	21.5	32.833
19	2	22.5	47	61.75	31.6	18.4	65.2	16.8	47.2	51.2	69	34.75	17.75	31	32	50.75	33.8	23.8	29	26.333	26.5	27.5	76.333	77.5	31.333	31.667	32.833	42	29.5	73.667	22.667	23	38.25	64.5	33.2	18.4	64.6	16.8	43.6	57.2	64	27.8	17.4	34.4	38.4	67.8	29.667	21.5	32.833
19	3	22.5	47	61.75	31.6	18.4	65.2	16.8	47.2	51.2	69	34.75	17.75	31	32	50.75	33.8	23.8	29	26.333	26.5	27.5	76.333	77.5	31.333	31.667	32.833	42	29.5	73.667	22.667	23	38.25	64.5	33.2	18.4	64.6	16.8	43.6	57.2	64	27.8	17.4	34.4	38.4	67.8	29.667	21.5	32.833
19	4	22.5	47	61.75	31.6	18.4	65.2	16.8	47.2	51.2	69	34.75	17.75	31	32	50.75	33.8	23.8	29	26.333	26.5	27.5	76.333	77.5	31.333	31.667	32.833	42	29.5	73.667	22.667	23	38.25	64.5	33.2	18.4	64.6	16.8	43.6	57.2	64	27.8	17.4	34.4	38.4	67.8	29.667	21.5	32.833
19	5	22.5	47	61.75	31.6	18.4	65.2	16.8	47.2	51.2	69	34.75	17.75	31	32	50.75	33.8	23.8	29	26.333	26.5	27.5	76.333	77.5	31.333	31.667	32.833	42	29.5	73.667	22.667	23	38.25	64.5	33.2	18.4	64.6	16.8	43.6	57.2	64	27.8	17.4	34.4	38.4	67.8	29.667	21.5	32.833
19	6	22.5	47	61.75	31.6	18.4	65.2	16.8	47.2	51.2	69	34.75	17.75	31	32	50.75	33.8	23.8	29	26.333	26.5	27.5	76.333	77.5	31.333	31.667	32.833	42	29.5	73.667	22.667	23	38.25	64.5	33.2	18.4	64.6	16.8	43.6	57.2	64	27.8	17.4	34.4	38.4	67.8	29.667	21.5	32.833
20	1	52.8	58	35.2	49.75	62	27	58	17	34	48.5	39.5	34.75	19.4	28.2	25.6	25.6	26.6	25.6	20.6	26.4	35.2	58.4	34.2	26	38.4	31.6	28	45.8	30.2	27.8	56.6	57	38.2	55.8	68	26.6	66.75	22.5	38.75	55.8	43.6	39.8	22.4	29.4	27	24.8	26.8	26.6
20	2	52.8	58	35.2	49.75	62	27	58	17	34	48.5	39.5	34.75	19.4	28.2	25.6	25.6	26.6	25.6	20.6	26.4	35.2	58.4	34.2	26	38.4	31.6	28	45.8	30.2	27.8	56.6	57	38.2	55.8	68	26.6	66.75	22.5	38.75	55.8	43.6	39.8	22.4	29.4	27	24.8	26.8	26.6
20	3	52.8	58	35.2	49.75	62	27	58	17	34	48.5	39.5	34.75	19.4	28.2	25.6	25.6	26.6	25.6	20.6	26.4	35.2	58.4	34.2	26	38.4	31.6	28	45.8	30.2	27.8	56.6	57	38.2	55.8	68	26.6	66.75	22.5	38.75	55.8	43.6	39.8	22.4	29.4	27	24.8	26.8	26.6
20	4	52.8	58	35.2	49.75	62	27	58	17	34	48.5	39.5	34.75	19.4	28.2	25.6	25.6	26.6	25.6	20.6	26.4	35.2	58.4	34.2	26	38.4	31.6	28	45.8	30.2	27.8	56.6	57	38.2	55.8	68	26.6	66.75	22.5	38.75	55.8	43.6	39.8	22.4	29.4	27	24.8	26.8	26.6
20	5	52.8	58	35.2	49.75	62	27	58	17	34	48.5	39.5	34.75	19.4	28.2	25.6	25.6	26.6	25.6	20.6	26.4	35.2	58.4	34.2	26	38.4	31.6	28	45.8	30.2	27.8	56.6	57	38.2	55.8	68	26.6	66.75	22.5	38.75	55.8	43.6	39.8	22.4	29.4	27	24.8	26.8	26.6
20	6	52.8	58	35.2	49.75	62	27	58	17	34	48.5	39.5	34.75	19.4	28.2	25.6	25.6	26.6	25.6	20.6	26.4	35.2	58.4	34.2	26	38.4	31.6	28	45.8	30.2	27.8	56.6	57	38.2	55.8	68	26.6	66.75	22.5	38.75	55.8	43.6	39.8	22.4	29.4	27	24.8	26.8	26.6
21	1	22.25	26	27.25	30	36.4	51	41.8	41.4	60.8	29.5	33.5	29.75	41.5	40.5	51	56.333	33.667	38	18.333	34	19.667	23.333	24.333	19.667	17.5	45	70	28.667	31.333	47.333	36	41.75	35.75	28	37	59	52.2	27.8	50.4	46.5	50.5	26	39.25	38.5	62.25	35.333	34.333	54
21	2	22.25	26	27.25	30	36.4	51	41.8	41.4	60.8	29.5	33.5	29.75	41.5	40.5	51	56.333	33.667	38	18.333	34	19.667	23.333	24.333	19.667	17.5	45	70	28.667	31.333	47.333	36	41.75	35.75	28	37	59	52.2	27.8	50.4	46.5	50.5	26	39.25	38.5	62.25	35.333	34.333	54
21	3	22.25	26	27.25	30	36.4	51	41.8	41.4	60.8	29.5	33.5	29.75	41.5	40.5	51	56.333	33.667	38	18.333	34	19.667	23.333	24.333	19.667	17.5	45	70	28.667	31.333	47.333	36	41.75	35.75	28	37	59	52.2	27.8	50.4	46.5	50.5	26	39.25	38.5	62.25	35.333	34.333	54
21	4	22.25	26	27.25	30	36.4	51	41.8	41.4	60.8	29.5	33.5	29.75	41.5	40.5	51	56.333	33.667	38	18.333	34	19.667	23.333	24.333	19.667	17.5	45	70	28.667	31.333	47.333	36	41.75	35.75	28	37	59	52.2	27.8	50.4	46.5	50.5	26	39.25	38.5	62.25	35.333	34.333	54
21	5	22.25	26	27.25	30	36.4	51	41.8	41.4	60.8	29.5	33.5	29.75	41.5	40.5	51	56.333	33.667	38	18.333	34	19.667	23.333	24.333	19.667	17.5	45	70	28.667	31.333	47.333	36	41.75	35.75	28	37	59	52.2	27.8	50.4	46.5	50.5	26	39.25	38.5	62.25	35.333	34.333	54
21	6	22.25	26	27.25	30	36.4	51	41.8	41.4	60.8	29.5	33.5	29.75	41.5	40.5	51	56.333	33.667	38	18.333	34	19.667	23.333	24.333	19.667	17.5	45	70	28.667	31.333	47.333	36	41.75	35.75	28	37	59	52.2	27.8	50.4	46.5	50.5	26	39.25	38.5	62.25	35.333	34.333	54
22	1	35.667	28.5	27	56	26.2	50.6	32.6	56.6	55	52.4	53.2	48.2	51.6	40.4	37.8	43.333	38.333	67.333	65	36.5	41.5	23.8	26.2	48.8	41	41.2	51.6	31.8	43.6	40.6	43.6	39	38.2	57.8	38	61.6	29	54.6	78.8	65	67.4	65.6	36.4	36.6	47.4	41.25	24.5	59.5
22	2	35.667	28.5	27	56	26.2	50.6	32.6	56.6	55	52.4	53.2	48.2	51.6	40.4	37.8	43.333	38.333	67.333	65	36.5	41.5	23.8	26.2	48.8	41	41.2	51.6	31.8	43.6	40.6	43.6	39	38.2	57.8	38	61.6	29	54.6	78.8	65	67.4	65.6	36.4	36.6	47.4	41.25	24.5	59.5
22	3	35.667	28.5	27	56	26.2	50.6	32.6	56.6	55	52.4	53.2	48.2	51.6	40.4	37.8	43.333	38.333	67.333	65	36.5	41.5	23.8	26.2	48.8	41	41.2	51.6	31.8	43.6	40.6	43.6	39	38.2	57.8	38	61.6	29	54.6	78.8	65	67.4	65.6	36.4	36.6	47.4	41.25	24.5	59.5
22	4	35.667	28.5	27	56	26.2	50.6	32.6	56.6	55	52.4	53.2	48.2	51.6	40.4	37.8	43.333	38.333	67.333	65	36.5	41.5	23.8	26.2	48.8	41	41.2	51.6	31.8	43.6	40.6	43.6	39	38.2	57.8	38	61.6	29	54.6	78.8	65	67.4	65.6	36.4	36.6	47.4	41.25	24.5	59.5
22	5	35.667	28.5	27	56	26.2	50.6	32.6	56.6	55	52.4	53.2	48.2	51.6	40.4	37.8	43.333	38.333	67.333	65	36.5	41.5	23.8	26.2	48.8	41	41.2	51.6	31.8	43.6	40.6	43.6	39	38.2	57.8	38	61.6	29	54.6	78.8	65	67.4	65.6	36.4	36.6	47.4	41.25	24.5	59.5
22	6	35.667	28.5	27	56	26.2	50.6	32.6	56.6	55	52.4	53.2	48.2	51.6	40.4	37.8	43.333	38.333	67.333	65	36.5	41.5	23.8	26.2	48.8	41	41.2	51.6	31.8	43.6	40.6	43.6	39	38.2	57.8	38	61.6	29	54.6	78.8	65	67.4	65.6	36.4	36.6	47.4	41.25	24.5	59.5
23	1	29	40	27.4	24.25	14.5	29.5	38.5	32.5	84.5	70	57	34	24.5	44.5	65.25	30.75	26.75	32.25	26	29.25	79.25	30	39.333	25.667	26	45.25	31.75	27.667	74.333	33.333	27.8	40.6	29.2	25.667	16.333	35.667	44	33.667	78	66.75	52	32	27	38.75	68.25	27.25	25	20.5
23	2	29	40	27.4	24.25	14.5	29.5	38.5	32.5	84.5	70	57	34	24.5	44.5	65.25	30.75	26.75	32.25	26	29.25	79.25	30	39.333	25.667	26	45.25	31.75	27.667	74.333	33.333	27.8	40.6	29.2	25.667	16.333	35.667	44	33.667	78	66.75	52	32	27	38.75	68.25	27.25	25	20.5
23	3	29	40	27.4	24.25	14.5	29.5	38.5	32.5	84.5	70	57	34	24.5	44.5	65.25	30.75	26.75	32.25	26	29.25	79.25	30	39.333	25.667	26	45.25	31.75	27.667	74.333	33.333	27.8	40.6	29.2	25.667	16.333	35.667	44	33.667	78	66.75	52	32	27	38.75	68.25	27.25	25	20.5
23	4	29	40	27.4	24.25	14.5	29.5	38.5	32.5	84.5	70	57	34	24.5	44.5	65.25	30.75	26.75	32.25	26	29.25	79.25	30	39.333	25.667	26	45.25	31.75	27.667	74.333	33.333	27.8	40.6	29.2	25.667	16.333	35.667	44	33.667	78	66.75	52	32	27	38.75	68.25	27.25	25	20.5
23	5	29	40	27.4	24.25	14.5	29.5	38.5	32.5	84.5	70	57	34	24.5	44.5	65.25	30.75	26.75	32.25	26	29.25	79.25	30	39.333	25.667	26	45.25	31.75	27.667	74.333	33.333	27.8	40.6	29.2	25.667	16.333	35.667	44	33.667	78	66.75	52	32	27	38.75	68.25	27.25	25	20.5
23	6	29	40	27.4	24.25	14.5	29.5	38.5	32.5	84.5	70	57	34	24.5	44.5	65.25	30.75	26.75	32.25	26	29.25	79.25	30	39.333	25.667	26	45.25	31.75	27.667	74.333	33.333	27.8	40.6	29.2	25.667	16.333	35.667	44	33.667	78	66.75	52	32	27	38.75	68.25	27.25	25	20.5
24	1	59.333	56.5	42.833	49.333	33.333	45.167	35.5	28.5	23.167	23.667	68.5	31.667	32.667	48.833	75.833	42.833	33.5	30.667	70	30.75	26.25	51.5	65.5	38.25	36.167	29.333	32.333	43.167	58.833	49	59.333	58	38.5	47.333	32	66	34.2	28.2	35.2	22.667	67	36	34.5	48	82.333	33.8	30.8	31
24	2	59.333	56.5	42.833	49.333	33.333	45.167	35.5	28.5	23.167	23.667	68.5	31.667	32.667	48.833	75.833	42.833	33.5	30.667	70	30.75	26.25	51.5	65.5	38.25	36.167	29.333	32.333	43.167	58.833	49	59.333	58	38.5	47.333	32	66	34.2	28.2	35.2	22.667	67	36	34.5	48	82.333	33.8	30.8	31
24	3	59.333	56.5	42.833	49.333	33.333	45.167	35.5	28.5	23.167	23.667	68.5	31.667	32.667	48.833	75.833	42.833	33.5	30.667	70	30.75	26.25	51.5	65.5	38.25	36.167	29.333	32.333	43.167	58.833	49	59.333	58	38.5	47.333	32	66	34.2	28.2	35.2	22.667	67	36	34.5	48	82.333	33.8	30.8	31
24	4	59.333	56.5	42.833	49.333	33.333	45.167	35.5	28.5	23.167	23.667	68.5	31.667	32.667	48.833	75.833	42.833	33.5	30.667	70	30.75	26.25	51.5	65.5	38.25	36.167	29.333	32.333	43.167	58.833	49	59.333	58	38.5	47.333	32	66	34.2	28.2	35.2	22.667	67	36	34.5	48	82.333	33.8	30.8	31
24	5	59.333	56.5	42.833	49.333	33.333	45.167	35.5	28.5	23.167	23.667	68.5	31.667	32.667	48.833	75.833	42.833	33.5	30.667	70	30.75	26.25	51.5	65.5	38.25	36.167	29.333	32.333	43.167	58.833	49	59.333	58	38.5	47.333	32	66	34.2	28.2	35.2	22.667	67	36	34.5	48	82.333	33.8	30.8	31
24	6	59.333	56.5	42.833	49.333	33.333	45.167	35.5	28.5	23.167	23.667	68.5	31.667	32.667	48.833	75.833	42.833	33.5	30.667	70	30.75	26.25	51.5	65.5	38.25	36.167	29.333	32.333	43.167	58.833	49	59.333	58	38.5	47.333	32	66	34.2	28.2	35.2	22.667	67	36	34.5	48	82.333	33.8	30.8	31
25	1	25	36.667	30	18.5	39.75	23	59.4	45	28.8	17.833	36.333	40.833	70	18.6	63	24.75	25.25	69.75	52.6	76.6	67.2	62	51.6	64	71.75	71.25	61	52.167	68.167	79.167	23	24	16	19.833	42.333	23	61	49	30.4	16.167	38.833	38.333	75	21.5	54.5	27.5	30	72.5
25	2	25	36.667	30	18.5	39.75	23	59.4	45	28.8	17.833	36.333	40.833	70	18.6	63	24.75	25.25	69.75	52.6	76.6	67.2	62	51.6	64	71.75	71.25	61	52.167	68.167	79.167	23	24	16	19.833	42.333	23	61	49	30.4	16.167	38.833	38.333	75	21.5	54.5	27.5	30	72.5
25	3	25	36.667	30	18.5	39.75	23	59.4	45	28.8	17.833	36.333	40.833	70	18.6	63	24.75	25.25	69.75	52.6	76.6	67.2	62	51.6	64	71.75	71.25	61	52.167	68.167	79.167	23	24	16	19.833	42.333	23	61	49	30.4	16.167	38.833	38.333	75	21.5	54.5	27.5	30	72.5
25	4	25	36.667	30	18.5	39.75	23	59.4	45	28.8	17.833	36.333	40.833	70	18.6	63	24.75	25.25	69.75	52.6	76.6	67.2	62	51.6	64	71.75	71.25	61	52.167	68.167	79.167	23	24	16	19.833	42.333	23	61	49	30.4	16.167	38.833	38.333	75	21.5	54.5	27.5	30	72.5
25	5	25	36.667	30	18.5	39.75	23	59.4	45	28.8	17.833	36.333	40.833	70	18.6	63	24.75	25.25	69.75	52.6	76.6	67.2	62	51.6	64	71.75	71.25	61	52.167	68.167	79.167	23	24	16	19.833	42.333	23	61	49	30.4	16.167	38.833	38.333	75	21.5	54.5	27.5	30	72.5
25	6	25	36.667	30	18.5	39.75	23	59.4	45	28.8	17.833	36.333	40.833	70	18.6	63	24.75	25.25	69.75	52.6	76.6	67.2	62	51.6	64	71.75	71.25	61	52.167	68.167	79.167	23	24	16	19.833	42.333	23	61	49	30.4	16.167	38.833	38.333	75	21.5	54.5	27.5	30	72.5
26	1	27.25	15.25	20	28.8	61.8	28.2	24.4	74.2	21.2	50.5	35.25	52.25	17.667	40.667	25.333	60	60	60	35	45	35	20	25	35	20	20	20	40	40	35	25.833	12.833	17.333	28.833	61.833	23.333	24.2	75.2	19.8	51.5	35	52.75	15	27.5	17.5	60	50	50
26	2	27.25	15.25	20	28.8	61.8	28.2	24.4	74.2	21.2	50.5	35.25	52.25	17.667	40.667	25.333	60	60	60	35	45	35	20	25	35	20	20	20	40	40	35	25.833	12.833	17.333	28.833	61.833	23.333	24.2	75.2	19.8	51.5	35	52.75	15	27.5	17.5	60	50	50
26	3	27.25	15.25	20	28.8	61.8	28.2	24.4	74.2	21.2	50.5	35.25	52.25	17.667	40.667	25.333	60	60	60	35	45	35	20	25	35	20	20	20	40	40	35	25.833	12.833	17.333	28.833	61.833	23.333	24.2	75.2	19.8	51.5	35	52.75	15	27.5	17.5	60	50	50
26	4	27.25	15.25	20	28.8	61.8	28.2	24.4	74.2	21.2	50.5	35.25	52.25	17.667	40.667	25.333	60	60	60	35	45	35	20	25	35	20	20	20	40	40	35	25.833	12.833	17.333	28.833	61.833	23.333	24.2	75.2	19.8	51.5	35	52.75	15	27.5	17.5	60	50	50
26	5	27.25	15.25	20	28.8	61.8	28.2	24.4	74.2	21.2	50.5	35.25	52.25	17.667	40.667	25.333	60	60	60	35	45	35	20	25	35	20	20	20	40	40	35	25.833	12.833	17.333	28.833	61.833	23.333	24.2	75.2	19.8	51.5	35	52.75	15	27.5	17.5	60	50	50
26	6	27.25	15.25	20	28.8	61.8	28.2	24.4	74.2	21.2	50.5	35.25	52.25	17.667	40.667	25.333	60	60	60	35	45	35	20	25	35	20	20	20	40	40	35	25.833	12.833	17.333	28.833	61.833	23.333	24.2	75.2	19.8	51.5	35	52.75	15	27.5	17.5	60	50	50
27	1	19.833	39.667	50.667	35.833	26.667	57.5	17	42.667	48	57	36	24.4	48	53.6	56	26.75	21	34.75	23	28.8	34	65.833	66.167	26.667	28.333	35	45	28.333	65.833	31.667	25	47.5	62.833	36.667	21.333	56.667	19	46	44	68	33	25	53	55	56.6	27.75	22.5	37.5
27	2	19.833	39.667	50.667	35.833	26.667	57.5	17	42.667	48	57	36	24.4	48	53.6	56	26.75	21	34.75	23	28.8	34	65.833	66.167	26.667	28.333	35	45	28.333	65.833	31.667	25	47.5	62.833	36.667	21.333	56.667	19	46	44	68	33	25	53	55	56.6	27.75	22.5	37.5
27	3	19.833	39.667	50.667	35.833	26.667	57.5	17	42.667	48	57	36	24.4	48	53.6	56	26.75	21	34.75	23	28.8	34	65.833	66.167	26.667	28.333	35	45	28.333	65.833	31.667	25	47.5	62.833	36.667	21.333	56.667	19	46	44	68	33	25	53	55	56.6	27.75	22.5	37.5
27	4	19.833	39.667	50.667	35.833	26.667	57.5	17	42.667	48	57	36	24.4	48	53.6	56	26.75	21	34.75	23	28.8	34	65.833	66.167	26.667	28.333	35	45	28.333	65.833	31.667	25	47.5	62.833	36.667	21.333	56.667	19	46	44	68	33	25	53	55	56.6	27.75	22.5	37.5
27	5	19.833	39.667	50.667	35.833	26.667	57.5	17	42.667	48	57	36	24.4	48	53.6	56	26.75	21	34.75	23	28.8	34	65.833	66.167	26.667	28.333	35	45	28.333	65.833	31.667	25	47.5	62.833	36.667	21.333	56.667	19	46	44	68	33	25	53	55	56.6	27.75	22.5	37.5
27	6	19.833	39.667	50.667	35.833	26.667	57.5	17	42.667	48	57	36	24.4	48	53.6	56	26.75	21	34.75	23	28.8	34	65.833	66.167	26.667	28.333	35	45	28.333	65.833	31.667	25	47.5	62.833	36.667	21.333	56.667	19	46	44	68	33	25	53	55	56.6	27.75	22.5	37.5
28	1	52.333	64.333	36.333	19	53.167	34.333	32.833	55.167	28.167	20.75	16.75	27	32.75	28.5	53.75	50.4	45.6	37	25.833	36.167	53.833	28.333	29	24.167	31	29.667	70.833	32.667	35.5	24.5	54.333	64.833	35.333	22.667	52.667	33.5	24.667	55.333	29.5	23.5	18.333	28.5	37	26.833	63	54.8	46.4	33.4
28	2	52.333	64.333	36.333	19	53.167	34.333	32.833	55.167	28.167	20.75	16.75	27	32.75	28.5	53.75	50.4	45.6	37	25.833	36.167	53.833	28.333	29	24.167	31	29.667	70.833	32.667	35.5	24.5	54.333	64.833	35.333	22.667	52.667	33.5	24.667	55.333	29.5	23.5	18.333	28.5	37	26.833	63	54.8	46.4	33.4
28	3	52.333	64.333	36.333	19	53.167	34.333	32.833	55.167	28.167	20.75	16.75	27	32.75	28.5	53.75	50.4	45.6	37	25.833	36.167	53.833	28.333	29	24.167	31	29.667	70.833	32.667	35.5	24.5	54.333	64.833	35.333	22.667	52.667	33.5	24.667	55.333	29.5	23.5	18.333	28.5	37	26.833	63	54.8	46.4	33.4
28	4	52.333	64.333	36.333	19	53.167	34.333	32.833	55.167	28.167	20.75	16.75	27	32.75	28.5	53.75	50.4	45.6	37	25.833	36.167	53.833	28.333	29	24.167	31	29.667	70.833	32.667	35.5	24.5	54.333	64.833	35.333	22.667	52.667	33.5	24.667	55.333	29.5	23.5	18.333	28.5	37	26.833	63	54.8	46.4	33.4
28	5	52.333	64.333	36.333	19	53.167	34.333	32.833	55.167	28.167	20.75	16.75	27	32.75	28.5	53.75	50.4	45.6	37	25.833	36.167	53.833	28.333	29	24.167	31	29.667	70.833	32.667	35.5	24.5	54.333	64.833	35.333	22.667	52.667	33.5	24.667	55.333	29.5	23.5	18.333	28.5	37	26.833	63	54.8	46.4	33.4
28	6	52.333	64.333	36.333	19	53.167	34.333	32.833	55.167	28.167	20.75	16.75	27	32.75	28.5	53.75	50.4	45.6	37	25.833	36.167	53.833	28.333	29	24.167	31	29.667	70.833	32.667	35.5	24.5	54.333	64.833	35.333	22.667	52.667	33.5	24.667	55.333	29.5	23.5	18.333	28.5	37	26.833	63	54.8	46.4	33.4
29	1	17.167	44.167	27.833	30.833	66.5	39.833	44.333	54.667	29.667	40.4	23	67.8	26.2	24.6	18.4	17.8	68.4	16.2	27.2	50.4	69	24	22.6	21.6	58	27.6	19.6	45.8	53	23	20.2	49.2	26.4	29.333	63.167	32.167	44.5	52.667	29.167	40.4	25.6	72.6	23.8	21.2	21.4	17.6	79.6	17.4
29	2	17.167	44.167	27.833	30.833	66.5	39.833	44.333	54.667	29.667	40.4	23	67.8	26.2	24.6	18.4	17.8	68.4	16.2	27.2	50.4	69	24	22.6	21.6	58	27.6	19.6	45.8	53	23	20.2	49.2	26.4	29.333	63.167	32.167	44.5	52.667	29.167	40.4	25.6	72.6	23.8	21.2	21.4	17.6	79.6	17.4
29	3	17.167	44.167	27.833	30.833	66.5	39.833	44.333	54.667	29.667	40.4	23	67.8	26.2	24.6	18.4	17.8	68.4	16.2	27.2	50.4	69	24	22.6	21.6	58	27.6	19.6	45.8	53	23	20.2	49.2	26.4	29.333	63.167	32.167	44.5	52.667	29.167	40.4	25.6	72.6	23.8	21.2	21.4	17.6	79.6	17.4
29	4	17.167	44.167	27.833	30.833	66.5	39.833	44.333	54.667	29.667	40.4	23	67.8	26.2	24.6	18.4	17.8	68.4	16.2	27.2	50.4	69	24	22.6	21.6	58	27.6	19.6	45.8	53	23	20.2	49.2	26.4	29.333	63.167	32.167	44.5	52.667	29.167	40.4	25.6	72.6	23.8	21.2	21.4	17.6	79.6	17.4
29	5	17.167	44.167	27.833	30.833	66.5	39.833	44.333	54.667	29.667	40.4	23	67.8	26.2	24.6	18.4	17.8	68.4	16.2	27.2	50.4	69	24	22.6	21.6	58	27.6	19.6	45.8	53	23	20.2	49.2	26.4	29.333	63.167	32.167	44.5	52.667	29.167	40.4	25.6	72.6	23.8	21.2	21.4	17.6	79.6	17.4
29	6	17.167	44.167	27.833	30.833	66.5	39.833	44.333	54.667	29.667	40.4	23	67.8	26.2	24.6	18.4	17.8	68.4	16.2	27.2	50.4	69	24	22.6	21.6	58	27.6	19.6	45.8	53	23	20.2	49.2	26.4	29.333	63.167	32.167	44.5	52.667	29.167	40.4	25.6	72.6	23.8	21.2	21.4	17.6	79.6	17.4
30	1	20	15	10	61.5	71	53.25	24.333	23	16	29.333	54.667	28	56.333	50.667	39.333	17.667	38.333	33.333	79.333	14.333	45.667	40.5	27.25	54	56	70.75	55.75	58.75	44.75	57.25	28.75	28.5	32	54.25	69.25	46.25	34.333	28.667	20.667	31.667	52.667	29	40.75	46.25	30.75	19	29.75	35.25
30	2	20	15	10	61.5	71	53.25	24.333	23	16	29.333	54.667	28	56.333	50.667	39.333	17.667	38.333	33.333	79.333	14.333	45.667	40.5	27.25	54	56	70.75	55.75	58.75	44.75	57.25	28.75	28.5	32	54.25	69.25	46.25	34.333	28.667	20.667	31.667	52.667	29	40.75	46.25	30.75	19	29.75	35.25
30	3	20	15	10	61.5	71	53.25	24.333	23	16	29.333	54.667	28	56.333	50.667	39.333	17.667	38.333	33.333	79.333	14.333	45.667	40.5	27.25	54	56	70.75	55.75	58.75	44.75	57.25	28.75	28.5	32	54.25	69.25	46.25	34.333	28.667	20.667	31.667	52.667	29	40.75	46.25	30.75	19	29.75	35.25
30	4	20	15	10	61.5	71	53.25	24.333	23	16	29.333	54.667	28	56.333	50.667	39.333	17.667	38.333	33.333	79.333	14.333	45.667	40.5	27.25	54	56	70.75	55.75	58.75	44.75	57.25	28.75	28.5	32	54.25	69.25	46.25	34.333	28.667	20.667	31.667	52.667	29	40.75	46.25	30.75	19	29.75	35.25
30	5	20	15	10	61.5	71	53.25	24.333	23	16	29.333	54.667	28	56.333	50.667	39.333	17.667	38.333	33.333	79.333	14.333	45.667	40.5	27.25	54	56	70.75	55.75	58.75	44.75	57.25	28.75	28.5	32	54.25	69.25	46.25	34.333	28.667	20.667	31.667	52.667	29	40.75	46.25	30.75	19	29.75	35.25
30	6	20	15	10	61.5	71	53.25	24.333	23	16	29.333	54.667	28	56.333	50.667	39.333	17.667	38.333	33.333	79.333	14.333	45.667	40.5	27.25	54	56	70.75	55.75	58.75	44.75	57.25	28.75	28.5	32	54.25	69.25	46.25	34.333	28.667	20.667	31.667	52.667	29	40.75	46.25	30.75	19	29.75	35.25
31	1	58.833	57	48.833	47.667	59.833	63.5	43.8	22.8	36.6	44.667	70.667	38.333	15	70	20	29.667	22.333	32.667	27.667	32	16.333	37	32.333	30.333	24	39	32	17	23.333	26.333	68.833	69.333	54.5	50.5	55.167	70	27.667	20.333	32.333	53.667	57.333	26	20.667	68.333	23	37.333	27.667	39
31	2	58.833	57	48.833	47.667	59.833	63.5	43.8	22.8	36.6	44.667	70.667	38.333	15	70	20	29.667	22.333	32.667	27.667	32	16.333	37	32.333	30.333	24	39	32	17	23.333	26.333	68.833	69.333	54.5	50.5	55.167	70	27.667	20.333	32.333	53.667	57.333	26	20.667	68.333	23	37.333	27.667	39
31	3	58.833	57	48.833	47.667	59.833	63.5	43.8	22.8	36.6	44.667	70.667	38.333	15	70	20	29.667	22.333	32.667	27.667	32	16.333	37	32.333	30.333	24	39	32	17	23.333	26.333	68.833	69.333	54.5	50.5	55.167	70	27.667	20.333	32.333	53.667	57.333	26	20.667	68.333	23	37.333	27.667	39
31	4	58.833	57	48.833	47.667	59.833	63.5	43.8	22.8	36.6	44.667	70.667	38.333	15	70	20	29.667	22.333	32.667	27.667	32	16.333	37	32.333	30.333	24	39	32	17	23.333	26.333	68.833	69.333	54.5	50.5	55.167	70	27.667	20.333	32.333	53.667	57.333	26	20.667	68.333	23	37.333	27.667	39
31	5	58.833	57	48.833	47.667	59.833	63.5	43.8	22.8	36.6	44.667	70.667	38.333	15	70	20	29.667	22.333	32.667	27.667	32	16.333	37	32.333	30.333	24	39	32	17	23.333	26.333	68.833	69.333	54.5	50.5	55.167	70	27.667	20.333	32.333	53.667	57.333	26	20.667	68.333	23	37.333	27.667	39
31	6	58.833	57	48.833	47.667	59.833	63.5	43.8	22.8	36.6	44.667	70.667	38.333	15	70	20	29.667	22.333	32.667	27.667	32	16.333	37	32.333	30.333	24	39	32	17	23.333	26.333	68.833	69.333	54.5	50.5	55.167	70	27.667	20.333	32.333	53.667	57.333	26	20.667	68.333	23	37.333	27.667	39
32	1	23.667	24.833	26.667	51.6	42.8	40.4	37.333	56.667	69	39.333	27.333	53.833	24	53.4	54.4	71.4	41.4	22.2	48	38	50.667	31.667	28.333	41	33.667	30.333	37	51.333	48.667	18.667	24.833	24.5	28	48	40.167	39.833	30	57.667	65	42.2	25.4	56.2	26.6	54	58.4	71.25	41.25	21.25
32	2	23.667	24.833	26.667	51.6	42.8	40.4	37.333	56.667	69	39.333	27.333	53.833	24	53.4	54.4	71.4	41.4	22.2	48	38	50.667	31.667	28.333	41	33.667	30.333	37	51.333	48.667	18.667	24.833	24.5	28	48	40.167	39.833	30	57.667	65	42.2	25.4	56.2	26.6	54	58.4	71.25	41.25	21.25
32	3	23.667	24.833	26.667	51.6	42.8	40.4	37.333	56.667	69	39.333	27.333	53.833	24	53.4	54.4	71.4	41.4	22.2	48	38	50.667	31.667	28.333	41	33.667	30.333	37	51.333	48.667	18.667	24.833	24.5	28	48	40.167	39.833	30	57.667	65	42.2	25.4	56.2	26.6	54	58.4	71.25	41.25	21.25
32	4	23.667	24.833	26.667	51.6	42.8	40.4	37.333	56.667	69	39.333	27.333	53.833	24	53.4	54.4	71.4	41.4	22.2	48	38	50.667	31.667	28.333	41	33.667	30.333	37	51.333	48.667	18.667	24.833	24.5	28	48	40.167	39.833	30	57.667	65	42.2	25.4	56.2	26.6	54	58.4	71.25	41.25	21.25
32	5	23.667	24.833	26.667	51.6	42.8	40.4	37.333	56.667	69	39.333	27.333	53.833	24	53.4	54.4	71.4	41.4	22.2	48	38	50.667	31.667	28.333	41	33.667	30.333	37	51.333	48.667	18.667	24.833	24.5	28	48	40.167	39.833	30	57.667	65	42.2	25.4	56.2	26.6	54	58.4	71.25	41.25	21.25
32	6	23.667	24.833	26.667	51.6	42.8	40.4	37.333	56.667	69	39.333	27.333	53.833	24	53.4	54.4	71.4	41.4	22.2	48	38	50.667	31.667	28.333	41	33.667	30.333	37	51.333	48.667	18.667	24.833	24.5	28	48	40.167	39.833	30	57.667	65	42.2	25.4	56.2	26.6	54	58.4	71.25	41.25	21.25
33	1	28.167	31.667	34.833	28.25	62.75	24	57.2	59.2	45.6	62.667	68.667	35.667	66.5	25.25	46.5	69.75	53.5	47.75	26.25	34.25	36.25	29	28.5	32	24.5	25.25	41.75	66.75	49.75	36	31.4	35.8	32.6	24.25	64	17.25	57	58.8	37.6	59.8	66.8	35.6	72	23.333	55	68.6	54	50.6
33	2	28.167	31.667	34.833	28.25	62.75	24	57.2	59.2	45.6	62.667	68.667	35.667	66.5	25.25	46.5	69.75	53.5	47.75	26.25	34.25	36.25	29	28.5	32	24.5	25.25	41.75	66.75	49.75	36	31.4	35.8	32.6	24.25	64	17.25	57	58.8	37.6	59.8	66.8	35.6	72	23.333	55	68.6	54	50.6
33	3	28.167	31.667	34.833	28.25	62.75	24	57.2	59.2	45.6	62.667	68.667	35.667	66.5	25.25	46.5	69.75	53.5	47.75	26.25	34.25	36.25	29	28.5	32	24.5	25.25	41.75	66.75	49.75	36	31.4	35.8	32.6	24.25	64	17.25	57	58.8	37.6	59.8	66.8	35.6	72	23.333	55	68.6	54	50.6
33	4	28.167	31.667	34.833	28.25	62.75	24	57.2	59.2	45.6	62.667	68.667	35.667	66.5	25.25	46.5	69.75	53.5	47.75	26.25	34.25	36.25	29	28.5	32	24.5	25.25	41.75	66.75	49.75	36	31.4	35.8	32.6	24.25	64	17.25	57	58.8	37.6	59.8	66.8	35.6	72	23.333	55	68.6	54	50.6
33	5	28.167	31.667	34.833	28.25	62.75	24	57.2	59.2	45.6	62.667	68.667	35.667	66.5	25.25	46.5	69.75	53.5	47.75	26.25	34.25	36.25	29	28.5	32	24.5	25.25	41.75	66.75	49.75	36	31.4	35.8	32.6	24.25	64	17.25	57	58.8	37.6	59.8	66.8	35.6	72	23.333	55	68.6	54	50.6
33	6	28.167	31.667	34.833	28.25	62.75	24	57.2	59.2	45.6	62.667	68.667	35.667	66.5	25.25	46.5	69.75	53.5	47.75	26.25	34.25	36.25	29	28.5	32	24.5	25.25	41.75	66.75	49.75	36	31.4	35.8	32.6	24.25	64	17.25	57	58.8	37.6	59.8	66.8	35.6	72	23.333	55	68.6	54	50.6
34	1	41.333	47.333	35.667	71.5	24.75	30	19.8	27.8	33.8	33.5	26.25	61.25	60.667	30	51.833	40	34.167	24.167	41.333	17.5	43.333	55.167	24.333	33	31	47.167	35.667	43.333	14.833	39.833	50.2	44.2	40	72.8	23.2	29.6	20.4	32.4	39.6	38.6	26.6	63.6	62.833	30.167	58	43	34.5	24.833
34	2	41.333	47.333	35.667	71.5	24.75	30	19.8	27.8	33.8	33.5	26.25	61.25	60.667	30	51.833	40	34.167	24.167	41.333	17.5	43.333	55.167	24.333	33	31	47.167	35.667	43.333	14.833	39.833	50.2	44.2	40	72.8	23.2	29.6	20.4	32.4	39.6	38.6	26.6	63.6	62.833	30.167	58	43	34.5	24.833
34	3	41.333	47.333	35.667	71.5	24.75	30	19.8	27.8	33.8	33.5	26.25	61.25	60.667	30	51.833	40	34.167	24.167	41.333	17.5	43.333	55.167	24.333	33	31	47.167	35.667	43.333	14.833	39.833	50.2	44.2	40	72.8	23.2	29.6	20.4	32.4	39.6	38.6	26.6	63.6	62.833	30.167	58	43	34.5	24.833
34	4	41.333	47.333	35.667	71.5	24.75	30	19.8	27.8	33.8	33.5	26.25	61.25	60.667	30	51.833	40	34.167	24.167	41.333	17.5	43.333	55.167	24.333	33	31	47.167	35.667	43.333	14.833	39.833	50.2	44.2	40	72.8	23.2	29.6	20.4	32.4	39.6	38.6	26.6	63.6	62.833	30.167	58	43	34.5	24.833
34	5	41.333	47.333	35.667	71.5	24.75	30	19.8	27.8	33.8	33.5	26.25	61.25	60.667	30	51.833	40	34.167	24.167	41.333	17.5	43.333	55.167	24.333	33	31	47.167	35.667	43.333	14.833	39.833	50.2	44.2	40	72.8	23.2	29.6	20.4	32.4	39.6	38.6	26.6	63.6	62.833	30.167	58	43	34.5	24.833
34	6	41.333	47.333	35.667	71.5	24.75	30	19.8	27.8	33.8	33.5	26.25	61.25	60.667	30	51.833	40	34.167	24.167	41.333	17.5	43.333	55.167	24.333	33	31	47.167	35.667	43.333	14.833	39.833	50.2	44.2	40	72.8	23.2	29.6	20.4	32.4	39.6	38.6	26.6	63.6	62.833	30.167	58	43	34.5	24.833
35	1	NaN	NaN	NaN	29	36.5	39	74	30	39.333	61.75	32.25	64.25	20	56.5	71.25	60	57.75	73.75	58.75	40	54	35	26.5	64.5	62.5	30.5	39.5	27.75	25	65	17.667	31	52.667	48.75	57.5	62	76.75	40	46	73.75	31.25	71.25	20	61.5	73.75	63.25	63.5	75
35	2	NaN	NaN	NaN	29	36.5	39	74	30	39.333	61.75	32.25	64.25	20	56.5	71.25	60	57.75	73.75	58.75	40	54	35	26.5	64.5	62.5	30.5	39.5	27.75	25	65	17.667	31	52.667	48.75	57.5	62	76.75	40	46	73.75	31.25	71.25	20	61.5	73.75	63.25	63.5	75
35	3	NaN	NaN	NaN	29	36.5	39	74	30	39.333	61.75	32.25	64.25	20	56.5	71.25	60	57.75	73.75	58.75	40	54	35	26.5	64.5	62.5	30.5	39.5	27.75	25	65	17.667	31	52.667	48.75	57.5	62	76.75	40	46	73.75	31.25	71.25	20	61.5	73.75	63.25	63.5	75
35	4	NaN	NaN	NaN	29	36.5	39	74	30	39.333	61.75	32.25	64.25	20	56.5	71.25	60	57.75	73.75	58.75	40	54	35	26.5	64.5	62.5	30.5	39.5	27.75	25	65	17.667	31	52.667	48.75	57.5	62	76.75	40	46	73.75	31.25	71.25	20	61.5	73.75	63.25	63.5	75
35	5	NaN	NaN	NaN	29	36.5	39	74	30	39.333	61.75	32.25	64.25	20	56.5	71.25	60	57.75	73.75	58.75	40	54	35	26.5	64.5	62.5	30.5	39.5	27.75	25	65	17.667	31	52.667	48.75	57.5	62	76.75	40	46	73.75	31.25	71.25	20	61.5	73.75	63.25	63.5	75
35	6	NaN	NaN	NaN	29	36.5	39	74	30	39.333	61.75	32.25	64.25	20	56.5	71.25	60	57.75	73.75	58.75	40	54	35	26.5	64.5	62.5	30.5	39.5	27.75	25	65	17.667	31	52.667	48.75	57.5	62	76.75	40	46	73.75	31.25	71.25	20	61.5	73.75	63.25	63.5	75
36	1	57.4	62.6	63.8	32.4	49.8	36.2	25	55	27.8	25.25	14.25	29	23.667	20.333	66.667	59.2	56.2	23.6	21	42.5	62.75	25.6	22.2	16.8	33.75	28.75	83.25	25.5	29.5	21.25	60.6	66.4	70.8	21	53	36	24.4	52.8	26	22.6	15.8	31	28.8	25.4	71	60	57.6	24.4
36	2	57.4	62.6	63.8	32.4	49.8	36.2	25	55	27.8	25.25	14.25	29	23.667	20.333	66.667	59.2	56.2	23.6	21	42.5	62.75	25.6	22.2	16.8	33.75	28.75	83.25	25.5	29.5	21.25	60.6	66.4	70.8	21	53	36	24.4	52.8	26	22.6	15.8	31	28.8	25.4	71	60	57.6	24.4
36	3	57.4	62.6	63.8	32.4	49.8	36.2	25	55	27.8	25.25	14.25	29	23.667	20.333	66.667	59.2	56.2	23.6	21	42.5	62.75	25.6	22.2	16.8	33.75	28.75	83.25	25.5	29.5	21.25	60.6	66.4	70.8	21	53	36	24.4	52.8	26	22.6	15.8	31	28.8	25.4	71	60	57.6	24.4
36	4	57.4	62.6	63.8	32.4	49.8	36.2	25	55	27.8	25.25	14.25	29	23.667	20.333	66.667	59.2	56.2	23.6	21	42.5	62.75	25.6	22.2	16.8	33.75	28.75	83.25	25.5	29.5	21.25	60.6	66.4	70.8	21	53	36	24.4	52.8	26	22.6	15.8	31	28.8	25.4	71	60	57.6	24.4
36	5	57.4	62.6	63.8	32.4	49.8	36.2	25	55	27.8	25.25	14.25	29	23.667	20.333	66.667	59.2	56.2	23.6	21	42.5	62.75	25.6	22.2	16.8	33.75	28.75	83.25	25.5	29.5	21.25	60.6	66.4	70.8	21	53	36	24.4	52.8	26	22.6	15.8	31	28.8	25.4	71	60	57.6	24.4
36	6	57.4	62.6	63.8	32.4	49.8	36.2	25	55	27.8	25.25	14.25	29	23.667	20.333	66.667	59.2	56.2	23.6	21	42.5	62.75	25.6	22.2	16.8	33.75	28.75	83.25	25.5	29.5	21.25	60.6	66.4	70.8	21	53	36	24.4	52.8	26	22.6	15.8	31	28.8	25.4	71	60	57.6	24.4
37	1	38.8	52	46.8	28.833	61.167	39.167	40.4	52.4	30.8	43.75	30.25	66.5	27	34.4	23.4	24.8	60.4	28.6	39	41.6	68.4	28.25	27.25	29.75	62.75	31.5	25.75	60.5	60	26.25	40.667	52.833	39.5	38	68.2	42	47	58	35.8	40.75	27.75	62.5	32.6	30.6	30.2	24.6	59.8	30
37	2	38.8	52	46.8	28.833	61.167	39.167	40.4	52.4	30.8	43.75	30.25	66.5	27	34.4	23.4	24.8	60.4	28.6	39	41.6	68.4	28.25	27.25	29.75	62.75	31.5	25.75	60.5	60	26.25	40.667	52.833	39.5	38	68.2	42	47	58	35.8	40.75	27.75	62.5	32.6	30.6	30.2	24.6	59.8	30
37	3	38.8	52	46.8	28.833	61.167	39.167	40.4	52.4	30.8	43.75	30.25	66.5	27	34.4	23.4	24.8	60.4	28.6	39	41.6	68.4	28.25	27.25	29.75	62.75	31.5	25.75	60.5	60	26.25	40.667	52.833	39.5	38	68.2	42	47	58	35.8	40.75	27.75	62.5	32.6	30.6	30.2	24.6	59.8	30
37	4	38.8	52	46.8	28.833	61.167	39.167	40.4	52.4	30.8	43.75	30.25	66.5	27	34.4	23.4	24.8	60.4	28.6	39	41.6	68.4	28.25	27.25	29.75	62.75	31.5	25.75	60.5	60	26.25	40.667	52.833	39.5	38	68.2	42	47	58	35.8	40.75	27.75	62.5	32.6	30.6	30.2	24.6	59.8	30
37	5	38.8	52	46.8	28.833	61.167	39.167	40.4	52.4	30.8	43.75	30.25	66.5	27	34.4	23.4	24.8	60.4	28.6	39	41.6	68.4	28.25	27.25	29.75	62.75	31.5	25.75	60.5	60	26.25	40.667	52.833	39.5	38	68.2	42	47	58	35.8	40.75	27.75	62.5	32.6	30.6	30.2	24.6	59.8	30
37	6	38.8	52	46.8	28.833	61.167	39.167	40.4	52.4	30.8	43.75	30.25	66.5	27	34.4	23.4	24.8	60.4	28.6	39	41.6	68.4	28.25	27.25	29.75	62.75	31.5	25.75	60.5	60	26.25	40.667	52.833	39.5	38	68.2	42	47	58	35.8	40.75	27.75	62.5	32.6	30.6	30.2	24.6	59.8	30
38	1	43	26.75	23.75	32.2	45.2	33.2	31.8	27.6	25.4	23.2	43.4	18.4	38.333	36.667	31.667	16.667	23.333	33.333	58.333	16.667	53.333	22.667	25	66.667	55	75	56.667	57.5	62.5	80	35	21.8	21	28.8	54.8	40	27.667	31.667	21.667	17.667	40	19.333	38.333	36	31.667	13.333	23.333	35
38	2	43	26.75	23.75	32.2	45.2	33.2	31.8	27.6	25.4	23.2	43.4	18.4	38.333	36.667	31.667	16.667	23.333	33.333	58.333	16.667	53.333	22.667	25	66.667	55	75	56.667	57.5	62.5	80	35	21.8	21	28.8	54.8	40	27.667	31.667	21.667	17.667	40	19.333	38.333	36	31.667	13.333	23.333	35
38	3	43	26.75	23.75	32.2	45.2	33.2	31.8	27.6	25.4	23.2	43.4	18.4	38.333	36.667	31.667	16.667	23.333	33.333	58.333	16.667	53.333	22.667	25	66.667	55	75	56.667	57.5	62.5	80	35	21.8	21	28.8	54.8	40	27.667	31.667	21.667	17.667	40	19.333	38.333	36	31.667	13.333	23.333	35
38	4	43	26.75	23.75	32.2	45.2	33.2	31.8	27.6	25.4	23.2	43.4	18.4	38.333	36.667	31.667	16.667	23.333	33.333	58.333	16.667	53.333	22.667	25	66.667	55	75	56.667	57.5	62.5	80	35	21.8	21	28.8	54.8	40	27.667	31.667	21.667	17.667	40	19.333	38.333	36	31.667	13.333	23.333	35
38	5	43	26.75	23.75	32.2	45.2	33.2	31.8	27.6	25.4	23.2	43.4	18.4	38.333	36.667	31.667	16.667	23.333	33.333	58.333	16.667	53.333	22.667	25	66.667	55	75	56.667	57.5	62.5	80	35	21.8	21	28.8	54.8	40	27.667	31.667	21.667	17.667	40	19.333	38.333	36	31.667	13.333	23.333	35
38	6	43	26.75	23.75	32.2	45.2	33.2	31.8	27.6	25.4	23.2	43.4	18.4	38.333	36.667	31.667	16.667	23.333	33.333	58.333	16.667	53.333	22.667	25	66.667	55	75	56.667	57.5	62.5	80	35	21.8	21	28.8	54.8	40	27.667	31.667	21.667	17.667	40	19.333	38.333	36	31.667	13.333	23.333	35
39	1	58.4	58.8	32.4	43.4	62.6	71.4	35.333	19.667	26	24.333	67.667	25.667	30.25	72	28.25	44.25	35.25	50.5	22.5	35.75	25.5	49.25	42.5	43.75	28.25	43.5	21.5	15	30.75	26.5	58.8	58.8	49.4	44.5	67.5	80.25	30.25	17.5	22.5	25.75	70.75	29.75	29.75	73.5	29.5	41.5	33.5	51.25
39	2	58.4	58.8	32.4	43.4	62.6	71.4	35.333	19.667	26	24.333	67.667	25.667	30.25	72	28.25	44.25	35.25	50.5	22.5	35.75	25.5	49.25	42.5	43.75	28.25	43.5	21.5	15	30.75	26.5	58.8	58.8	49.4	44.5	67.5	80.25	30.25	17.5	22.5	25.75	70.75	29.75	29.75	73.5	29.5	41.5	33.5	51.25
39	3	58.4	58.8	32.4	43.4	62.6	71.4	35.333	19.667	26	24.333	67.667	25.667	30.25	72	28.25	44.25	35.25	50.5	22.5	35.75	25.5	49.25	42.5	43.75	28.25	43.5	21.5	15	30.75	26.5	58.8	58.8	49.4	44.5	67.5	80.25	30.25	17.5	22.5	25.75	70.75	29.75	29.75	73.5	29.5	41.5	33.5	51.25
39	4	58.4	58.8	32.4	43.4	62.6	71.4	35.333	19.667	26	24.333	67.667	25.667	30.25	72	28.25	44.25	35.25	50.5	22.5	35.75	25.5	49.25	42.5	43.75	28.25	43.5	21.5	15	30.75	26.5	58.8	58.8	49.4	44.5	67.5	80.25	30.25	17.5	22.5	25.75	70.75	29.75	29.75	73.5	29.5	41.5	33.5	51.25
39	5	58.4	58.8	32.4	43.4	62.6	71.4	35.333	19.667	26	24.333	67.667	25.667	30.25	72	28.25	44.25	35.25	50.5	22.5	35.75	25.5	49.25	42.5	43.75	28.25	43.5	21.5	15	30.75	26.5	58.8	58.8	49.4	44.5	67.5	80.25	30.25	17.5	22.5	25.75	70.75	29.75	29.75	73.5	29.5	41.5	33.5	51.25
39	6	58.4	58.8	32.4	43.4	62.6	71.4	35.333	19.667	26	24.333	67.667	25.667	30.25	72	28.25	44.25	35.25	50.5	22.5	35.75	25.5	49.25	42.5	43.75	28.25	43.5	21.5	15	30.75	26.5	58.8	58.8	49.4	44.5	67.5	80.25	30.25	17.5	22.5	25.75	70.75	29.75	29.75	73.5	29.5	41.5	33.5	51.25
40	1	14.75	19.75	20	35.75	41.5	25.5	29.833	54.333	61.833	46.2	21.8	53	18.333	54.833	55.333	70.333	39.333	17.167	50.2	54	72	24.6	27.6	48	20.4	24	30.6	76.6	77	34	27.167	24.5	20.833	47.667	47	30.833	31.167	63.333	71.667	48.5	23.667	58.667	19.167	57.333	56.5	70.833	40.333	18.5
40	2	14.75	19.75	20	35.75	41.5	25.5	29.833	54.333	61.833	46.2	21.8	53	18.333	54.833	55.333	70.333	39.333	17.167	50.2	54	72	24.6	27.6	48	20.4	24	30.6	76.6	77	34	27.167	24.5	20.833	47.667	47	30.833	31.167	63.333	71.667	48.5	23.667	58.667	19.167	57.333	56.5	70.833	40.333	18.5
40	3	14.75	19.75	20	35.75	41.5	25.5	29.833	54.333	61.833	46.2	21.8	53	18.333	54.833	55.333	70.333	39.333	17.167	50.2	54	72	24.6	27.6	48	20.4	24	30.6	76.6	77	34	27.167	24.5	20.833	47.667	47	30.833	31.167	63.333	71.667	48.5	23.667	58.667	19.167	57.333	56.5	70.833	40.333	18.5
40	4	14.75	19.75	20	35.75	41.5	25.5	29.833	54.333	61.833	46.2	21.8	53	18.333	54.833	55.333	70.333	39.333	17.167	50.2	54	72	24.6	27.6	48	20.4	24	30.6	76.6	77	34	27.167	24.5	20.833	47.667	47	30.833	31.167	63.333	71.667	48.5	23.667	58.667	19.167	57.333	56.5	70.833	40.333	18.5
40	5	14.75	19.75	20	35.75	41.5	25.5	29.833	54.333	61.833	46.2	21.8	53	18.333	54.833	55.333	70.333	39.333	17.167	50.2	54	72	24.6	27.6	48	20.4	24	30.6	76.6	77	34	27.167	24.5	20.833	47.667	47	30.833	31.167	63.333	71.667	48.5	23.667	58.667	19.167	57.333	56.5	70.833	40.333	18.5
40	6	14.75	19.75	20	35.75	41.5	25.5	29.833	54.333	61.833	46.2	21.8	53	18.333	54.833	55.333	70.333	39.333	17.167	50.2	54	72	24.6	27.6	48	20.4	24	30.6	76.6	77	34	27.167	24.5	20.833	47.667	47	30.833	31.167	63.333	71.667	48.5	23.667	58.667	19.167	57.333	56.5	70.833	40.333	18.5
41	1	31.667	35.167	38.5	30.5	68.167	27.667	57.5	67.333	45.5	65.5	68.5	36	69.5	22.5	56.5	67	54	56.167	18.667	30	42.667	23.5	34.333	35.5	23.333	26.5	50.5	61.4	38.4	31.4	34.667	39.667	43.167	30.2	71.6	31	58	69.333	48.667	70.167	70.167	35.5	68.833	21.833	58.333	70.833	57.167	57.167
41	2	31.667	35.167	38.5	30.5	68.167	27.667	57.5	67.333	45.5	65.5	68.5	36	69.5	22.5	56.5	67	54	56.167	18.667	30	42.667	23.5	34.333	35.5	23.333	26.5	50.5	61.4	38.4	31.4	34.667	39.667	43.167	30.2	71.6	31	58	69.333	48.667	70.167	70.167	35.5	68.833	21.833	58.333	70.833	57.167	57.167
41	3	31.667	35.167	38.5	30.5	68.167	27.667	57.5	67.333	45.5	65.5	68.5	36	69.5	22.5	56.5	67	54	56.167	18.667	30	42.667	23.5	34.333	35.5	23.333	26.5	50.5	61.4	38.4	31.4	34.667	39.667	43.167	30.2	71.6	31	58	69.333	48.667	70.167	70.167	35.5	68.833	21.833	58.333	70.833	57.167	57.167
41	4	31.667	35.167	38.5	30.5	68.167	27.667	57.5	67.333	45.5	65.5	68.5	36	69.5	22.5	56.5	67	54	56.167	18.667	30	42.667	23.5	34.333	35.5	23.333	26.5	50.5	61.4	38.4	31.4	34.667	39.667	43.167	30.2	71.6	31	58	69.333	48.667	70.167	70.167	35.5	68.833	21.833	58.333	70.833	57.167	57.167
41	5	31.667	35.167	38.5	30.5	68.167	27.667	57.5	67.333	45.5	65.5	68.5	36	69.5	22.5	56.5	67	54	56.167	18.667	30	42.667	23.5	34.333	35.5	23.333	26.5	50.5	61.4	38.4	31.4	34.667	39.667	43.167	30.2	71.6	31	58	69.333	48.667	70.167	70.167	35.5	68.833	21.833	58.333	70.833	57.167	57.167
41	6	31.667	35.167	38.5	30.5	68.167	27.667	57.5	67.333	45.5	65.5	68.5	36	69.5	22.5	56.5	67	54	56.167	18.667	30	42.667	23.5	34.333	35.5	23.333	26.5	50.5	61.4	38.4	31.4	34.667	39.667	43.167	30.2	71.6	31	58	69.333	48.667	70.167	70.167	35.5	68.833	21.833	58.333	70.833	57.167	57.167
42	1	45.6	47.8	33.6	74	33.4	26.4	35.6	31.8	29.6	43	32.6	71.8	63.333	33.333	69.333	40.75	27.5	30	42.6	21.6	49.6	57	25.2	39.6	35	49.8	37.4	44.4	22.6	36	46.4	52.4	26.2	76.8	28.2	31	35.2	32.6	33.6	48.25	34.25	74	61	34.5	63.25	37.2	27	28.2
42	2	45.6	47.8	33.6	74	33.4	26.4	35.6	31.8	29.6	43	32.6	71.8	63.333	33.333	69.333	40.75	27.5	30	42.6	21.6	49.6	57	25.2	39.6	35	49.8	37.4	44.4	22.6	36	46.4	52.4	26.2	76.8	28.2	31	35.2	32.6	33.6	48.25	34.25	74	61	34.5	63.25	37.2	27	28.2
42	3	45.6	47.8	33.6	74	33.4	26.4	35.6	31.8	29.6	43	32.6	71.8	63.333	33.333	69.333	40.75	27.5	30	42.6	21.6	49.6	57	25.2	39.6	35	49.8	37.4	44.4	22.6	36	46.4	52.4	26.2	76.8	28.2	31	35.2	32.6	33.6	48.25	34.25	74	61	34.5	63.25	37.2	27	28.2
42	4	45.6	47.8	33.6	74	33.4	26.4	35.6	31.8	29.6	43	32.6	71.8	63.333	33.333	69.333	40.75	27.5	30	42.6	21.6	49.6	57	25.2	39.6	35	49.8	37.4	44.4	22.6	36	46.4	52.4	26.2	76.8	28.2	31	35.2	32.6	33.6	48.25	34.25	74	61	34.5	63.25	37.2	27	28.2
42	5	45.6	47.8	33.6	74	33.4	26.4	35.6	31.8	29.6	43	32.6	71.8	63.333	33.333	69.333	40.75	27.5	30	42.6	21.6	49.6	57	25.2	39.6	35	49.8	37.4	44.4	22.6	36	46.4	52.4	26.2	76.8	28.2	31	35.2	32.6	33.6	48.25	34.25	74	61	34.5	63.25	37.2	27	28.2
42	6	45.6	47.8	33.6	74	33.4	26.4	35.6	31.8	29.6	43	32.6	71.8	63.333	33.333	69.333	40.75	27.5	30	42.6	21.6	49.6	57	25.2	39.6	35	49.8	37.4	44.4	22.6	36	46.4	52.4	26.2	76.8	28.2	31	35.2	32.6	33.6	48.25	34.25	74	61	34.5	63.25	37.2	27	28.2
43	1	32.5	47.5	70.833	48.4	27.6	33.6	23.6	28	38	22	55	37.333	25.667	63.333	27.333	24	12.667	27.333	42.667	21.667	64	62	46.667	26.667	21.667	40	66.333	29	22	15.667	37.4	49	69.6	51.4	28.8	35.4	27	29.5	41.25	21.333	49	35.667	28.333	61	27.667	22.667	12.333	26.667
43	2	32.5	47.5	70.833	48.4	27.6	33.6	23.6	28	38	22	55	37.333	25.667	63.333	27.333	24	12.667	27.333	42.667	21.667	64	62	46.667	26.667	21.667	40	66.333	29	22	15.667	37.4	49	69.6	51.4	28.8	35.4	27	29.5	41.25	21.333	49	35.667	28.333	61	27.667	22.667	12.333	26.667
43	3	32.5	47.5	70.833	48.4	27.6	33.6	23.6	28	38	22	55	37.333	25.667	63.333	27.333	24	12.667	27.333	42.667	21.667	64	62	46.667	26.667	21.667	40	66.333	29	22	15.667	37.4	49	69.6	51.4	28.8	35.4	27	29.5	41.25	21.333	49	35.667	28.333	61	27.667	22.667	12.333	26.667
43	4	32.5	47.5	70.833	48.4	27.6	33.6	23.6	28	38	22	55	37.333	25.667	63.333	27.333	24	12.667	27.333	42.667	21.667	64	62	46.667	26.667	21.667	40	66.333	29	22	15.667	37.4	49	69.6	51.4	28.8	35.4	27	29.5	41.25	21.333	49	35.667	28.333	61	27.667	22.667	12.333	26.667
43	5	32.5	47.5	70.833	48.4	27.6	33.6	23.6	28	38	22	55	37.333	25.667	63.333	27.333	24	12.667	27.333	42.667	21.667	64	62	46.667	26.667	21.667	40	66.333	29	22	15.667	37.4	49	69.6	51.4	28.8	35.4	27	29.5	41.25	21.333	49	35.667	28.333	61	27.667	22.667	12.333	26.667
43	6	32.5	47.5	70.833	48.4	27.6	33.6	23.6	28	38	22	55	37.333	25.667	63.333	27.333	24	12.667	27.333	42.667	21.667	64	62	46.667	26.667	21.667	40	66.333	29	22	15.667	37.4	49	69.6	51.4	28.8	35.4	27	29.5	41.25	21.333	49	35.667	28.333	61	27.667	22.667	12.333	26.667
44	1	40	37	83	25	23.5	25.5	20.5	51	27.5	29	67.5	29	37.5	42	20.5	35	25.5	56.5	27.5	23.5	28	17.5	60.5	23.5	28.5	36	61.5	26.5	24.5	25.5	36	31	69	25	25.5	25.5	20	54	27	27.5	69.5	28	35.5	38.5	20	33	24.5	60
44	2	40	37	83	25	23.5	25.5	20.5	51	27.5	29	67.5	29	37.5	42	20.5	35	25.5	56.5	27.5	23.5	28	17.5	60.5	23.5	28.5	36	61.5	26.5	24.5	25.5	36	31	69	25	25.5	25.5	20	54	27	27.5	69.5	28	35.5	38.5	20	33	24.5	60
44	3	40	37	83	25	23.5	25.5	20.5	51	27.5	29	67.5	29	37.5	42	20.5	35	25.5	56.5	27.5	23.5	28	17.5	60.5	23.5	28.5	36	61.5	26.5	24.5	25.5	36	31	69	25	25.5	25.5	20	54	27	27.5	69.5	28	35.5	38.5	20	33	24.5	60
44	4	40	37	83	25	23.5	25.5	20.5	51	27.5	29	67.5	29	37.5	42	20.5	35	25.5	56.5	27.5	23.5	28	17.5	60.5	23.5	28.5	36	61.5	26.5	24.5	25.5	36	31	69	25	25.5	25.5	20	54	27	27.5	69.5	28	35.5	38.5	20	33	24.5	60
44	5	40	37	83	25	23.5	25.5	20.5	51	27.5	29	67.5	29	37.5	42	20.5	35	25.5	56.5	27.5	23.5	28	17.5	60.5	23.5	28.5	36	61.5	26.5	24.5	25.5	36	31	69	25	25.5	25.5	20	54	27	27.5	69.5	28	35.5	38.5	20	33	24.5	60
44	6	40	37	83	25	23.5	25.5	20.5	51	27.5	29	67.5	29	37.5	42	20.5	35	25.5	56.5	27.5	23.5	28	17.5	60.5	23.5	28.5	36	61.5	26.5	24.5	25.5	36	31	69	25	25.5	25.5	20	54	27	27.5	69.5	28	35.5	38.5	20	33	24.5	60
45	1	64.167	31.167	30.667	59.2	67.8	25.8	19	29	33.2	53	67.5	48	27.5	33.25	20.75	31.5	45	19.75	48.5	44.25	36	20.25	45.5	41	69.5	23	69.5	30	32.5	78.5	69.833	29.833	25.667	64	70	25.8	18.6	28.6	30.4	57.5	71.5	50.25	28.25	32.25	21.25	31	45.75	21.25
45	2	64.167	31.167	30.667	59.2	67.8	25.8	19	29	33.2	53	67.5	48	27.5	33.25	20.75	31.5	45	19.75	48.5	44.25	36	20.25	45.5	41	69.5	23	69.5	30	32.5	78.5	69.833	29.833	25.667	64	70	25.8	18.6	28.6	30.4	57.5	71.5	50.25	28.25	32.25	21.25	31	45.75	21.25
45	3	64.167	31.167	30.667	59.2	67.8	25.8	19	29	33.2	53	67.5	48	27.5	33.25	20.75	31.5	45	19.75	48.5	44.25	36	20.25	45.5	41	69.5	23	69.5	30	32.5	78.5	69.833	29.833	25.667	64	70	25.8	18.6	28.6	30.4	57.5	71.5	50.25	28.25	32.25	21.25	31	45.75	21.25
45	4	64.167	31.167	30.667	59.2	67.8	25.8	19	29	33.2	53	67.5	48	27.5	33.25	20.75	31.5	45	19.75	48.5	44.25	36	20.25	45.5	41	69.5	23	69.5	30	32.5	78.5	69.833	29.833	25.667	64	70	25.8	18.6	28.6	30.4	57.5	71.5	50.25	28.25	32.25	21.25	31	45.75	21.25
45	5	64.167	31.167	30.667	59.2	67.8	25.8	19	29	33.2	53	67.5	48	27.5	33.25	20.75	31.5	45	19.75	48.5	44.25	36	20.25	45.5	41	69.5	23	69.5	30	32.5	78.5	69.833	29.833	25.667	64	70	25.8	18.6	28.6	30.4	57.5	71.5	50.25	28.25	32.25	21.25	31	45.75	21.25
45	6	64.167	31.167	30.667	59.2	67.8	25.8	19	29	33.2	53	67.5	48	27.5	33.25	20.75	31.5	45	19.75	48.5	44.25	36	20.25	45.5	41	69.5	23	69.5	30	32.5	78.5	69.833	29.833	25.667	64	70	25.8	18.6	28.6	30.4	57.5	71.5	50.25	28.25	32.25	21.25	31	45.75	21.25
46	1	53	75	62.833	43.25	36.75	49	63.8	57.8	51.4	59.333	25.167	30.5	34.833	38.167	36.167	22.167	42.833	36.833	64.6	30.6	60.2	53.167	41.833	44.667	29	50.5	42	52.833	32.667	33.833	46.167	70.833	61.667	55.4	44.8	62.6	70	65.833	50	58.5	26.167	32.167	35.833	38.5	38.333	23.833	44.833	40.667
46	2	53	75	62.833	43.25	36.75	49	63.8	57.8	51.4	59.333	25.167	30.5	34.833	38.167	36.167	22.167	42.833	36.833	64.6	30.6	60.2	53.167	41.833	44.667	29	50.5	42	52.833	32.667	33.833	46.167	70.833	61.667	55.4	44.8	62.6	70	65.833	50	58.5	26.167	32.167	35.833	38.5	38.333	23.833	44.833	40.667
46	3	53	75	62.833	43.25	36.75	49	63.8	57.8	51.4	59.333	25.167	30.5	34.833	38.167	36.167	22.167	42.833	36.833	64.6	30.6	60.2	53.167	41.833	44.667	29	50.5	42	52.833	32.667	33.833	46.167	70.833	61.667	55.4	44.8	62.6	70	65.833	50	58.5	26.167	32.167	35.833	38.5	38.333	23.833	44.833	40.667
46	4	53	75	62.833	43.25	36.75	49	63.8	57.8	51.4	59.333	25.167	30.5	34.833	38.167	36.167	22.167	42.833	36.833	64.6	30.6	60.2	53.167	41.833	44.667	29	50.5	42	52.833	32.667	33.833	46.167	70.833	61.667	55.4	44.8	62.6	70	65.833	50	58.5	26.167	32.167	35.833	38.5	38.333	23.833	44.833	40.667
46	5	53	75	62.833	43.25	36.75	49	63.8	57.8	51.4	59.333	25.167	30.5	34.833	38.167	36.167	22.167	42.833	36.833	64.6	30.6	60.2	53.167	41.833	44.667	29	50.5	42	52.833	32.667	33.833	46.167	70.833	61.667	55.4	44.8	62.6	70	65.833	50	58.5	26.167	32.167	35.833	38.5	38.333	23.833	44.833	40.667
46	6	53	75	62.833	43.25	36.75	49	63.8	57.8	51.4	59.333	25.167	30.5	34.833	38.167	36.167	22.167	42.833	36.833	64.6	30.6	60.2	53.167	41.833	44.667	29	50.5	42	52.833	32.667	33.833	46.167	70.833	61.667	55.4	44.8	62.6	70	65.833	50	58.5	26.167	32.167	35.833	38.5	38.333	23.833	44.833	40.667
47	1	68	40.167	55	36.6	29.6	25	59.667	33	41.667	55.333	42.5	58.167	17.667	45.5	48.833	17	50.6	58	58.333	57.5	54.667	20.5	35.167	28.167	21.833	60.667	26.667	46.667	59.333	34	66.667	43.833	68.333	30	28.8	22.8	60.333	33	43.333	59.167	55.333	67.333	18.667	45.833	49.5	22.5	62.167	57.833
47	2	68	40.167	55	36.6	29.6	25	59.667	33	41.667	55.333	42.5	58.167	17.667	45.5	48.833	17	50.6	58	58.333	57.5	54.667	20.5	35.167	28.167	21.833	60.667	26.667	46.667	59.333	34	66.667	43.833	68.333	30	28.8	22.8	60.333	33	43.333	59.167	55.333	67.333	18.667	45.833	49.5	22.5	62.167	57.833
47	3	68	40.167	55	36.6	29.6	25	59.667	33	41.667	55.333	42.5	58.167	17.667	45.5	48.833	17	50.6	58	58.333	57.5	54.667	20.5	35.167	28.167	21.833	60.667	26.667	46.667	59.333	34	66.667	43.833	68.333	30	28.8	22.8	60.333	33	43.333	59.167	55.333	67.333	18.667	45.833	49.5	22.5	62.167	57.833
47	4	68	40.167	55	36.6	29.6	25	59.667	33	41.667	55.333	42.5	58.167	17.667	45.5	48.833	17	50.6	58	58.333	57.5	54.667	20.5	35.167	28.167	21.833	60.667	26.667	46.667	59.333	34	66.667	43.833	68.333	30	28.8	22.8	60.333	33	43.333	59.167	55.333	67.333	18.667	45.833	49.5	22.5	62.167	57.833
47	5	68	40.167	55	36.6	29.6	25	59.667	33	41.667	55.333	42.5	58.167	17.667	45.5	48.833	17	50.6	58	58.333	57.5	54.667	20.5	35.167	28.167	21.833	60.667	26.667	46.667	59.333	34	66.667	43.833	68.333	30	28.8	22.8	60.333	33	43.333	59.167	55.333	67.333	18.667	45.833	49.5	22.5	62.167	57.833
47	6	68	40.167	55	36.6	29.6	25	59.667	33	41.667	55.333	42.5	58.167	17.667	45.5	48.833	17	50.6	58	58.333	57.5	54.667	20.5	35.167	28.167	21.833	60.667	26.667	46.667	59.333	34	66.667	43.833	68.333	30	28.8	22.8	60.333	33	43.333	59.167	55.333	67.333	18.667	45.833	49.5	22.5	62.167	57.833
48	1	58	50.6	35.4	43.6	68	27.4	28.6	26.8	27.6	60.6	43	59.6	83	38	30.6	25	73.25	37	30	42	58	28	19	22	28	25	33	NaN	NaN	NaN	55	54.333	35	49.4	74.6	27.6	30	25.8	25.8	67.2	41	60.8	81.75	33.75	29.75	24.25	77	37.25
48	2	58	50.6	35.4	43.6	68	27.4	28.6	26.8	27.6	60.6	43	59.6	83	38	30.6	25	73.25	37	30	42	58	28	19	22	28	25	33	NaN	NaN	NaN	55	54.333	35	49.4	74.6	27.6	30	25.8	25.8	67.2	41	60.8	81.75	33.75	29.75	24.25	77	37.25
48	3	58	50.6	35.4	43.6	68	27.4	28.6	26.8	27.6	60.6	43	59.6	83	38	30.6	25	73.25	37	30	42	58	28	19	22	28	25	33	NaN	NaN	NaN	55	54.333	35	49.4	74.6	27.6	30	25.8	25.8	67.2	41	60.8	81.75	33.75	29.75	24.25	77	37.25
48	4	58	50.6	35.4	43.6	68	27.4	28.6	26.8	27.6	60.6	43	59.6	83	38	30.6	25	73.25	37	30	42	58	28	19	22	28	25	33	NaN	NaN	NaN	55	54.333	35	49.4	74.6	27.6	30	25.8	25.8	67.2	41	60.8	81.75	33.75	29.75	24.25	77	37.25
48	5	58	50.6	35.4	43.6	68	27.4	28.6	26.8	27.6	60.6	43	59.6	83	38	30.6	25	73.25	37	30	42	58	28	19	22	28	25	33	NaN	NaN	NaN	55	54.333	35	49.4	74.6	27.6	30	25.8	25.8	67.2	41	60.8	81.75	33.75	29.75	24.25	77	37.25
48	6	58	50.6	35.4	43.6	68	27.4	28.6	26.8	27.6	60.6	43	59.6	83	38	30.6	25	73.25	37	30	42	58	28	19	22	28	25	33	NaN	NaN	NaN	55	54.333	35	49.4	74.6	27.6	30	25.8	25.8	67.2	41	60.8	81.75	33.75	29.75	24.25	77	37.25
49	1	19	40.4	71.4	44.4	25	13.8	30.2	81.2	26.8	54.333	61	25.667	35.667	40.333	18.667	22.25	38.5	18	62.4	52.2	47.2	18.2	19.8	70.2	21.25	19	42.5	38.5	54.5	25	19.8	38	75	45	22.2	13.6	30.8	70.8	26.8	50.75	62	24.5	36.75	42.75	18.5	21.5	33.25	19.75
49	2	19	40.4	71.4	44.4	25	13.8	30.2	81.2	26.8	54.333	61	25.667	35.667	40.333	18.667	22.25	38.5	18	62.4	52.2	47.2	18.2	19.8	70.2	21.25	19	42.5	38.5	54.5	25	19.8	38	75	45	22.2	13.6	30.8	70.8	26.8	50.75	62	24.5	36.75	42.75	18.5	21.5	33.25	19.75
49	3	19	40.4	71.4	44.4	25	13.8	30.2	81.2	26.8	54.333	61	25.667	35.667	40.333	18.667	22.25	38.5	18	62.4	52.2	47.2	18.2	19.8	70.2	21.25	19	42.5	38.5	54.5	25	19.8	38	75	45	22.2	13.6	30.8	70.8	26.8	50.75	62	24.5	36.75	42.75	18.5	21.5	33.25	19.75
49	4	19	40.4	71.4	44.4	25	13.8	30.2	81.2	26.8	54.333	61	25.667	35.667	40.333	18.667	22.25	38.5	18	62.4	52.2	47.2	18.2	19.8	70.2	21.25	19	42.5	38.5	54.5	25	19.8	38	75	45	22.2	13.6	30.8	70.8	26.8	50.75	62	24.5	36.75	42.75	18.5	21.5	33.25	19.75
49	5	19	40.4	71.4	44.4	25	13.8	30.2	81.2	26.8	54.333	61	25.667	35.667	40.333	18.667	22.25	38.5	18	62.4	52.2	47.2	18.2	19.8	70.2	21.25	19	42.5	38.5	54.5	25	19.8	38	75	45	22.2	13.6	30.8	70.8	26.8	50.75	62	24.5	36.75	42.75	18.5	21.5	33.25	19.75
49	6	19	40.4	71.4	44.4	25	13.8	30.2	81.2	26.8	54.333	61	25.667	35.667	40.333	18.667	22.25	38.5	18	62.4	52.2	47.2	18.2	19.8	70.2	21.25	19	42.5	38.5	54.5	25	19.8	38	75	45	22.2	13.6	30.8	70.8	26.8	50.75	62	24.5	36.75	42.75	18.5	21.5	33.25	19.75
50	1	77.5	77.5	28.5	65.167	71.667	45.833	38.667	23.5	18.167	23.667	34.667	39.333	63.6	19.4	22.8	27.5	67.667	32.5	76.2	81.8	31	25.75	35	28.25	23	38.5	47.833	62.75	27.75	24	77.333	78.167	31.5	61.833	73.333	50	32.667	19	15	21.8	35	38.4	62.5	21.167	27.333	32.8	73.4	31
50	2	77.5	77.5	28.5	65.167	71.667	45.833	38.667	23.5	18.167	23.667	34.667	39.333	63.6	19.4	22.8	27.5	67.667	32.5	76.2	81.8	31	25.75	35	28.25	23	38.5	47.833	62.75	27.75	24	77.333	78.167	31.5	61.833	73.333	50	32.667	19	15	21.8	35	38.4	62.5	21.167	27.333	32.8	73.4	31
50	3	77.5	77.5	28.5	65.167	71.667	45.833	38.667	23.5	18.167	23.667	34.667	39.333	63.6	19.4	22.8	27.5	67.667	32.5	76.2	81.8	31	25.75	35	28.25	23	38.5	47.833	62.75	27.75	24	77.333	78.167	31.5	61.833	73.333	50	32.667	19	15	21.8	35	38.4	62.5	21.167	27.333	32.8	73.4	31
50	4	77.5	77.5	28.5	65.167	71.667	45.833	38.667	23.5	18.167	23.667	34.667	39.333	63.6	19.4	22.8	27.5	67.667	32.5	76.2	81.8	31	25.75	35	28.25	23	38.5	47.833	62.75	27.75	24	77.333	78.167	31.5	61.833	73.333	50	32.667	19	15	21.8	35	38.4	62.5	21.167	27.333	32.8	73.4	31
50	5	77.5	77.5	28.5	65.167	71.667	45.833	38.667	23.5	18.167	23.667	34.667	39.333	63.6	19.4	22.8	27.5	67.667	32.5	76.2	81.8	31	25.75	35	28.25	23	38.5	47.833	62.75	27.75	24	77.333	78.167	31.5	61.833	73.333	50	32.667	19	15	21.8	35	38.4	62.5	21.167	27.333	32.8	73.4	31
50	6	77.5	77.5	28.5	65.167	71.667	45.833	38.667	23.5	18.167	23.667	34.667	39.333	63.6	19.4	22.8	27.5	67.667	32.5	76.2	81.8	31	25.75	35	28.25	23	38.5	47.833	62.75	27.75	24	77.333	78.167	31.5	61.833	73.333	50	32.667	19	15	21.8	35	38.4	62.5	21.167	27.333	32.8	73.4	31
51	1	32.5	36.167	41.333	26.2	24	19.6	24.8	42.4	60	38.167	37.167	52.833	65.2	30.4	17.4	34	29	30.5	33	33	33	70	30	70	41	58.333	57	27	40	52	31.167	36.667	43.167	29.833	17	16	20.667	48.333	69.833	42.8	40.2	56.8	72.667	29	18.167	26.5	23.5	28.5
51	2	32.5	36.167	41.333	26.2	24	19.6	24.8	42.4	60	38.167	37.167	52.833	65.2	30.4	17.4	34	29	30.5	33	33	33	70	30	70	41	58.333	57	27	40	52	31.167	36.667	43.167	29.833	17	16	20.667	48.333	69.833	42.8	40.2	56.8	72.667	29	18.167	26.5	23.5	28.5
51	3	32.5	36.167	41.333	26.2	24	19.6	24.8	42.4	60	38.167	37.167	52.833	65.2	30.4	17.4	34	29	30.5	33	33	33	70	30	70	41	58.333	57	27	40	52	31.167	36.667	43.167	29.833	17	16	20.667	48.333	69.833	42.8	40.2	56.8	72.667	29	18.167	26.5	23.5	28.5
51	4	32.5	36.167	41.333	26.2	24	19.6	24.8	42.4	60	38.167	37.167	52.833	65.2	30.4	17.4	34	29	30.5	33	33	33	70	30	70	41	58.333	57	27	40	52	31.167	36.667	43.167	29.833	17	16	20.667	48.333	69.833	42.8	40.2	56.8	72.667	29	18.167	26.5	23.5	28.5
51	5	32.5	36.167	41.333	26.2	24	19.6	24.8	42.4	60	38.167	37.167	52.833	65.2	30.4	17.4	34	29	30.5	33	33	33	70	30	70	41	58.333	57	27	40	52	31.167	36.667	43.167	29.833	17	16	20.667	48.333	69.833	42.8	40.2	56.8	72.667	29	18.167	26.5	23.5	28.5
51	6	32.5	36.167	41.333	26.2	24	19.6	24.8	42.4	60	38.167	37.167	52.833	65.2	30.4	17.4	34	29	30.5	33	33	33	70	30	70	41	58.333	57	27	40	52	31.167	36.667	43.167	29.833	17	16	20.667	48.333	69.833	42.8	40.2	56.8	72.667	29	18.167	26.5	23.5	28.5
52	1	58.167	58	65.5	50.5	24.5	46.833	73.833	62.167	30.667	30	25.5	28.5	28.75	24.75	16.75	65	27	66.5	28.5	55	49	49.5	48.5	45.75	27.333	43.333	23.333	71.25	23.25	25.5	68	67.833	66.167	47.4	22	44.6	74.333	72.167	28.5	29.5	23.75	28.5	29.8	23.2	15.8	67.25	26.25	68
52	2	58.167	58	65.5	50.5	24.5	46.833	73.833	62.167	30.667	30	25.5	28.5	28.75	24.75	16.75	65	27	66.5	28.5	55	49	49.5	48.5	45.75	27.333	43.333	23.333	71.25	23.25	25.5	68	67.833	66.167	47.4	22	44.6	74.333	72.167	28.5	29.5	23.75	28.5	29.8	23.2	15.8	67.25	26.25	68
52	3	58.167	58	65.5	50.5	24.5	46.833	73.833	62.167	30.667	30	25.5	28.5	28.75	24.75	16.75	65	27	66.5	28.5	55	49	49.5	48.5	45.75	27.333	43.333	23.333	71.25	23.25	25.5	68	67.833	66.167	47.4	22	44.6	74.333	72.167	28.5	29.5	23.75	28.5	29.8	23.2	15.8	67.25	26.25	68
52	4	58.167	58	65.5	50.5	24.5	46.833	73.833	62.167	30.667	30	25.5	28.5	28.75	24.75	16.75	65	27	66.5	28.5	55	49	49.5	48.5	45.75	27.333	43.333	23.333	71.25	23.25	25.5	68	67.833	66.167	47.4	22	44.6	74.333	72.167	28.5	29.5	23.75	28.5	29.8	23.2	15.8	67.25	26.25	68
52	5	58.167	58	65.5	50.5	24.5	46.833	73.833	62.167	30.667	30	25.5	28.5	28.75	24.75	16.75	65	27	66.5	28.5	55	49	49.5	48.5	45.75	27.333	43.333	23.333	71.25	23.25	25.5	68	67.833	66.167	47.4	22	44.6	74.333	72.167	28.5	29.5	23.75	28.5	29.8	23.2	15.8	67.25	26.25	68
52	6	58.167	58	65.5	50.5	24.5	46.833	73.833	62.167	30.667	30	25.5	28.5	28.75	24.75	16.75	65	27	66.5	28.5	55	49	49.5	48.5	45.75	27.333	43.333	23.333	71.25	23.25	25.5	68	67.833	66.167	47.4	22	44.6	74.333	72.167	28.5	29.5	23.75	28.5	29.8	23.2	15.8	67.25	26.25	68
53	1	39.667	35.333	24.667	55	56.6	47.4	48.8	47.8	54.2	37.5	64.333	38.833	35	59.2	35	33.75	24	35.5	61.2	39.6	44.4	67.4	33.2	31.2	22.5	22.5	29	43.333	43.5	27.167	40.2	30.2	21	52.167	64.167	54	52.667	60.5	67.667	32.667	63	37.5	29	59.75	38	35	23.8	36.4
53	2	39.667	35.333	24.667	55	56.6	47.4	48.8	47.8	54.2	37.5	64.333	38.833	35	59.2	35	33.75	24	35.5	61.2	39.6	44.4	67.4	33.2	31.2	22.5	22.5	29	43.333	43.5	27.167	40.2	30.2	21	52.167	64.167	54	52.667	60.5	67.667	32.667	63	37.5	29	59.75	38	35	23.8	36.4
53	3	39.667	35.333	24.667	55	56.6	47.4	48.8	47.8	54.2	37.5	64.333	38.833	35	59.2	35	33.75	24	35.5	61.2	39.6	44.4	67.4	33.2	31.2	22.5	22.5	29	43.333	43.5	27.167	40.2	30.2	21	52.167	64.167	54	52.667	60.5	67.667	32.667	63	37.5	29	59.75	38	35	23.8	36.4
53	4	39.667	35.333	24.667	55	56.6	47.4	48.8	47.8	54.2	37.5	64.333	38.833	35	59.2	35	33.75	24	35.5	61.2	39.6	44.4	67.4	33.2	31.2	22.5	22.5	29	43.333	43.5	27.167	40.2	30.2	21	52.167	64.167	54	52.667	60.5	67.667	32.667	63	37.5	29	59.75	38	35	23.8	36.4
53	5	39.667	35.333	24.667	55	56.6	47.4	48.8	47.8	54.2	37.5	64.333	38.833	35	59.2	35	33.75	24	35.5	61.2	39.6	44.4	67.4	33.2	31.2	22.5	22.5	29	43.333	43.5	27.167	40.2	30.2	21	52.167	64.167	54	52.667	60.5	67.667	32.667	63	37.5	29	59.75	38	35	23.8	36.4
53	6	39.667	35.333	24.667	55	56.6	47.4	48.8	47.8	54.2	37.5	64.333	38.833	35	59.2	35	33.75	24	35.5	61.2	39.6	44.4	67.4	33.2	31.2	22.5	22.5	29	43.333	43.5	27.167	40.2	30.2	21	52.167	64.167	54	52.667	60.5	67.667	32.667	63	37.5	29	59.75	38	35	23.8	36.4
54	1	NaN	NaN	NaN	10	38	32	71	32.667	41.667	35	22.5	43.75	51.667	35	51.667	32.667	80.333	21.667	35.75	32.5	46.25	51.75	22.75	55	31.75	43.75	30.75	39.5	28.75	82.5	41	65	51	18.25	47.5	31.75	76	42.333	41.667	38.75	21.75	43.75	47.5	35	42.5	36.5	80.25	21.25
54	2	NaN	NaN	NaN	10	38	32	71	32.667	41.667	35	22.5	43.75	51.667	35	51.667	32.667	80.333	21.667	35.75	32.5	46.25	51.75	22.75	55	31.75	43.75	30.75	39.5	28.75	82.5	41	65	51	18.25	47.5	31.75	76	42.333	41.667	38.75	21.75	43.75	47.5	35	42.5	36.5	80.25	21.25
54	3	NaN	NaN	NaN	10	38	32	71	32.667	41.667	35	22.5	43.75	51.667	35	51.667	32.667	80.333	21.667	35.75	32.5	46.25	51.75	22.75	55	31.75	43.75	30.75	39.5	28.75	82.5	41	65	51	18.25	47.5	31.75	76	42.333	41.667	38.75	21.75	43.75	47.5	35	42.5	36.5	80.25	21.25
54	4	NaN	NaN	NaN	10	38	32	71	32.667	41.667	35	22.5	43.75	51.667	35	51.667	32.667	80.333	21.667	35.75	32.5	46.25	51.75	22.75	55	31.75	43.75	30.75	39.5	28.75	82.5	41	65	51	18.25	47.5	31.75	76	42.333	41.667	38.75	21.75	43.75	47.5	35	42.5	36.5	80.25	21.25
54	5	NaN	NaN	NaN	10	38	32	71	32.667	41.667	35	22.5	43.75	51.667	35	51.667	32.667	80.333	21.667	35.75	32.5	46.25	51.75	22.75	55	31.75	43.75	30.75	39.5	28.75	82.5	41	65	51	18.25	47.5	31.75	76	42.333	41.667	38.75	21.75	43.75	47.5	35	42.5	36.5	80.25	21.25
54	6	NaN	NaN	NaN	10	38	32	71	32.667	41.667	35	22.5	43.75	51.667	35	51.667	32.667	80.333	21.667	35.75	32.5	46.25	51.75	22.75	55	31.75	43.75	30.75	39.5	28.75	82.5	41	65	51	18.25	47.5	31.75	76	42.333	41.667	38.75	21.75	43.75	47.5	35	42.5	36.5	80.25	21.25
55	1	58.667	31	19.833	63.833	37.833	28.167	24.667	21.333	59	58.25	44.5	18	58	59.5	32	36.25	22	33.5	21.5	13.25	22	22	13.75	56.25	49.5	42	31.25	47.5	25.75	25	61.667	35.167	23.833	62.333	37	29.667	25.6	21.2	61	74.75	61.25	20.75	57.75	58	31	36.75	23	32.75
55	2	58.667	31	19.833	63.833	37.833	28.167	24.667	21.333	59	58.25	44.5	18	58	59.5	32	36.25	22	33.5	21.5	13.25	22	22	13.75	56.25	49.5	42	31.25	47.5	25.75	25	61.667	35.167	23.833	62.333	37	29.667	25.6	21.2	61	74.75	61.25	20.75	57.75	58	31	36.75	23	32.75
55	3	58.667	31	19.833	63.833	37.833	28.167	24.667	21.333	59	58.25	44.5	18	58	59.5	32	36.25	22	33.5	21.5	13.25	22	22	13.75	56.25	49.5	42	31.25	47.5	25.75	25	61.667	35.167	23.833	62.333	37	29.667	25.6	21.2	61	74.75	61.25	20.75	57.75	58	31	36.75	23	32.75
55	4	58.667	31	19.833	63.833	37.833	28.167	24.667	21.333	59	58.25	44.5	18	58	59.5	32	36.25	22	33.5	21.5	13.25	22	22	13.75	56.25	49.5	42	31.25	47.5	25.75	25	61.667	35.167	23.833	62.333	37	29.667	25.6	21.2	61	74.75	61.25	20.75	57.75	58	31	36.75	23	32.75
55	5	58.667	31	19.833	63.833	37.833	28.167	24.667	21.333	59	58.25	44.5	18	58	59.5	32	36.25	22	33.5	21.5	13.25	22	22	13.75	56.25	49.5	42	31.25	47.5	25.75	25	61.667	35.167	23.833	62.333	37	29.667	25.6	21.2	61	74.75	61.25	20.75	57.75	58	31	36.75	23	32.75
55	6	58.667	31	19.833	63.833	37.833	28.167	24.667	21.333	59	58.25	44.5	18	58	59.5	32	36.25	22	33.5	21.5	13.25	22	22	13.75	56.25	49.5	42	31.25	47.5	25.75	25	61.667	35.167	23.833	62.333	37	29.667	25.6	21.2	61	74.75	61.25	20.75	57.75	58	31	36.75	23	32.75
56	1	78.167	14.833	46.5	70.4	28.8	75	48.75	30.75	33.25	46.25	32.5	26.75	50	28.5	34.25	18	29.5	47.5	31.25	73	59.75	61	28.75	24.75	42	62.75	29.75	30.25	21.25	40.5	74.6	19.6	32	66.2	31.8	77.6	51.25	30	35.5	47.5	28	24.5	50.25	28.75	27	18.25	24.25	32.75
56	2	78.167	14.833	46.5	70.4	28.8	75	48.75	30.75	33.25	46.25	32.5	26.75	50	28.5	34.25	18	29.5	47.5	31.25	73	59.75	61	28.75	24.75	42	62.75	29.75	30.25	21.25	40.5	74.6	19.6	32	66.2	31.8	77.6	51.25	30	35.5	47.5	28	24.5	50.25	28.75	27	18.25	24.25	32.75
56	3	78.167	14.833	46.5	70.4	28.8	75	48.75	30.75	33.25	46.25	32.5	26.75	50	28.5	34.25	18	29.5	47.5	31.25	73	59.75	61	28.75	24.75	42	62.75	29.75	30.25	21.25	40.5	74.6	19.6	32	66.2	31.8	77.6	51.25	30	35.5	47.5	28	24.5	50.25	28.75	27	18.25	24.25	32.75
56	4	78.167	14.833	46.5	70.4	28.8	75	48.75	30.75	33.25	46.25	32.5	26.75	50	28.5	34.25	18	29.5	47.5	31.25	73	59.75	61	28.75	24.75	42	62.75	29.75	30.25	21.25	40.5	74.6	19.6	32	66.2	31.8	77.6	51.25	30	35.5	47.5	28	24.5	50.25	28.75	27	18.25	24.25	32.75
56	5	78.167	14.833	46.5	70.4	28.8	75	48.75	30.75	33.25	46.25	32.5	26.75	50	28.5	34.25	18	29.5	47.5	31.25	73	59.75	61	28.75	24.75	42	62.75	29.75	30.25	21.25	40.5	74.6	19.6	32	66.2	31.8	77.6	51.25	30	35.5	47.5	28	24.5	50.25	28.75	27	18.25	24.25	32.75
56	6	78.167	14.833	46.5	70.4	28.8	75	48.75	30.75	33.25	46.25	32.5	26.75	50	28.5	34.25	18	29.5	47.5	31.25	73	59.75	61	28.75	24.75	42	62.75	29.75	30.25	21.25	40.5	74.6	19.6	32	66.2	31.8	77.6	51.25	30	35.5	47.5	28	24.5	50.25	28.75	27	18.25	24.25	32.75
57	1	30	46.6	23	44.5	32.5	41.75	64.5	37.5	49	74.5	31.25	45.5	48.75	32.5	39.75	31	62	34.25	26.75	33.5	22.75	67.75	21.5	29	43.75	63	25.75	31.667	32	56.333	52.4	70	35.8	45.75	29.25	40	64.25	39	49.25	75.5	31.75	40.75	55	38	44	31.25	70.75	37.5
57	2	30	46.6	23	44.5	32.5	41.75	64.5	37.5	49	74.5	31.25	45.5	48.75	32.5	39.75	31	62	34.25	26.75	33.5	22.75	67.75	21.5	29	43.75	63	25.75	31.667	32	56.333	52.4	70	35.8	45.75	29.25	40	64.25	39	49.25	75.5	31.75	40.75	55	38	44	31.25	70.75	37.5
57	3	30	46.6	23	44.5	32.5	41.75	64.5	37.5	49	74.5	31.25	45.5	48.75	32.5	39.75	31	62	34.25	26.75	33.5	22.75	67.75	21.5	29	43.75	63	25.75	31.667	32	56.333	52.4	70	35.8	45.75	29.25	40	64.25	39	49.25	75.5	31.75	40.75	55	38	44	31.25	70.75	37.5
57	4	30	46.6	23	44.5	32.5	41.75	64.5	37.5	49	74.5	31.25	45.5	48.75	32.5	39.75	31	62	34.25	26.75	33.5	22.75	67.75	21.5	29	43.75	63	25.75	31.667	32	56.333	52.4	70	35.8	45.75	29.25	40	64.25	39	49.25	75.5	31.75	40.75	55	38	44	31.25	70.75	37.5
57	5	30	46.6	23	44.5	32.5	41.75	64.5	37.5	49	74.5	31.25	45.5	48.75	32.5	39.75	31	62	34.25	26.75	33.5	22.75	67.75	21.5	29	43.75	63	25.75	31.667	32	56.333	52.4	70	35.8	45.75	29.25	40	64.25	39	49.25	75.5	31.75	40.75	55	38	44	31.25	70.75	37.5
57	6	30	46.6	23	44.5	32.5	41.75	64.5	37.5	49	74.5	31.25	45.5	48.75	32.5	39.75	31	62	34.25	26.75	33.5	22.75	67.75	21.5	29	43.75	63	25.75	31.667	32	56.333	52.4	70	35.8	45.75	29.25	40	64.25	39	49.25	75.5	31.75	40.75	55	38	44	31.25	70.75	37.5
58	1	27.2	21.8	41.2	36	20.667	17.167	27.167	25.833	32	67.5	49.167	28.5	29.5	25.167	25.667	50	28.4	50.4	50	36	24.333	36.167	39.333	62	20.4	64.8	44.8	35	73.2	54	25.833	20.333	40.833	47	27.167	23.167	30.667	27.833	37.167	69.5	55.167	30.833	30.833	26.833	26.667	43.5	25.167	41.833
58	2	27.2	21.8	41.2	36	20.667	17.167	27.167	25.833	32	67.5	49.167	28.5	29.5	25.167	25.667	50	28.4	50.4	50	36	24.333	36.167	39.333	62	20.4	64.8	44.8	35	73.2	54	25.833	20.333	40.833	47	27.167	23.167	30.667	27.833	37.167	69.5	55.167	30.833	30.833	26.833	26.667	43.5	25.167	41.833
58	3	27.2	21.8	41.2	36	20.667	17.167	27.167	25.833	32	67.5	49.167	28.5	29.5	25.167	25.667	50	28.4	50.4	50	36	24.333	36.167	39.333	62	20.4	64.8	44.8	35	73.2	54	25.833	20.333	40.833	47	27.167	23.167	30.667	27.833	37.167	69.5	55.167	30.833	30.833	26.833	26.667	43.5	25.167	41.833
58	4	27.2	21.8	41.2	36	20.667	17.167	27.167	25.833	32	67.5	49.167	28.5	29.5	25.167	25.667	50	28.4	50.4	50	36	24.333	36.167	39.333	62	20.4	64.8	44.8	35	73.2	54	25.833	20.333	40.833	47	27.167	23.167	30.667	27.833	37.167	69.5	55.167	30.833	30.833	26.833	26.667	43.5	25.167	41.833
58	5	27.2	21.8	41.2	36	20.667	17.167	27.167	25.833	32	67.5	49.167	28.5	29.5	25.167	25.667	50	28.4	50.4	50	36	24.333	36.167	39.333	62	20.4	64.8	44.8	35	73.2	54	25.833	20.333	40.833	47	27.167	23.167	30.667	27.833	37.167	69.5	55.167	30.833	30.833	26.833	26.667	43.5	25.167	41.833
58	6	27.2	21.8	41.2	36	20.667	17.167	27.167	25.833	32	67.5	49.167	28.5	29.5	25.167	25.667	50	28.4	50.4	50	36	24.333	36.167	39.333	62	20.4	64.8	44.8	35	73.2	54	25.833	20.333	40.833	47	27.167	23.167	30.667	27.833	37.167	69.5	55.167	30.833	30.833	26.833	26.667	43.5	25.167	41.833
59	1	67.333	54	50	37.333	51.333	66	72.667	50.333	52.333	64.667	76	34	20	22.333	29	72.667	34.333	32	67.333	26	46	29.667	44.667	26.333	31.667	21.667	46.333	34	29.333	27.333	61.667	46	48.333	37	54	69	70	47.333	54.333	59	74.667	29.333	19.333	25.333	33.667	71.667	31.667	28.667
59	2	67.333	54	50	37.333	51.333	66	72.667	50.333	52.333	64.667	76	34	20	22.333	29	72.667	34.333	32	67.333	26	46	29.667	44.667	26.333	31.667	21.667	46.333	34	29.333	27.333	61.667	46	48.333	37	54	69	70	47.333	54.333	59	74.667	29.333	19.333	25.333	33.667	71.667	31.667	28.667
59	3	67.333	54	50	37.333	51.333	66	72.667	50.333	52.333	64.667	76	34	20	22.333	29	72.667	34.333	32	67.333	26	46	29.667	44.667	26.333	31.667	21.667	46.333	34	29.333	27.333	61.667	46	48.333	37	54	69	70	47.333	54.333	59	74.667	29.333	19.333	25.333	33.667	71.667	31.667	28.667
59	4	67.333	54	50	37.333	51.333	66	72.667	50.333	52.333	64.667	76	34	20	22.333	29	72.667	34.333	32	67.333	26	46	29.667	44.667	26.333	31.667	21.667	46.333	34	29.333	27.333	61.667	46	48.333	37	54	69	70	47.333	54.333	59	74.667	29.333	19.333	25.333	33.667	71.667	31.667	28.667
59	5	67.333	54	50	37.333	51.333	66	72.667	50.333	52.333	64.667	76	34	20	22.333	29	72.667	34.333	32	67.333	26	46	29.667	44.667	26.333	31.667	21.667	46.333	34	29.333	27.333	61.667	46	48.333	37	54	69	70	47.333	54.333	59	74.667	29.333	19.333	25.333	33.667	71.667	31.667	28.667
59	6	67.333	54	50	37.333	51.333	66	72.667	50.333	52.333	64.667	76	34	20	22.333	29	72.667	34.333	32	67.333	26	46	29.667	44.667	26.333	31.667	21.667	46.333	34	29.333	27.333	61.667	46	48.333	37	54	69	70	47.333	54.333	59	74.667	29.333	19.333	25.333	33.667	71.667	31.667	28.667
60	1	54.167	29.667	22.833	42.333	32.667	24.333	30.4	27.8	42.2	36.25	32.5	28	55.2	57.4	38.4	30.5	57.5	20	50.6	42.2	68.4	37.2	20.8	44	43	63	28.833	26	36	26.333	55.333	30.167	21.833	42.5	36.833	25.333	31.2	28.8	46.2	37.5	34.5	28.25	57.4	61.2	39	29	53	26.4
60	2	54.167	29.667	22.833	42.333	32.667	24.333	30.4	27.8	42.2	36.25	32.5	28	55.2	57.4	38.4	30.5	57.5	20	50.6	42.2	68.4	37.2	20.8	44	43	63	28.833	26	36	26.333	55.333	30.167	21.833	42.5	36.833	25.333	31.2	28.8	46.2	37.5	34.5	28.25	57.4	61.2	39	29	53	26.4
60	3	54.167	29.667	22.833	42.333	32.667	24.333	30.4	27.8	42.2	36.25	32.5	28	55.2	57.4	38.4	30.5	57.5	20	50.6	42.2	68.4	37.2	20.8	44	43	63	28.833	26	36	26.333	55.333	30.167	21.833	42.5	36.833	25.333	31.2	28.8	46.2	37.5	34.5	28.25	57.4	61.2	39	29	53	26.4
60	4	54.167	29.667	22.833	42.333	32.667	24.333	30.4	27.8	42.2	36.25	32.5	28	55.2	57.4	38.4	30.5	57.5	20	50.6	42.2	68.4	37.2	20.8	44	43	63	28.833	26	36	26.333	55.333	30.167	21.833	42.5	36.833	25.333	31.2	28.8	46.2	37.5	34.5	28.25	57.4	61.2	39	29	53	26.4
60	5	54.167	29.667	22.833	42.333	32.667	24.333	30.4	27.8	42.2	36.25	32.5	28	55.2	57.4	38.4	30.5	57.5	20	50.6	42.2	68.4	37.2	20.8	44	43	63	28.833	26	36	26.333	55.333	30.167	21.833	42.5	36.833	25.333	31.2	28.8	46.2	37.5	34.5	28.25	57.4	61.2	39	29	53	26.4
60	6	54.167	29.667	22.833	42.333	32.667	24.333	30.4	27.8	42.2	36.25	32.5	28	55.2	57.4	38.4	30.5	57.5	20	50.6	42.2	68.4	37.2	20.8	44	43	63	28.833	26	36	26.333	55.333	30.167	21.833	42.5	36.833	25.333	31.2	28.8	46.2	37.5	34.5	28.25	57.4	61.2	39	29	53	26.4
61	1	38.5	46.75	77.5	68.333	21.667	27.333	28.667	31	22	71.667	23.333	60	77	28.333	74	76	30.5	65	21.5	48.5	52.5	62.5	42.5	19.5	40	45	32.5	28.5	27.5	20	34.5	45.75	80.25	73.333	23.333	25.667	32.667	42.667	27	71.333	22.667	55	75.333	37.333	72	76	31.5	67.5
61	2	38.5	46.75	77.5	68.333	21.667	27.333	28.667	31	22	71.667	23.333	60	77	28.333	74	76	30.5	65	21.5	48.5	52.5	62.5	42.5	19.5	40	45	32.5	28.5	27.5	20	34.5	45.75	80.25	73.333	23.333	25.667	32.667	42.667	27	71.333	22.667	55	75.333	37.333	72	76	31.5	67.5
61	3	38.5	46.75	77.5	68.333	21.667	27.333	28.667	31	22	71.667	23.333	60	77	28.333	74	76	30.5	65	21.5	48.5	52.5	62.5	42.5	19.5	40	45	32.5	28.5	27.5	20	34.5	45.75	80.25	73.333	23.333	25.667	32.667	42.667	27	71.333	22.667	55	75.333	37.333	72	76	31.5	67.5
61	4	38.5	46.75	77.5	68.333	21.667	27.333	28.667	31	22	71.667	23.333	60	77	28.333	74	76	30.5	65	21.5	48.5	52.5	62.5	42.5	19.5	40	45	32.5	28.5	27.5	20	34.5	45.75	80.25	73.333	23.333	25.667	32.667	42.667	27	71.333	22.667	55	75.333	37.333	72	76	31.5	67.5
61	5	38.5	46.75	77.5	68.333	21.667	27.333	28.667	31	22	71.667	23.333	60	77	28.333	74	76	30.5	65	21.5	48.5	52.5	62.5	42.5	19.5	40	45	32.5	28.5	27.5	20	34.5	45.75	80.25	73.333	23.333	25.667	32.667	42.667	27	71.333	22.667	55	75.333	37.333	72	76	31.5	67.5
61	6	38.5	46.75	77.5	68.333	21.667	27.333	28.667	31	22	71.667	23.333	60	77	28.333	74	76	30.5	65	21.5	48.5	52.5	62.5	42.5	19.5	40	45	32.5	28.5	27.5	20	34.5	45.75	80.25	73.333	23.333	25.667	32.667	42.667	27	71.333	22.667	55	75.333	37.333	72	76	31.5	67.5
62	1	25.667	50.5	73	53	31.667	35	66	32.5	62.5	25	30	25.833	32	34.167	34.167	34	75	64	41.25	58	42.5	33	28.75	43.75	20	50	55	24.5	45	33.75	24.667	49.167	71.333	51.4	35.8	39.2	45.833	29.167	68.333	26.333	31	26.667	30.333	38.5	34	35.75	77.5	70.5
62	2	25.667	50.5	73	53	31.667	35	66	32.5	62.5	25	30	25.833	32	34.167	34.167	34	75	64	41.25	58	42.5	33	28.75	43.75	20	50	55	24.5	45	33.75	24.667	49.167	71.333	51.4	35.8	39.2	45.833	29.167	68.333	26.333	31	26.667	30.333	38.5	34	35.75	77.5	70.5
62	3	25.667	50.5	73	53	31.667	35	66	32.5	62.5	25	30	25.833	32	34.167	34.167	34	75	64	41.25	58	42.5	33	28.75	43.75	20	50	55	24.5	45	33.75	24.667	49.167	71.333	51.4	35.8	39.2	45.833	29.167	68.333	26.333	31	26.667	30.333	38.5	34	35.75	77.5	70.5
62	4	25.667	50.5	73	53	31.667	35	66	32.5	62.5	25	30	25.833	32	34.167	34.167	34	75	64	41.25	58	42.5	33	28.75	43.75	20	50	55	24.5	45	33.75	24.667	49.167	71.333	51.4	35.8	39.2	45.833	29.167	68.333	26.333	31	26.667	30.333	38.5	34	35.75	77.5	70.5
62	5	25.667	50.5	73	53	31.667	35	66	32.5	62.5	25	30	25.833	32	34.167	34.167	34	75	64	41.25	58	42.5	33	28.75	43.75	20	50	55	24.5	45	33.75	24.667	49.167	71.333	51.4	35.8	39.2	45.833	29.167	68.333	26.333	31	26.667	30.333	38.5	34	35.75	77.5	70.5
62	6	25.667	50.5	73	53	31.667	35	66	32.5	62.5	25	30	25.833	32	34.167	34.167	34	75	64	41.25	58	42.5	33	28.75	43.75	20	50	55	24.5	45	33.75	24.667	49.167	71.333	51.4	35.8	39.2	45.833	29.167	68.333	26.333	31	26.667	30.333	38.5	34	35.75	77.5	70.5
63	1	51.5	28.333	40	14.333	32.333	25	39.25	66	38.75	44.5	45	53.75	31.333	33.667	58.667	25.667	57.5	24.833	55.833	54.333	48.667	39	63.833	50.5	28.667	49.5	32	27.5	68.333	61.667	53.333	30	41.167	14.75	30.75	25.25	37	63.667	38	44.167	48.333	64.833	33.333	33.5	62.833	24.4	56.8	24.4
63	2	51.5	28.333	40	14.333	32.333	25	39.25	66	38.75	44.5	45	53.75	31.333	33.667	58.667	25.667	57.5	24.833	55.833	54.333	48.667	39	63.833	50.5	28.667	49.5	32	27.5	68.333	61.667	53.333	30	41.167	14.75	30.75	25.25	37	63.667	38	44.167	48.333	64.833	33.333	33.5	62.833	24.4	56.8	24.4
63	3	51.5	28.333	40	14.333	32.333	25	39.25	66	38.75	44.5	45	53.75	31.333	33.667	58.667	25.667	57.5	24.833	55.833	54.333	48.667	39	63.833	50.5	28.667	49.5	32	27.5	68.333	61.667	53.333	30	41.167	14.75	30.75	25.25	37	63.667	38	44.167	48.333	64.833	33.333	33.5	62.833	24.4	56.8	24.4
63	4	51.5	28.333	40	14.333	32.333	25	39.25	66	38.75	44.5	45	53.75	31.333	33.667	58.667	25.667	57.5	24.833	55.833	54.333	48.667	39	63.833	50.5	28.667	49.5	32	27.5	68.333	61.667	53.333	30	41.167	14.75	30.75	25.25	37	63.667	38	44.167	48.333	64.833	33.333	33.5	62.833	24.4	56.8	24.4
63	5	51.5	28.333	40	14.333	32.333	25	39.25	66	38.75	44.5	45	53.75	31.333	33.667	58.667	25.667	57.5	24.833	55.833	54.333	48.667	39	63.833	50.5	28.667	49.5	32	27.5	68.333	61.667	53.333	30	41.167	14.75	30.75	25.25	37	63.667	38	44.167	48.333	64.833	33.333	33.5	62.833	24.4	56.8	24.4
63	6	51.5	28.333	40	14.333	32.333	25	39.25	66	38.75	44.5	45	53.75	31.333	33.667	58.667	25.667	57.5	24.833	55.833	54.333	48.667	39	63.833	50.5	28.667	49.5	32	27.5	68.333	61.667	53.333	30	41.167	14.75	30.75	25.25	37	63.667	38	44.167	48.333	64.833	33.333	33.5	62.833	24.4	56.8	24.4
64	1	27.25	30.75	24.5	27.167	58.667	57.167	59	63.8	23.8	51.8	35	20.2	54.2	32	24.8	20.25	26.25	36.5	29	73.667	62.667	54.25	30.75	23.5	41	65.5	30.75	28.25	18.5	33.25	29.667	31.167	27.167	26	62.8	60.6	58.2	59.8	22.8	53	36.8	21.8	52.4	31.6	24.8	19	26	38.75
64	2	27.25	30.75	24.5	27.167	58.667	57.167	59	63.8	23.8	51.8	35	20.2	54.2	32	24.8	20.25	26.25	36.5	29	73.667	62.667	54.25	30.75	23.5	41	65.5	30.75	28.25	18.5	33.25	29.667	31.167	27.167	26	62.8	60.6	58.2	59.8	22.8	53	36.8	21.8	52.4	31.6	24.8	19	26	38.75
64	3	27.25	30.75	24.5	27.167	58.667	57.167	59	63.8	23.8	51.8	35	20.2	54.2	32	24.8	20.25	26.25	36.5	29	73.667	62.667	54.25	30.75	23.5	41	65.5	30.75	28.25	18.5	33.25	29.667	31.167	27.167	26	62.8	60.6	58.2	59.8	22.8	53	36.8	21.8	52.4	31.6	24.8	19	26	38.75
64	4	27.25	30.75	24.5	27.167	58.667	57.167	59	63.8	23.8	51.8	35	20.2	54.2	32	24.8	20.25	26.25	36.5	29	73.667	62.667	54.25	30.75	23.5	41	65.5	30.75	28.25	18.5	33.25	29.667	31.167	27.167	26	62.8	60.6	58.2	59.8	22.8	53	36.8	21.8	52.4	31.6	24.8	19	26	38.75
64	5	27.25	30.75	24.5	27.167	58.667	57.167	59	63.8	23.8	51.8	35	20.2	54.2	32	24.8	20.25	26.25	36.5	29	73.667	62.667	54.25	30.75	23.5	41	65.5	30.75	28.25	18.5	33.25	29.667	31.167	27.167	26	62.8	60.6	58.2	59.8	22.8	53	36.8	21.8	52.4	31.6	24.8	19	26	38.75
64	6	27.25	30.75	24.5	27.167	58.667	57.167	59	63.8	23.8	51.8	35	20.2	54.2	32	24.8	20.25	26.25	36.5	29	73.667	62.667	54.25	30.75	23.5	41	65.5	30.75	28.25	18.5	33.25	29.667	31.167	27.167	26	62.8	60.6	58.2	59.8	22.8	53	36.8	21.8	52.4	31.6	24.8	19	26	38.75
[truncated: 42 more columns]
