# Supplementary material for: Correction: Modelling Influence and Opinion Evolution in Online Collective Behaviour
Source: PLoS One. 2020 Mar 12;15(3):e0230584. doi: 10.1371/journal.pone.0230584 (PMC7067384; doi:10.1371/journal.pone.0230584)
Supplement: S1 Dataset — (ZIP) [file pone.0230584.s001.zip › Xpers_counting_game_plos_one_header.csv]

	game (column)	1	2	3	4	5	6	7	8	9	10	11	12	13	14	15	16	17	18	19	20	21	22	23	24	25	26	27	28	29	30	1	2	3	4	5	6	7	8	9	10	11	12	13	14	15	16	17	18
	round (column)	1	1	1	1	1	1	1	1	1	1	1	1	1	1	1	1	1	1	1	1	1	1	1	1	1	1	1	1	1	1	2	2	2	2	2	2	2	2	2	2	2	2	2	2	2	2	2	2
gameset (line)	player (line)
1	1	56	78	71	115	54	165	150	78	171	130	88	111	121	114	93	92	106	112	101	187	125	105	92	126	114	101	144	78	100	193	66	86	83	121	60	182	173	92	198	140	107	131	134	124	131	112	120	146
1	2	NaN	NaN	NaN	499	200	499	NaN	NaN	NaN	47	104	194	69	100	150	150	200	200	200	499	499	150	100	300	109	163	219	60	50	200	56	70	71	NaN	NaN	NaN	150	100	300	121	122	200	121	111	200	151	166	333
1	3	400	300	200	400	490	400	400	200	499	499	499	499	499	499	499	499	499	499	499	499	499	250	250	350	350	300	400	300	499	200	400	300	200	499	490	499	400	200	499	499	499	499	499	499	499	499	499	499
1	4	460	470	480	200	190	240	350	300	450	425	390	450	200	205	199	210	205	190	260	290	350	210	200	180	150	160	220	160	140	355	460	470	480	250	200	250	360	250	455	425	390	450	210	210	205	215	205	199
1	5	206	240	300	250	150	300	280	140	300	200	250	280	280	350	320	240	250	280	180	320	350	150	120	220	200	120	320	150	180	350	180	250	300	260	160	280	270	120	320	250	240	290	260	360	330	230	240	270
1	6	NaN	NaN	NaN	400	425	400	380	190	400	280	150	300	300	380	180	100	220	190	225	400	300	130	120	125	120	130	180	70	85	220	NaN	NaN	NaN	410	210	425	420	205	410	410	380	290	250	280	120	190	225	145
2	1	NaN	NaN	NaN	NaN	NaN	NaN	180	110	150	60	80	90	207	206	125	350	140	67	200	230	85	95	125	160	190	223	107	215	215	110	250	172	205	180	198	98	200	190	180	85	85	110	220	210	185	360	150	100
2	2	300	300	350	250	260	260	460	300	350	180	180	180	300	300	300	380	180	160	400	350	280	200	320	320	310	320	320	320	320	290	250	270	320	320	260	300	450	320	250	180	180	225	300	240	250	420	280	180
2	3	300	300	300	380	380	380	300	300	300	150	140	160	230	250	260	350	250	210	300	400	280	300	350	450	400	400	350	350	350	220	280	280	320	370	370	375	280	300	320	160	150	175	245	250	265	360	260	200
2	4	250	190	345	400	430	460	420	360	290	200	300	280	120	240	260	230	360	240	300	400	250	160	280	350	300	350	320	280	290	260	280	190	340	400	430	460	430	300	290	200	300	280	180	240	260	360	360	240
2	5	212	180	205	212	250	290	300	250	325	175	165	170	330	380	360	440	270	220	300	400	200	140	190	220	380	420	300	280	310	250	190	155	172	222	315	360	340	290	315	150	135	140	350	410	370	410	310	140
2	6	NaN	NaN	4	4	4	4	4	4	4	300	300	300	250	250	250	400	400	400	300	300	300	200	300	400	400	400	400	400	400	300	NaN	4	4	5	5	5	180	110	290	200	165	280	300	240	260	440	360	240
3	1	NaN	NaN	NaN	300	450	350	300	200	450	400	300	200	450	250	300	270	250	350	170	250	400	300	250	400	450	400	300	200	450	450	400	490	250	300	450	300	320	190	470	400	300	200	450	200	300	250	230	330
3	2	26	15	15	40	59	75	NaN	NaN	NaN	NaN	NaN	NaN	NaN	NaN	NaN	NaN	NaN	NaN	NaN	NaN	NaN	NaN	NaN	NaN	NaN	NaN	NaN	NaN	NaN	NaN	5	5	5	280	400	250	NaN	NaN	NaN	NaN	NaN	NaN	NaN	NaN	NaN	NaN	NaN	NaN
3	3	400	250	100	280	290	270	190	88	350	380	380	180	280	120	180	210	220	230	88	98	420	340	110	380	460	450	420	220	250	270	400	250	100	370	280	390	220	88	250	380	180	88	380	88	120	210	88	280
3	4	200	340	200	240	430	250	320	190	390	290	300	190	400	190	200	190	180	300	140	180	300	330	290	400	390	380	290	130	420	400	340	450	190	250	420	250	310	160	400	320	300	190	400	170	200	190	180	290
3	5	400	400	250	300	400	250	NaN	NaN	NaN	NaN	NaN	NaN	NaN	NaN	NaN	NaN	NaN	NaN	NaN	NaN	NaN	NaN	NaN	NaN	NaN	NaN	NaN	NaN	NaN	NaN	400	400	250	NaN	NaN	NaN	NaN	NaN	NaN	NaN	NaN	NaN	NaN	NaN	NaN	NaN	NaN	NaN
3	6	NaN	NaN	NaN	NaN	NaN	NaN	NaN	NaN	NaN	NaN	NaN	NaN	NaN	NaN	NaN	NaN	NaN	NaN	NaN	NaN	NaN	NaN	NaN	NaN	NaN	NaN	NaN	NaN	NaN	NaN	NaN	NaN	NaN	NaN	NaN	NaN	NaN	NaN	NaN	NaN	NaN	NaN	NaN	NaN	NaN	NaN	NaN	NaN
4	1	3	NaN	16	NaN	NaN	NaN	NaN	NaN	NaN	NaN	NaN	NaN	NaN	NaN	NaN	NaN	NaN	NaN	NaN	NaN	NaN	NaN	NaN	NaN	NaN	NaN	NaN	NaN	NaN	NaN	NaN	NaN	NaN	NaN	NaN	NaN	NaN	NaN	NaN	NaN	NaN	NaN	NaN	NaN	NaN	NaN	NaN	NaN
4	2	150	150	120	100	120	90	150	150	150	180	190	170	180	170	200	190	230	150	140	140	140	180	140	200	150	200	160	180	200	200	120	140	110	120	140	100	160	170	160	190	200	180	180	180	210	200	230	140
4	3	150	200	125	200	170	150	300	310	250	350	300	310	280	300	350	250	380	150	155	280	150	300	180	370	260	380	260	230	270	260	150	200	125	170	170	160	310	320	260	360	300	310	250	280	350	250	385	160
4	4	NaN	NaN	NaN	300	250	180	324	350	250	450	300	380	180	210	390	370	450	180	180	400	200	380	180	320	NaN	NaN	NaN	210	350	370	NaN	NaN	NaN	250	210	180	280	320	199	310	250	290	240	280	350	300	410	200
4	5	300	300	300	300	300	300	200	250	250	250	250	250	200	250	250	250	250	250	200	200	200	250	250	250	250	250	250	250	250	250	200	250	200	250	250	250	300	300	300	250	250	250	260	260	260	250	250	250
4	6	NaN	NaN	NaN	NaN	NaN	NaN	NaN	NaN	NaN	NaN	NaN	NaN	NaN	NaN	NaN	NaN	NaN	NaN	NaN	NaN	NaN	NaN	NaN	NaN	NaN	NaN	NaN	NaN	NaN	NaN	NaN	NaN	NaN	NaN	NaN	NaN	NaN	NaN	NaN	NaN	NaN	NaN	NaN	NaN	NaN	NaN	NaN	NaN
5	1	240	207	107	NaN	NaN	NaN	180	95	171	225	190	147	176	100	80	93	113	231	319	116	89	128	86	84	103	89	137	NaN	NaN	NaN	235	210	120	250	245	295	187	95	200	230	205	150	195	145	125	94	114	232
5	2	250	350	210	200	210	300	200	100	300	310	140	190	275	250	225	130	17	250	400	200	190	375	125	220	130	150	370	150	200	310	200	290	200	220	240	310	210	115	290	320	175	175	220	220	230	120	170	260
5	3	450	460	400	150	155	160	125	110	200	200	150	150	150	160	155	100	150	200	200	150	125	180	110	155	120	110	130	100	150	200	150	160	120	155	160	165	130	110	200	200	150	150	160	140	150	100	150	200
5	4	200	100	50	175	200	200	200	150	300	300	250	200	250	300	200	100	150	250	350	225	200	300	175	200	150	125	250	100	150	275	140	207	200	200	210	300	200	150	300	300	250	190	NaN	NaN	NaN	100	145	255
5	5	140	300	250	270	270	300	200	150	250	250	250	150	250	250	250	100	200	300	300	150	150	300	200	250	100	100	200	100	100	200	180	300	200	250	250	300	200	150	270	250	250	150	250	250	230	100	150	250
5	6	50	150	200	260	179	302	144	260	247	NaN	NaN	NaN	NaN	NaN	NaN	NaN	NaN	NaN	NaN	NaN	NaN	NaN	NaN	NaN	NaN	NaN	NaN	NaN	NaN	NaN	140	150	150	250	200	260	200	178	240	NaN	NaN	NaN	NaN	NaN	NaN	NaN	NaN	NaN
6	1	234	234	354	100	369	280	60	120	80	NaN	NaN	NaN	NaN	NaN	NaN	NaN	NaN	NaN	NaN	NaN	NaN	NaN	NaN	NaN	NaN	NaN	NaN	NaN	NaN	NaN	260	250	146	100	390	278	100	130	80	NaN	NaN	NaN	NaN	NaN	NaN	NaN	NaN	NaN
6	2	100	89	70	100	250	230	100	150	120	120	100	250	150	100	90	150	150	180	180	95	100	180	250	190	180	200	250	100	250	150	200	120	150	100	250	230	100	150	120	125	100	250	200	170	170	150	200	250
6	3	175	120	140	110	230	200	130	200	100	125	90	240	250	150	120	130	130	250	100	80	140	120	240	95	140	210	180	99	230	175	175	120	90	110	230	210	130	200	100	125	90	240	250	150	110	130	140	250
6	4	300	200	150	100	250	350	200	300	400	NaN	NaN	NaN	251	100	150	200	300	350	200	150	200	200	350	100	150	260	120	NaN	NaN	NaN	250	200	140	160	350	440	150	250	110	110	95	245	300	140	140	140	175	250
6	5	300	200	80	110	350	200	50	150	100	NaN	NaN	NaN	350	250	200	100	150	200	NaN	NaN	NaN	NaN	NaN	NaN	NaN	NaN	NaN	80	250	150	250	200	75	100	250	200	60	150	100	120	100	250	250	100	120	100	150	250
6	6	250	250	175	142	126	138	NaN	NaN	NaN	NaN	NaN	NaN	NaN	NaN	NaN	NaN	NaN	NaN	NaN	NaN	NaN	NaN	NaN	NaN	NaN	NaN	NaN	NaN	NaN	NaN	300	245	255	NaN	NaN	NaN	NaN	NaN	NaN	NaN	NaN	NaN	NaN	NaN	NaN	NaN	NaN	NaN
7	1	NaN	NaN	NaN	300	200	150	300	100	350	200	300	250	250	300	120	350	300	250	170	100	120	200	120	300	120	50	180	110	120	40	300	300	200	300	280	200	400	300	350	250	300	180	180	200	190	300	250	400
7	2	NaN	NaN	NaN	NaN	NaN	NaN	167	41	93	274	317	264	150	150	180	200	150	200	NaN	NaN	NaN	100	120	150	100	100	100	NaN	NaN	NaN	107	220	133	201	231	131	274	184	262	NaN	NaN	NaN	150	150	180	200	150	200
7	3	NaN	NaN	NaN	400	400	350	400	200	360	460	490	490	300	444	400	450	256	400	350	267	222	180	200	490	180	222	400	150	350	150	450	450	450	390	390	345	376	156	350	412	450	450	250	350	250	420	270	300
7	4	150	130	240	180	130	110	180	115	200	210	215	225	95	205	200	260	205	185	150	90	80	145	120	250	105	115	215	110	220	100	150	130	240	130	110	90	170	80	195	205	218	220	90	205	205	220	165	200
7	5	300	250	400	200	180	150	380	90	450	380	480	450	NaN	NaN	NaN	480	350	18	220	70	90	280	220	480	180	200	360	50	445	70	170	120	260	250	200	130	385	50	460	NaN	NaN	NaN	130	150	180	470	340	350
7	6	200	300	480	450	300	300	120	100	200	300	350	350	150	300	250	450	100	250	220	80	120	300	200	450	120	90	200	100	250	80	200	250	400	250	250	200	250	100	280	330	350	350	200	350	300	400	150	250
8	1	301	250	120	108	171	150	190	200	280	180	350	130	191	178	252	268	240	200	NaN	NaN	NaN	202	260	250	198	181	280	191	280	108	251	120	101	155	252	220	282	282	301	190	352	138	195	169	278	270	250	180
8	2	NaN	NaN	NaN	200	300	250	300	300	400	200	400	200	200	150	300	NaN	NaN	NaN	330	290	270	150	320	290	190	230	220	NaN	NaN	NaN	NaN	NaN	NaN	NaN	NaN	NaN	300	300	400	200	400	200	NaN	NaN	NaN	320	260	220
8	3	250	250	150	150	250	200	250	200	250	150	300	140	NaN	NaN	NaN	NaN	NaN	NaN	250	270	350	150	250	250	200	200	300	250	350	150	250	250	150	200	200	200	249	201	251	NaN	NaN	NaN	150	120	350	NaN	NaN	NaN
8	4	115	100	75	NaN	NaN	NaN	NaN	NaN	NaN	NaN	NaN	NaN	50	50	100	140	120	75	130	130	200	100	200	150	NaN	NaN	NaN	NaN	NaN	NaN	NaN	NaN	NaN	NaN	NaN	NaN	NaN	NaN	NaN	50	125	75	50	50	100	140	120	75
8	5	150	90	110	160	270	240	305	290	320	360	400	290	430	390	450	390	330	210	380	300	305	320	330	320	200	330	400	NaN	NaN	NaN	290	230	280	NaN	NaN	NaN	305	300	340	305	390	280	320	280	370	385	320	200
8	6	60	45	35	NaN	NaN	NaN	100	100	130	159	350	75	120	75	200	NaN	NaN	NaN	270	210	210	170	240	270	200	200	400	170	220	85	50	40	30	50	70	60	150	150	200	165	360	73	130	90	300	230	160	96
9	1	300	350	450	120	320	360	155	210	180	350	360	280	150	120	160	140	120	140	180	280	90	180	230	260	210	180	190	140	90	120	NaN	NaN	NaN	110	250	300	115	140	210	190	210	180	180	110	200	NaN	NaN	NaN
9	2	NaN	NaN	NaN	85	152	250	129	120	210	NaN	NaN	NaN	90	75	210	NaN	NaN	NaN	130	190	90	90	180	150	NaN	NaN	NaN	190	100	180	NaN	NaN	NaN	80	175	275	120	110	200	250	350	210	101	80	220	150	120	210
9	3	200	250	350	75	150	200	70	50	230	200	200	200	110	130	250	200	200	240	NaN	NaN	NaN	150	200	300	150	150	150	150	100	160	200	250	350	120	250	240	100	180	200	200	200	230	120	120	250	170	160	200
9	4	400	450	350	NaN	NaN	NaN	NaN	NaN	NaN	NaN	NaN	NaN	NaN	NaN	NaN	NaN	NaN	NaN	NaN	NaN	NaN	NaN	NaN	NaN	NaN	NaN	NaN	NaN	NaN	NaN	NaN	NaN	NaN	NaN	NaN	NaN	NaN	NaN	NaN	NaN	NaN	NaN	NaN	NaN	NaN	NaN	NaN	NaN
9	5	19	12	12	NaN	NaN	NaN	122	115	158	151	109	195	141	90	88	NaN	NaN	NaN	108	107	78	110	210	312	24	20	20	109	200	290	53	100	135	124	45	196	179	60	106	230	131	120	79	63	68	116	123	127
9	6	NaN	NaN	NaN	NaN	NaN	NaN	NaN	NaN	NaN	NaN	NaN	NaN	190	140	310	NaN	NaN	NaN	240	350	120	130	210	220	220	190	220	200	110	220	200	250	300	NaN	NaN	NaN	NaN	NaN	NaN	200	350	450	200	130	280	NaN	NaN	NaN
10	1	35	20	34	45	25	65	25	35	45	65	120	100	85	90	110	65	80	120	240	180	80	90	100	85	65	46	80	80	65	67	100	120	70	55	25	65	25	80	45	56	80	78	65	80	100	60	65	80
10	2	400	300	450	400	300	499	325	460	380	210	440	300	300	400	499	377	440	470	400	300	200	260	480	380	NaN	NaN	NaN	280	200	300	350	250	400	360	300	470	330	465	420	212	435	305	302	402	498	366	355	470
10	3	150	150	200	400	400	450	300	400	400	200	400	300	300	400	480	250	350	450	400	400	200	300	490	300	400	300	490	450	250	350	400	300	450	400	400	499	NaN	NaN	NaN	200	400	300	300	400	480	250	350	450
10	4	150	100	87	200	120	200	200	200	250	NaN	NaN	NaN	NaN	NaN	NaN	NaN	NaN	NaN	NaN	NaN	NaN	NaN	NaN	NaN	NaN	NaN	NaN	NaN	NaN	NaN	175	125	150	230	160	230	160	250	220	NaN	NaN	NaN	NaN	NaN	NaN	NaN	NaN	NaN
10	5	NaN	NaN	NaN	NaN	NaN	NaN	NaN	NaN	NaN	NaN	NaN	NaN	NaN	NaN	NaN	NaN	NaN	NaN	NaN	NaN	NaN	NaN	NaN	NaN	NaN	NaN	NaN	NaN	NaN	NaN	NaN	NaN	NaN	NaN	NaN	NaN	NaN	NaN	NaN	NaN	NaN	NaN	NaN	NaN	NaN	NaN	NaN	NaN
10	6	NaN	NaN	NaN	NaN	NaN	NaN	NaN	NaN	NaN	NaN	NaN	NaN	NaN	NaN	NaN	NaN	NaN	NaN	NaN	NaN	NaN	NaN	NaN	NaN	NaN	NaN	NaN	NaN	NaN	NaN	NaN	NaN	NaN	NaN	NaN	NaN	NaN	NaN	NaN	NaN	NaN	NaN	NaN	NaN	NaN	NaN	NaN	NaN
11	1	80	100	90	80	90	70	60	45	50	140	80	97	90	100	70	110	170	150	90	170	120	120	120	110	80	100	120	90	100	140	80	80	90	70	70	80	NaN	NaN	NaN	170	95	100	100	150	190	80	110	150
11	2	380	340	360	420	380	450	430	376	396	397	294	275	378	426	447	383	456	487	334	420	247	346	354	376	384	390	378	345	289	436	280	320	190	420	378	436	419	376	384	386	298	278	324	383	444	386	448	475
11	3	NaN	NaN	NaN	400	400	400	NaN	NaN	NaN	450	320	250	200	250	450	450	450	450	450	480	350	300	300	350	350	400	450	450	400	480	400	400	400	400	400	400	400	400	400	450	320	250	400	450	450	450	450	450
11	4	NaN	NaN	NaN	NaN	NaN	NaN	NaN	NaN	NaN	NaN	NaN	NaN	NaN	NaN	NaN	NaN	NaN	NaN	NaN	NaN	NaN	NaN	NaN	NaN	NaN	NaN	NaN	NaN	NaN	NaN	NaN	NaN	NaN	NaN	NaN	NaN	NaN	NaN	NaN	NaN	NaN	NaN	NaN	NaN	NaN	NaN	NaN	NaN
11	5	200	300	150	350	350	300	NaN	NaN	NaN	450	150	150	300	350	400	NaN	NaN	NaN	400	450	270	150	200	250	150	150	350	320	150	450	200	300	150	350	350	300	400	150	200	450	170	150	300	320	410	NaN	NaN	NaN
11	6	3	8	3	200	200	250	400	400	400	300	300	300	300	300	300	400	350	250	495	482	154	350	350	450	350	450	488	355	445	488	NaN	4	4	400	380	400	430	376	400	450	170	52	200	250	400	450	450	480
12	1	250	300	200	175	275	200	NaN	NaN	NaN	175	300	350	200	250	220	160	250	100	180	170	175	200	177	311	250	200	233	255	199	221	250	300	200	NaN	NaN	NaN	200	250	150	150	300	350	200	250	220	163	255	97
12	2	320	400	120	100	200	310	115	200	90	90	320	450	90	110	190	140	200	75	70	100	110	90	90	350	300	120	350	100	100	100	360	440	100	110	220	280	120	210	95	95	315	460	110	130	200	155	220	80
12	3	100	75	50	70	200	175	150	200	100	90	200	300	150	200	250	150	200	70	150	260	200	150	100	200	250	110	160	110	120	90	100	75	100	90	220	200	160	250	99	120	250	400	150	220	220	155	250	80
12	4	15	11	9	80	99	102	200	250	158	NaN	NaN	NaN	NaN	NaN	NaN	200	350	180	257	354	399	200	202	255	410	301	114	100	110	100	12	27	26	100	250	175	115	200	118	NaN	NaN	NaN	200	400	251	190	385	415
12	5	230	335	157	135	250	230	170	340	110	149	410	420	140	456	343	245	365	99	168	187	190	280	154	411	336	245	399	300	232	231	270	400	160	128	160	150	160	260	98	96	404	405	160	157	339	238	347	97
12	6	350	450	300	NaN	NaN	NaN	NaN	NaN	NaN	NaN	NaN	NaN	NaN	NaN	NaN	NaN	NaN	NaN	NaN	NaN	NaN	NaN	NaN	NaN	NaN	NaN	NaN	NaN	NaN	NaN	230	400	157	NaN	NaN	NaN	NaN	NaN	NaN	NaN	NaN	NaN	NaN	NaN	NaN	NaN	NaN	NaN
13	1	120	120	120	NaN	NaN	NaN	130	90	55	110	180	200	11	11	11	110	60	65	120	150	190	75	180	110	NaN	NaN	NaN	100	200	60	110	140	90	140	180	160	340	350	77	110	310	230	76	90	56	110	65	65
13	2	55	150	75	180	150	300	350	220	75	200	360	150	70	150	30	70	35	40	120	100	120	50	150	110	100	80	74	380	490	360	120	251	89	180	76	300	300	220	55	110	300	225	70	80	45	105	60	59
13	3	NaN	NaN	NaN	333	232	456	333	255	155	333	444	432	421	456	234	NaN	NaN	NaN	222	222	222	123	366	211	333	333	222	333	333	333	444	454	333	144	121	321	333	255	155	222	333	245	155	311	111	NaN	NaN	NaN
13	4	90	120	60	100	76	135	300	450	50	80	100	120	75	80	69	105	70	70	100	96	112	65	123	103	75	72	68	160	170	134	110	120	70	140	90	230	200	230	51	90	140	160	80	110	70	105	70	70
13	5	233	400	200	300	250	400	380	450	200	300	300	300	200	250	180	300	300	300	300	300	450	180	300	180	200	200	200	350	400	300	233	150	120	170	157	345	400	460	180	320	320	320	200	250	170	200	200	200
13	6	102	251	89	164	65	344	154	368	48	78	308	225	91	398	45	104	158	59	74	254	66	47	397	156	75	84	81	65	78	69	101	303	88	163	66	344	154	368	48	79	307	225	92	399	44	103	150	58
14	1	256	320	290	340	380	270	410	350	370	200	240	390	305	210	285	360	440	120	390	410	420	150	170	135	370	380	170	155	250	275	260	315	285	345	370	255	415	345	375	160	210	350	300	195	275	350	410	125
14	2	NaN	NaN	NaN	163	153	85	250	135	175	92	73	135	165	112	134	158	215	54	289	323	330	67	98	113	134	165	76	128	199	267	114	125	56	156	145	104	267	148	193	91	65	145	158	115	135	152	243	67
14	3	70	100	50	150	120	70	NaN	NaN	NaN	70	50	200	150	79	100	150	300	50	200	300	30	NaN	NaN	NaN	200	250	30	50	200	300	90	150	70	155	125	80	120	80	130	70	70	200	150	90	132	150	300	50
14	4	100	180	190	200	250	180	390	160	350	90	90	270	120	110	130	110	310	75	NaN	NaN	NaN	75	80	73	250	310	100	68	190	280	230	270	200	170	160	180	380	150	350	95	85	250	135	100	135	110	295	65
14	5	NaN	NaN	NaN	112	135	138	287	146	192	82	106	126	185	110	142	204	276	115	324	389	347	77	103	138	159	148	92	72	195	265	130	165	190	217	284	142	302	153	265	97	100	169	205	132	116	171	305	78
14	6	NaN	NaN	NaN	100	120	190	100	120	190	100	180	129	100	120	142	114	180	90	114	180	190	NaN	NaN	NaN	100	120	90	114	215	300	100	180	190	NaN	NaN	NaN	250	146	192	100	73	129	165	110	134	204	215	75
15	1	NaN	NaN	NaN	NaN	NaN	NaN	499	150	200	499	400	250	350	400	150	100	200	400	150	450	400	250	100	200	250	100	300	120	400	420	NaN	NaN	NaN	NaN	NaN	NaN	450	222	222	444	444	350	333	444	100	110	211	420
15	2	290	350	300	180	250	220	350	220	120	420	440	350	220	420	180	130	150	420	150	380	350	280	120	220	420	110	350	230	410	320	220	320	300	160	230	220	350	220	160	NaN	NaN	NaN	220	420	180	130	150	420
15	3	150	300	300	100	200	150	400	250	150	350	350	250	170	285	100	100	120	485	120	300	350	200	75	150	350	75	270	200	350	220	150	300	300	200	245	270	400	250	150	350	350	250	170	285	100	100	120	385
15	4	200	150	250	159	220	195	290	220	180	NaN	NaN	NaN	190	310	160	120	150	280	150	220	290	210	120	195	320	95	270	160	360	350	150	190	230	160	220	200	290	220	180	360	460	290	240	350	160	120	160	330
15	5	34	45	411	126	222	333	222	333	444	NaN	NaN	NaN	3	3	NaN	NaN	NaN	NaN	NaN	NaN	NaN	NaN	NaN	NaN	NaN	NaN	NaN	NaN	NaN	NaN	200	300	400	200	300	400	234	332	412	NaN	NaN	3	NaN	NaN	NaN	NaN	NaN	NaN
15	6	200	200	300	300	350	325	222	222	222	444	444	444	332	443	222	211	211	422	333	333	333	211	122	170	340	130	360	222	444	334	290	300	300	212	212	212	400	433	222	443	444	445	222	322	223	222	222	411
16	1	200	390	150	200	300	200	300	200	200	250	230	260	390	150	180	180	280	250	230	220	200	120	380	200	350	130	300	350	300	350	NaN	NaN	NaN	180	280	200	290	250	230	230	130	270	380	230	192	170	290	220
16	2	NaN	NaN	NaN	NaN	NaN	NaN	NaN	NaN	NaN	NaN	NaN	NaN	NaN	NaN	NaN	NaN	NaN	NaN	NaN	NaN	NaN	NaN	NaN	NaN	NaN	NaN	NaN	NaN	NaN	NaN	NaN	NaN	NaN	NaN	NaN	NaN	NaN	NaN	NaN	NaN	NaN	NaN	NaN	NaN	NaN	NaN	NaN	NaN
16	3	200	300	400	300	400	350	350	300	300	250	200	300	450	300	250	350	400	300	350	300	250	250	400	150	400	200	250	350	300	400	350	300	300	300	350	300	350	300	300	200	200	250	400	250	200	300	350	250
16	4	100	150	150	150	200	200	300	100	150	150	150	250	300	150	100	NaN	NaN	NaN	250	180	150	170	350	130	350	175	250	350	200	330	150	200	150	150	175	200	275	150	150	NaN	NaN	NaN	300	150	100	175	300	20
16	5	94	102	131	120	150	200	200	150	150	120	150	250	300	190	150	150	250	200	300	250	200	250	400	200	450	150	250	400	300	400	111	124	150	150	150	200	250	150	150	120	150	250	300	150	120	150	250	200
16	6	100	250	150	150	150	200	250	100	150	100	150	250	250	100	100	100	250	150	300	75	125	125	300	75	250	100	150	150	100	300	100	250	150	150	150	200	250	100	150	100	150	250	300	150	100	100	250	150
17	1	310	360	270	110	300	160	100	250	180	250	220	200	250	210	170	80	130	120	150	280	115	120	210	250	240	230	170	180	170	140	240	280	190	130	300	165	120	220	180	220	210	185	230	210	170	85	130	120
17	2	100	120	140	120	180	150	120	150	220	200	250	170	200	190	160	80	130	140	120	170	120	100	140	220	180	180	150	140	150	120	100	140	140	130	210	200	120	180	220	230	200	200	240	200	160	100	130	140
17	3	NaN	NaN	NaN	NaN	NaN	NaN	NaN	NaN	NaN	NaN	NaN	NaN	NaN	NaN	NaN	NaN	NaN	NaN	NaN	NaN	NaN	NaN	NaN	NaN	NaN	NaN	NaN	NaN	NaN	NaN	NaN	NaN	NaN	NaN	NaN	NaN	NaN	NaN	NaN	NaN	NaN	NaN	NaN	NaN	NaN	NaN	NaN	NaN
17	4	90	100	100	200	200	200	150	200	180	200	180	200	NaN	NaN	NaN	120	150	100	100	120	100	120	200	220	200	200	190	150	110	100	150	180	165	111	220	165	135	230	174	190	190	190	245	200	150	86	135	110
17	5	120	150	170	120	150	160	NaN	NaN	NaN	NaN	NaN	NaN	NaN	NaN	NaN	NaN	NaN	NaN	NaN	NaN	NaN	NaN	NaN	NaN	NaN	NaN	NaN	NaN	NaN	NaN	120	150	170	120	150	160	NaN	NaN	NaN	NaN	NaN	NaN	NaN	NaN	NaN	NaN	NaN	NaN
17	6	25	28	14	69	55	87	NaN	NaN	NaN	NaN	NaN	NaN	NaN	NaN	NaN	NaN	NaN	NaN	NaN	NaN	NaN	NaN	NaN	NaN	NaN	NaN	NaN	NaN	NaN	NaN	28	39	34	120	150	160	NaN	NaN	NaN	NaN	NaN	NaN	NaN	NaN	NaN	NaN	NaN	NaN
18	1	308	400	450	450	450	450	350	360	370	350	450	400	400	350	400	300	350	300	480	490	250	480	450	350	490	250	480	450	400	350	308	400	450	480	400	380	260	290	360	200	440	350	350	200	250	155	200	150
18	2	400	350	450	400	400	400	200	200	300	200	400	350	300	200	250	140	200	160	400	300	100	NaN	NaN	NaN	400	300	400	NaN	NaN	NaN	300	350	400	350	300	350	230	250	310	140	300	230	190	160	160	150	199	165
18	3	85	75	88	149	125	130	230	290	310	150	300	350	175	155	200	140	201	180	NaN	NaN	NaN	NaN	NaN	NaN	NaN	NaN	NaN	NaN	NaN	NaN	95	99	88	199	125	130	230	290	310	160	310	350	175	175	200	140	201	180
18	4	190	211	300	200	200	200	260	250	340	150	150	160	150	160	160	150	200	150	200	200	80	130	160	140	200	80	200	160	150	156	210	220	280	210	210	200	250	230	330	150	180	190	160	150	160	135	200	150
18	5	90	70	60	120	100	110	150	150	190	160	290	210	NaN	NaN	NaN	155	190	180	400	430	150	265	240	230	380	175	280	220	180	195	110	95	90	160	130	145	190	190	225	160	280	240	210	180	190	160	195	175
18	6	121	84	96	220	120	180	150	150	220	120	300	250	200	120	150	100	150	150	300	300	100	NaN	NaN	NaN	NaN	NaN	NaN	NaN	NaN	NaN	180	200	300	240	120	180	150	150	220	150	300	220	200	120	150	100	150	150
19	1	NaN	NaN	NaN	NaN	NaN	NaN	NaN	NaN	NaN	NaN	NaN	NaN	NaN	NaN	NaN	NaN	NaN	NaN	NaN	NaN	NaN	NaN	NaN	NaN	NaN	NaN	NaN	NaN	NaN	NaN	NaN	NaN	NaN	NaN	NaN	NaN	NaN	NaN	NaN	NaN	NaN	NaN	NaN	NaN	NaN	NaN	NaN	NaN
19	2	180	180	190	240	260	260	280	280	280	340	340	340	240	240	240	220	220	220	220	220	220	180	180	180	180	180	180	220	220	220	NaN	NaN	NaN	NaN	NaN	NaN	340	340	340	240	240	240	240	240	240	220	220	220
19	3	252	150	56	99	245	365	173	154	490	NaN	NaN	NaN	NaN	NaN	NaN	NaN	NaN	NaN	NaN	NaN	NaN	NaN	NaN	NaN	NaN	NaN	NaN	NaN	NaN	NaN	195	256	153	145	290	365	153	154	470	NaN	NaN	NaN	NaN	NaN	NaN	NaN	NaN	NaN
19	4	450	459	444	150	300	480	90	150	300	150	200	230	350	380	400	120	300	350	30	130	140	25	150	120	150	110	120	NaN	NaN	NaN	255	170	120	120	300	430	100	120	230	110	150	180	180	100	150	130	250	230
19	5	3	3	NaN	150	300	380	150	150	400	250	200	220	240	200	300	160	300	220	120	330	150	160	200	160	350	200	220	165	280	220	300	280	200	150	300	380	150	150	400	250	200	220	240	200	300	160	300	220
19	6	NaN	NaN	NaN	NaN	NaN	NaN	NaN	NaN	NaN	NaN	NaN	NaN	NaN	NaN	NaN	NaN	NaN	NaN	NaN	NaN	NaN	NaN	NaN	NaN	NaN	NaN	NaN	NaN	NaN	NaN	NaN	NaN	NaN	NaN	NaN	NaN	NaN	NaN	NaN	NaN	NaN	NaN	NaN	NaN	NaN	NaN	NaN	NaN
20	1	120	230	140	300	250	180	NaN	NaN	NaN	NaN	NaN	NaN	NaN	NaN	NaN	340	240	250	400	200	289	450	320	380	200	220	350	300	400	370	250	350	200	300	250	180	NaN	NaN	NaN	NaN	NaN	NaN	240	300	310	400	250	246
20	2	204	124	26	297	302	131	257	320	165	194	398	210	235	235	380	450	400	375	368	200	350	450	305	370	198	220	390	139	248	379	208	298	209	297	304	130	257	321	296	172	387	210	210	265	380	420	360	240
20	3	145	200	95	100	120	85	200	200	250	100	300	240	200	250	300	400	350	200	200	120	300	300	300	300	150	200	250	160	160	300	150	220	98	120	150	107	220	230	290	120	360	200	229	265	320	430	300	210
20	4	110	110	95	150	125	110	185	220	240	170	300	225	200	290	330	280	200	190	250	180	219	375	300	300	190	190	280	230	240	260	125	130	95	180	160	110	195	225	240	170	300	225	200	255	330	300	225	215
20	5	200	300	300	200	400	100	260	340	300	NaN	NaN	NaN	NaN	NaN	NaN	NaN	NaN	NaN	NaN	NaN	NaN	NaN	NaN	NaN	NaN	NaN	NaN	NaN	NaN	NaN	200	300	95	297	302	110	257	320	239	NaN	NaN	NaN	NaN	NaN	NaN	NaN	NaN	NaN
20	6	250	300	170	NaN	NaN	NaN	NaN	NaN	NaN	NaN	NaN	NaN	NaN	NaN	NaN	NaN	NaN	NaN	NaN	NaN	NaN	NaN	NaN	NaN	NaN	NaN	NaN	NaN	NaN	NaN	204	300	140	NaN	NaN	NaN	NaN	NaN	NaN	NaN	NaN	NaN	NaN	NaN	NaN	NaN	NaN	NaN
21	1	178	126	247	209	246	311	421	386	398	147	268	178	273	368	325	213	264	184	267	298	211	199	426	178	217	275	398	198	209	411	183	158	321	138	178	304	374	366	387	NaN	NaN	NaN	159	257	286	238	277	189
21	2	200	222	300	150	160	222	350	350	350	100	150	130	233	300	270	250	290	230	300	280	280	200	350	210	280	350	350	270	280	350	200	200	270	140	170	300	350	350	350	100	199	166	222	300	270	250	270	230
21	3	250	150	350	100	200	300	350	300	200	100	250	200	150	200	250	250	200	100	300	250	200	170	350	150	250	300	300	200	200	350	200	150	350	130	200	300	350	350	360	100	250	200	150	250	250	250	250	150
21	4	240	240	350	125	200	300	300	320	400	180	250	200	150	300	280	230	260	180	230	200	250	220	440	180	300	450	350	220	260	360	200	180	320	150	220	348	410	400	420	125	240	200	200	350	280	280	250	180
21	5	150	160	210	150	150	300	350	350	350	130	200	200	300	300	300	300	300	300	150	200	250	250	400	250	380	400	430	230	280	380	160	200	280	150	180	300	350	350	350	130	250	250	270	300	300	300	300	250
21	6	120	98	187	78	198	367	398	401	402	87	409	265	167	198	180	302	301	247	298	298	298	102	404	102	201	199	202	104	137	398	190	143	354	121	198	301	398	387	379	121	243	190	178	231	219	267	265	224
22	1	203	359	350	351	274	150	351	384	150	203	384	241	214	474	355	214	124	235	236	234	235	375	245	91	183	231	334	78	235	375	267	443	300	273	201	98	315	437	123	167	444	190	201	435	342	178	115	214
22	2	150	450	250	420	175	100	250	450	175	175	400	180	275	410	175	425	180	225	385	275	280	320	275	250	400	375	400	176	285	275	180	420	280	400	190	125	255	425	175	180	390	185	275	390	214	275	190	225
22	3	345	360	360	310	400	280	400	450	200	300	460	350	390	440	420	290	280	300	330	350	370	400	350	300	400	400	400	230	420	380	355	440	340	380	390	270	390	455	230	270	455	350	385	445	415	295	275	340
22	4	253	452	285	218	387	135	184	143	118	169	83	129	312	103	301	287	287	325	105	85	156	356	199	181	300	287	300	87	356	125	150	420	295	326	298	165	198	118	134	302	75	119	308	95	205	285	115	116
22	5	300	400	250	200	200	100	250	400	150	160	330	250	200	300	250	150	122	200	100	160	250	220	120	170	200	300	400	100	300	250	300	420	250	250	250	110	250	400	189	166	350	240	250	420	250	250	200	250
22	6	NaN	NaN	NaN	NaN	NaN	NaN	NaN	NaN	NaN	NaN	NaN	NaN	NaN	NaN	NaN	NaN	NaN	NaN	NaN	NaN	NaN	NaN	NaN	NaN	NaN	NaN	NaN	NaN	NaN	NaN	23	14	31	NaN	NaN	NaN	NaN	NaN	NaN	NaN	NaN	NaN	NaN	NaN	NaN	NaN	NaN	NaN
23	1	NaN	NaN	NaN	178	244	149	134	98	222	164	247	129	99	111	90	96	168	134	200	99	144	246	120	189	212	89	150	210	101	146	101	148	236	189	240	149	224	148	248	165	249	127	107	131	120	96	168	134
23	2	94	67	154	76	96	67	159	112	319	154	211	215	154	118	175	121	295	315	NaN	NaN	NaN	210	110	168	241	156	201	168	199	226	176	112	164	145	143	99	168	115	368	186	256	230	159	168	268	115	305	320
23	3	150	150	200	200	200	150	250	160	300	300	400	250	200	220	210	200	350	400	350	160	250	300	160	250	300	200	350	300	200	250	200	150	350	250	280	150	260	160	400	300	400	250	200	220	210	200	350	400
23	4	104	109	88	218	72	NaN	432	350	375	460	380	184	219	285	315	160	380	389	430	340	316	375	180	399	460	185	316	240	195	218	180	150	213	262	330	277	450	220	375	320	420	216	185	260	320	175	360	345
23	5	200	150	340	235	360	150	259	180	400	289	300	340	NaN	NaN	NaN	NaN	NaN	NaN	NaN	NaN	NaN	400	300	460	360	200	350	340	350	400	327	325	432	218	360	149	NaN	NaN	NaN	289	320	340	NaN	NaN	NaN	NaN	NaN	NaN
23	6	327	325	432	289	400	190	250	100	480	300	400	200	300	250	350	210	420	327	460	180	300	451	154	237	428	178	277	429	233	400	179	165	432	289	330	150	250	100	420	300	400	200	220	250	350	210	400	327
24	1	380	220	250	180	350	420	200	380	350	NaN	NaN	NaN	NaN	NaN	NaN	NaN	NaN	NaN	350	280	400	NaN	NaN	NaN	NaN	NaN	NaN	NaN	NaN	NaN	380	220	250	180	350	420	200	380	350	260	222	210	350	190	210	NaN	NaN	NaN
24	2	450	300	310	240	350	480	250	390	400	300	300	320	300	250	280	300	460	220	300	400	350	310	470	190	370	300	450	310	300	290	440	290	305	250	360	490	260	380	410	310	310	310	320	260	290	270	455	210
24	3	250	200	280	300	400	480	340	420	420	250	200	220	350	280	300	240	450	180	270	180	250	280	470	260	360	240	430	280	320	300	300	200	280	280	400	450	340	420	420	250	200	210	320	280	280	240	450	180
24	4	300	200	250	250	350	450	350	400	450	250	200	200	300	250	270	250	350	150	300	250	300	200	350	200	400	350	450	200	200	280	350	200	250	250	350	450	250	350	450	250	200	200	300	250	270	250	350	150
24	5	275	150	180	190	225	275	250	300	300	240	215	260	230	160	180	165	280	140	225	205	250	NaN	NaN	NaN	240	210	325	225	175	190	265	175	190	185	235	330	250	315	315	260	210	240	245	160	190	180	350	140
24	6	250	200	200	250	300	400	230	300	300	NaN	NaN	NaN	300	150	150	200	400	140	190	200	200	250	300	120	250	260	300	150	250	150	300	170	210	150	230	350	230	250	290	200	200	200	300	145	150	160	350	135
25	1	400	350	450	240	350	450	NaN	NaN	NaN	NaN	NaN	NaN	300	340	360	NaN	NaN	NaN	200	250	300	240	350	300	350	300	290	20	20	20	400	350	450	240	350	450	NaN	NaN	NaN	NaN	NaN	NaN	300	340	360	400	400	400
25	2	NaN	NaN	NaN	220	240	450	400	380	420	290	360	320	150	350	300	460	400	280	140	400	430	200	300	320	420	380	430	200	320	450	340	250	450	220	230	460	430	360	360	220	360	300	150	360	280	470	400	290
25	3	NaN	NaN	NaN	150	200	300	NaN	NaN	NaN	NaN	NaN	NaN	NaN	NaN	NaN	NaN	NaN	NaN	NaN	NaN	NaN	NaN	NaN	NaN	NaN	NaN	NaN	NaN	NaN	NaN	NaN	NaN	NaN	NaN	NaN	NaN	NaN	NaN	NaN	NaN	NaN	NaN	NaN	NaN	NaN	NaN	NaN	NaN
25	4	300	300	300	NaN	NaN	NaN	NaN	NaN	NaN	NaN	NaN	NaN	132	390	200	400	400	300	120	300	300	120	209	229	NaN	NaN	NaN	300	300	400	NaN	NaN	NaN	250	400	480	420	409	430	NaN	NaN	NaN	140	360	220	420	420	260
25	5	400	210	350	200	300	400	447	259	411	300	455	300	178	327	245	499	452	326	150	400	300	240	370	370	477	450	371	211	400	433	400	210	350	222	298	447	447	312	411	300	444	300	166	327	245	477	452	311
25	6	175	200	350	275	300	450	499	400	450	NaN	NaN	NaN	175	350	300	475	475	250	110	450	400	125	250	325	NaN	NaN	NaN	NaN	NaN	NaN	200	200	350	NaN	NaN	NaN	499	400	450	250	499	450	175	350	300	475	425	250
26	1	NaN	NaN	NaN	NaN	NaN	NaN	NaN	NaN	NaN	NaN	NaN	NaN	NaN	NaN	NaN	NaN	NaN	NaN	NaN	NaN	NaN	NaN	NaN	NaN	NaN	NaN	NaN	NaN	NaN	NaN	NaN	NaN	NaN	NaN	NaN	NaN	NaN	NaN	NaN	NaN	NaN	NaN	NaN	NaN	NaN	NaN	NaN	NaN
26	2	200	400	480	450	450	450	200	300	400	300	300	250	250	250	300	400	350	400	150	150	400	400	450	350	400	400	400	450	450	200	250	400	480	450	450	450	300	300	400	300	300	250	250	250	300	400	350	400
26	3	350	300	499	300	400	400	300	350	450	400	400	300	400	350	350	350	250	450	200	200	450	400	450	350	400	400	300	400	400	250	300	420	450	400	400	450	300	350	450	400	400	300	300	250	300	350	300	450
26	4	250	240	300	230	250	250	150	140	140	160	170	100	180	160	170	200	200	250	110	115	210	210	300	185	220	200	210	220	220	140	190	230	380	260	275	275	180	150	150	200	200	110	200	150	170	275	210	290
26	5	300	400	490	455	455	455	454	454	454	NaN	NaN	NaN	NaN	NaN	NaN	NaN	NaN	NaN	NaN	NaN	NaN	NaN	NaN	NaN	NaN	NaN	NaN	NaN	NaN	NaN	200	400	499	455	455	455	454	454	454	NaN	NaN	NaN	NaN	NaN	NaN	NaN	NaN	NaN
26	6	250	420	450	230	260	240	260	150	180	350	320	150	300	280	320	400	380	450	250	230	450	400	460	380	NaN	NaN	NaN	200	250	150	240	410	470	350	420	450	280	200	220	320	350	180	280	300	250	380	350	430
27	1	150	125	90	330	296	156	324	210	350	NaN	NaN	NaN	NaN	NaN	NaN	NaN	NaN	NaN	220	215	165	NaN	NaN	NaN	115	225	200	115	150	162	250	250	225	330	256	200	324	210	350	NaN	NaN	NaN	NaN	NaN	NaN	250	320	150
27	2	230	220	230	230	230	230	220	200	300	200	200	200	200	350	200	220	240	140	220	222	154	165	175	145	135	235	225	260	260	230	196	186	187	230	230	230	240	200	310	200	200	200	200	350	200	225	245	140
27	3	250	250	300	300	350	350	350	150	400	330	270	240	260	240	180	240	300	170	300	250	200	150	150	150	135	300	300	240	300	280	230	220	300	330	350	250	324	175	315	225	250	250	240	255	220	240	290	130
27	4	100	110	105	110	160	160	NaN	NaN	NaN	200	280	320	200	300	200	260	280	100	270	270	250	NaN	NaN	NaN	100	300	400	240	340	330	110	105	105	180	160	170	200	120	280	250	250	270	300	300	300	200	250	100
27	5	140	150	160	150	150	150	NaN	NaN	NaN	NaN	NaN	NaN	NaN	NaN	NaN	NaN	NaN	NaN	NaN	NaN	NaN	NaN	NaN	NaN	NaN	NaN	NaN	NaN	NaN	NaN	200	200	200	230	230	230	220	150	300	NaN	NaN	NaN	NaN	NaN	NaN	NaN	NaN	NaN
27	6	100	200	300	230	300	320	200	140	260	NaN	NaN	NaN	200	250	230	NaN	NaN	NaN	NaN	NaN	NaN	NaN	NaN	NaN	NaN	NaN	NaN	NaN	NaN	NaN	140	220	300	230	240	300	220	150	300	NaN	NaN	NaN	260	350	200	NaN	NaN	NaN
28	1	NaN	NaN	NaN	250	300	200	150	250	300	NaN	NaN	NaN	120	140	240	390	270	270	NaN	NaN	NaN	NaN	NaN	NaN	120	400	240	250	290	430	200	200	250	280	350	95	150	250	240	250	370	420	120	175	240	390	270	270
28	2	NaN	NaN	NaN	NaN	NaN	NaN	134	399	234	345	489	444	123	205	342	NaN	NaN	NaN	456	378	324	356	398	402	457	465	146	170	212	398	288	200	345	434	348	243	134	399	234	224	432	499	112	234	400	433	222	115
28	3	230	200	300	NaN	NaN	NaN	80	200	250	NaN	NaN	NaN	130	190	210	NaN	NaN	NaN	360	160	190	230	250	320	250	400	180	170	235	350	NaN	NaN	NaN	350	300	150	90	300	250	190	360	390	130	190	210	300	150	150
28	4	177	53	300	NaN	NaN	NaN	160	250	210	NaN	NaN	NaN	99	180	270	420	320	295	390	350	290	321	352	311	201	297	302	101	197	325	NaN	NaN	NaN	250	220	100	110	250	225	240	390	499	110	175	270	410	250	220
28	5	188	188	90	324	400	87	80	225	165	156	258	280	99	125	160	324	156	90	NaN	NaN	NaN	308	168	357	280	340	156	110	122	244	NaN	NaN	NaN	NaN	NaN	NaN	80	238	160	225	271	310	190	160	300	NaN	NaN	NaN
28	6	NaN	4	3	100	108	60	110	159	190	178	250	321	120	158	200	NaN	NaN	NaN	300	250	200	200	250	300	125	209	99	99	105	170	74	13	20	212	285	98	150	250	234	156	258	444	123	180	240	420	270	90
29	1	350	300	200	150	300	350	100	190	280	250	200	200	300	200	300	200	270	130	270	300	300	250	300	350	350	300	250	300	400	300	350	300	200	150	300	350	100	190	280	250	200	200	300	200	300	200	270	100
29	2	200	150	100	100	150	200	70	100	170	200	150	200	300	200	250	100	150	50	NaN	NaN	NaN	NaN	NaN	NaN	NaN	NaN	NaN	NaN	NaN	NaN	350	250	100	130	200	200	100	120	200	250	200	200	250	200	250	120	150	50
29	3	56	51	34	59	55	101	100	120	200	300	200	200	150	120	150	NaN	NaN	NaN	NaN	NaN	NaN	NaN	NaN	NaN	NaN	NaN	NaN	NaN	NaN	NaN	307	201	90	260	255	255	100	130	210	250	150	150	NaN	NaN	NaN	NaN	NaN	NaN
29	4	300	250	150	280	320	400	130	220	300	280	280	350	250	250	300	250	250	180	200	250	220	250	250	300	300	350	280	300	320	280	300	300	150	160	250	320	110	180	260	250	200	220	280	210	290	220	220	130
29	5	350	350	350	130	200	225	120	220	250	250	120	150	250	180	250	NaN	NaN	NaN	NaN	NaN	NaN	NaN	NaN	NaN	NaN	NaN	NaN	200	350	200	300	250	150	120	200	225	115	200	250	250	130	200	250	180	250	NaN	NaN	NaN
29	6	350	230	120	120	250	300	90	100	120	200	120	100	130	120	250	120	150	40	120	250	300	120	130	150	120	200	130	200	250	240	350	150	100	100	120	200	70	100	130	220	120	140	150	130	250	130	150	50
30	1	450	150	400	250	250	200	450	250	450	NaN	NaN	NaN	450	450	150	300	450	350	450	250	250	200	400	200	150	350	400	NaN	NaN	NaN	450	150	400	200	250	250	450	250	450	NaN	NaN	NaN	400	400	150	250	450	350
30	2	150	100	250	150	175	250	300	150	350	150	200	300	400	400	175	175	450	300	275	225	200	225	450	175	190	215	425	375	400	450	175	115	325	180	160	250	325	175	375	215	300	350	380	380	160	180	450	300
30	3	200	150	200	155	140	140	300	200	200	295	350	400	235	325	125	200	300	250	NaN	NaN	NaN	NaN	NaN	NaN	NaN	NaN	NaN	NaN	NaN	NaN	200	130	240	175	140	140	300	205	200	296	335	378	245	340	125	200	325	250
30	4	100	100	300	300	250	300	400	352	400	300	450	450	300	250	450	250	450	400	499	499	499	NaN	NaN	NaN	NaN	NaN	NaN	NaN	NaN	NaN	200	150	400	250	250	250	450	300	450	256	450	450	400	450	250	200	450	400
30	5	NaN	NaN	NaN	NaN	NaN	NaN	NaN	NaN	NaN	NaN	NaN	NaN	NaN	NaN	NaN	NaN	NaN	NaN	NaN	NaN	NaN	NaN	NaN	NaN	NaN	NaN	NaN	NaN	NaN	NaN	10	6	5	6	6	9	NaN	NaN	NaN	NaN	NaN	NaN	NaN	NaN	NaN	NaN	NaN	NaN
30	6	234	122	456	133	123	144	342	211	377	256	322	366	NaN	NaN	NaN	NaN	NaN	NaN	NaN	NaN	NaN	NaN	NaN	NaN	NaN	NaN	NaN	NaN	NaN	NaN	234	122	456	144	133	144	342	211	377	NaN	NaN	NaN	NaN	NaN	NaN	NaN	NaN	NaN
31	1	300	400	250	200	160	220	170	250	380	230	300	290	150	200	360	370	270	300	240	190	220	430	190	280	190	200	440	240	210	300	340	380	290	180	160	190	140	260	360	200	300	280	140	180	320	360	240	290
31	2	400	400	400	400	380	400	200	350	350	220	300	300	250	250	280	400	300	300	250	400	400	350	350	350	NaN	NaN	NaN	NaN	NaN	NaN	400	400	400	400	380	400	200	350	350	220	300	300	250	250	280	400	300	300
31	3	200	200	150	90	150	125	130	250	280	260	240	240	128	130	230	230	160	200	180	250	290	250	225	215	260	230	320	220	205	300	180	220	140	95	160	122	131	280	298	240	280	260	130	130	250	250	160	180
31	4	100	100	70	100	150	110	150	210	199	250	350	330	NaN	NaN	NaN	NaN	NaN	NaN	NaN	NaN	NaN	NaN	NaN	NaN	NaN	NaN	NaN	NaN	NaN	NaN	100	100	100	110	170	80	100	210	300	200	300	280	NaN	NaN	NaN	NaN	NaN	NaN
31	5	130	180	120	150	180	140	144	200	180	150	190	180	100	90	150	150	140	90	90	100	150	200	200	180	150	140	200	90	90	120	140	190	130	150	180	140	144	200	180	150	190	180	100	90	150	150	140	90
31	6	98	92	35	60	130	40	120	250	250	254	100	200	100	150	300	350	200	200	120	170	250	350	300	250	350	150	350	100	150	200	102	300	70	110	300	110	150	350	380	200	350	300	150	130	280	350	200	200
32	1	389	180	309	100	350	280	300	300	290	290	400	220	320	320	400	279	410	200	400	400	200	376	190	276	250	230	300	214	250	170	380	180	309	100	356	250	300	300	290	260	400	210	320	320	400	276	400	200
32	2	100	70	120	60	120	165	200	154	250	120	300	130	250	250	350	215	313	115	359	350	75	300	100	150	175	125	275	100	200	150	158	75	150	152	190	190	210	210	130	175	275	150	235	185	200	235	275	135
32	3	200	100	100	140	200	190	200	180	150	140	150	130	100	100	80	200	250	180	210	190	160	190	170	180	130	135	150	150	190	160	180	130	150	90	130	120	165	170	140	200	250	140	150	150	120	180	200	130
32	4	200	100	150	70	100	50	100	150	150	120	150	100	100	100	120	100	100	70	120	120	100	120	100	100	120	120	120	70	120	80	100	60	100	NaN	NaN	NaN	112	100	100	120	150	100	100	100	120	100	100	90
32	5	400	200	400	200	400	350	400	400	400	NaN	NaN	NaN	NaN	NaN	NaN	NaN	NaN	NaN	NaN	NaN	NaN	NaN	NaN	NaN	NaN	NaN	NaN	NaN	NaN	NaN	300	300	300	200	350	300	399	399	399	NaN	NaN	NaN	NaN	NaN	NaN	NaN	NaN	NaN
32	6	70	65	95	110	290	140	143	140	150	150	250	200	231	231	305	272	299	262	270	270	250	204	180	190	200	200	250	20	210	170	120	95	130	111	285	145	143	180	175	150	250	200	231	231	305	272	299	200
33	1	40	40	40	200	200	200	150	300	450	250	300	400	200	300	499	250	350	450	300	350	300	400	350	400	400	300	250	400	450	450	50	60	60	300	250	250	250	300	400	200	243	345	200	300	499	250	350	450
33	2	200	300	250	180	250	250	260	300	270	140	240	220	90	300	400	250	400	420	120	350	220	220	290	140	200	200	190	250	250	340	200	200	250	200	200	150	170	170	450	110	245	170	86	270	320	120	370	270
33	3	300	200	150	300	250	250	150	150	300	150	350	300	100	250	250	150	250	200	100	250	200	250	200	200	200	200	150	250	250	300	300	200	150	300	250	250	150	250	300	150	350	300	100	250	300	150	250	200
33	4	400	200	200	350	400	200	250	250	400	200	400	300	NaN	NaN	NaN	280	450	400	150	400	350	400	280	350	350	350	200	400	350	400	400	250	200	350	350	200	250	280	400	200	400	300	200	350	450	280	450	400
33	5	126	352	110	356	205	131	111	111	111	111	243	345	86	345	478	112	434	412	112	424	342	242	342	244	141	141	122	212	242	289	156	56	48	312	250	113	214	222	442	114	246	346	42	245	452	111	124	424
33	6	444	444	444	300	300	300	300	300	300	200	300	300	200	400	400	NaN	NaN	NaN	NaN	NaN	NaN	NaN	NaN	NaN	NaN	NaN	NaN	NaN	NaN	NaN	444	444	444	350	400	250	150	300	300	200	300	300	NaN	NaN	NaN	NaN	NaN	NaN
34	1	300	200	250	400	250	100	100	200	300	111	499	499	150	300	150	200	100	300	499	200	150	200	300	100	200	150	250	200	130	499	250	200	222	360	250	110	111	260	400	120	450	450	190	310	200	250	111	350
34	2	35	35	350	350	200	400	400	270	400	400	270	400	400	499	499	400	499	499	400	499	499	499	499	499	499	499	499	499	499	499	300	200	400	400	250	400	400	270	400	400	499	499	400	499	499	400	499	499
34	3	149	170	220	160	240	200	110	160	190	140	300	300	9	149	149	150	150	250	400	200	250	200	350	250	50	60	70	100	100	200	180	170	220	160	235	199	10	170	210	140	300	300	99	149	151	200	150	300
34	4	200	120	125	300	200	120	30	50	80	100	220	340	150	200	300	250	200	400	300	350	150	200	200	150	100	150	150	200	220	400	250	200	200	250	220	130	139	180	300	130	250	400	200	250	200	150	100	350
34	5	200	180	150	200	240	160	180	200	300	190	300	300	190	220	200	190	150	230	300	250	170	150	230	150	200	200	230	180	150	280	350	170	200	300	270	198	190	230	350	210	320	320	200	200	180	220	190	250
34	6	200	200	400	140	200	180	120	200	250	220	310	311	200	220	205	180	181	300	300	280	250	300	350	190	180	150	190	200	176	400	200	200	400	140	200	130	121	201	275	200	305	312	190	220	204	181	180	301
35	1	NaN	NaN	NaN	NaN	NaN	NaN	130	100	100	120	100	200	200	300	400	100	400	350	350	300	150	130	200	100	100	120	250	150	100	120	300	250	400	200	300	150	150	100	100	130	110	200	200	300	400	100	400	250
35	2	NaN	NaN	NaN	299	350	250	400	200	210	250	200	330	370	380	405	165	386	367	365	400	404	240	146	168	210	221	435	315	234	278	250	240	300	280	305	220	360	160	215	199	180	315	385	365	400	155	386	365
35	3	357	271	250	450	380	350	340	150	240	210	175	499	370	230	350	90	150	230	350	400	300	210	135	125	180	270	399	320	210	350	195	230	220	450	370	320	340	170	240	210	175	499	370	230	350	120	230	320
35	4	50	50	100	200	150	110	100	45	80	140	90	180	140	120	110	NaN	NaN	NaN	NaN	NaN	NaN	NaN	NaN	NaN	NaN	NaN	NaN	NaN	NaN	NaN	45	44	55	299	100	100	130	50	75	120	50	200	200	230	150	NaN	NaN	NaN
35	5	45	44	55	400	300	200	300	100	200	250	150	400	140	150	150	280	230	230	200	400	350	150	90	120	150	200	480	250	150	255	99	78	110	300	412	155	300	100	200	200	150	340	200	190	180	100	250	240
35	6	NaN	NaN	NaN	100	100	100	200	50	75	75	50	130	300	300	300	45	120	100	250	350	150	NaN	NaN	NaN	NaN	NaN	NaN	NaN	NaN	NaN	45	45	45	150	150	150	200	50	75	75	50	130	300	300	300	45	120	150
36	1	300	450	250	125	460	250	150	480	485	185	280	430	336	250	485	410	400	300	300	310	200	385	335	300	300	486	400	350	419	335	305	410	199	155	480	260	165	470	440	190	260	445	377	310	470	320	380	280
36	2	NaN	NaN	NaN	NaN	NaN	NaN	NaN	NaN	NaN	NaN	NaN	NaN	NaN	NaN	NaN	NaN	NaN	NaN	NaN	NaN	NaN	NaN	NaN	NaN	NaN	NaN	NaN	NaN	NaN	NaN	22	9	6	NaN	NaN	NaN	NaN	NaN	NaN	NaN	NaN	NaN	NaN	NaN	NaN	NaN	NaN	NaN
36	3	300	350	150	200	380	300	190	480	450	200	300	450	450	300	400	290	280	250	310	210	150	350	400	390	130	220	200	350	290	220	200	350	150	125	380	300	190	480	450	200	300	450	450	300	400	300	310	290
36	4	200	270	140	200	499	400	180	450	450	200	256	300	480	380	450	290	315	300	325	300	189	488	480	499	230	450	410	340	299	225	250	310	160	180	480	389	170	470	470	189	275	345	479	371	489	315	340	280
36	5	300	350	240	150	300	200	110	350	310	170	210	240	410	380	440	240	350	210	300	200	150	470	420	430	145	285	265	325	285	180	280	350	240	160	300	180	115	360	340	175	210	270	410	360	420	240	340	215
36	6	NaN	NaN	NaN	43	79	77	95	179	155	99	100	115	164	161	202	251	261	172	239	198	120	298	279	258	120	210	200	220	250	160	NaN	NaN	NaN	45	81	66	98	207	166	128	119	156	236	184	257	243	267	183
37	1	200	150	180	200	180	120	120	250	450	450	400	420	200	110	100	250	180	300	180	120	200	300	350	260	350	450	250	350	250	150	450	300	250	200	250	180	120	250	365	350	320	400	180	120	100	220	120	300
37	2	499	111	200	200	300	400	100	499	499	499	350	499	100	200	250	200	100	350	200	300	300	NaN	NaN	NaN	400	499	200	499	200	100	450	150	222	200	322	250	122	458	450	480	400	474	150	190	300	222	150	400
37	3	312	126	189	221	321	194	11	411	365	481	495	474	85	91	80	121	82	198	132	140	150	153	190	140	232	400	200	398	234	98	300	94	165	189	211	191	104	424	389	475	435	482	92	82	120	101	90	211
37	4	180	200	150	180	190	170	120	170	180	270	250	260	180	120	160	170	90	160	90	200	225	270	180	150	220	210	165	160	210	200	180	170	160	100	180	170	120	200	240	260	220	250	150	110	160	170	90	165
37	5	300	200	230	200	230	190	150	250	280	300	300	300	150	150	200	180	150	300	220	230	250	230	220	180	230	320	170	350	180	150	300	160	180	210	200	190	110	270	300	350	350	350	130	120	200	180	120	280
37	6	255	300	350	250	380	250	300	458	400	450	450	450	150	190	300	300	200	400	200	290	200	300	290	200	290	400	250	390	260	200	300	200	250	250	350	250	190	499	400	460	470	480	150	190	300	260	200	400
38	1	400	300	335	210	350	380	300	280	350	400	480	476	400	430	420	340	195	102	390	450	430	300	300	320	320	410	280	320	440	200	255	200	250	220	380	360	260	250	310	369	460	410	310	390	390	360	210	135
38	2	140	100	90	120	150	190	150	130	180	180	200	200	175	230	250	200	120	140	340	380	300	260	250	220	300	300	180	280	300	200	135	90	120	120	150	190	150	130	150	160	180	160	155	135	180	180	160	110
38	3	NaN	NaN	NaN	400	450	450	499	400	499	450	450	400	300	400	400	350	270	270	499	499	499	250	300	300	499	450	400	450	400	350	449	449	449	400	450	450	499	300	499	450	400	300	300	400	400	350	250	200
38	4	157	143	200	NaN	NaN	NaN	NaN	NaN	NaN	NaN	NaN	NaN	NaN	NaN	NaN	NaN	NaN	NaN	NaN	NaN	NaN	NaN	NaN	NaN	NaN	NaN	NaN	NaN	NaN	NaN	240	210	340	NaN	NaN	NaN	NaN	NaN	NaN	NaN	NaN	NaN	NaN	NaN	NaN	NaN	NaN	NaN
38	5	NaN	NaN	NaN	NaN	NaN	NaN	NaN	NaN	NaN	NaN	NaN	NaN	NaN	NaN	NaN	NaN	NaN	NaN	NaN	NaN	NaN	NaN	NaN	NaN	NaN	NaN	NaN	NaN	NaN	NaN	NaN	NaN	NaN	NaN	NaN	NaN	NaN	NaN	NaN	NaN	NaN	NaN	NaN	NaN	NaN	NaN	NaN	NaN
38	6	250	189	155	150	200	231	150	167	124	150	175	181	160	140	175	130	88	130	250	300	180	164	164	164	150	160	111	160	150	111	200	155	123	145	200	222	150	145	150	160	175	190	166	166	225	170	100	120
39	1	155	250	150	130	120	110	110	120	95	120	110	170	130	130	130	110	110	80	120	120	80	130	90	90	110	120	150	80	120	120	150	250	150	130	120	110	110	120	95	120	100	70	130	130	130	110	110	80
39	2	350	230	320	350	280	270	200	210	180	300	190	300	150	150	150	400	400	250	260	300	100	360	170	200	280	280	350	100	200	250	300	230	290	270	170	180	190	220	165	230	100	230	140	140	140	350	380	200
39	3	210	120	180	320	180	190	400	320	280	240	240	280	220	318	320	250	190	180	200	375	180	250	175	210	360	380	380	150	300	420	215	150	180	330	182	195	350	310	270	280	229	311	250	350	355	350	375	190
39	4	80	70	100	80	40	60	50	70	60	70	60	70	60	80	70	120	120	80	90	120	80	100	70	90	80	110	110	NaN	NaN	NaN	100	70	110	80	50	70	70	80	60	90	70	80	90	120	90	110	100	75
39	5	200	150	250	275	150	100	150	250	150	275	100	400	100	350	275	200	375	100	125	260	90	250	100	175	175	275	400	85	295	350	210	150	225	300	130	100	175	250	150	260	100	275	120	325	275	250	400	100
39	6	450	450	450	350	400	360	350	378	345	NaN	NaN	NaN	470	470	470	490	490	300	250	380	200	300	200	190	300	300	350	300	380	400	460	460	460	480	370	390	350	450	420	400	400	400	430	430	490	490	490	300
40	1	150	250	200	400	350	250	350	200	250	280	350	420	210	320	400	190	220	350	290	350	150	280	420	170	350	230	320	320	460	480	180	30	250	320	380	410	320	180	260	280	340	400	280	350	410	250	280	410
40	2	300	499	400	280	380	430	495	200	480	350	450	490	420	450	480	370	440	480	380	440	300	380	460	200	470	220	400	400	380	460	289	415	350	356	412	489	399	200	270	300	375	475	385	400	480	360	420	480
40	3	NaN	NaN	NaN	356	412	489	358	189	300	300	345	489	234	400	458	245	214	435	289	345	199	389	499	214	434	224	375	245	345	467	292	300	225	275	356	300	332	125	300	313	313	456	220	350	400	239	234	400
40	4	395	415	325	399	350	340	399	160	270	350	290	350	385	310	310	340	365	378	369	355	305	345	420	205	345	179	399	385	350	360	335	399	309	400	365	350	405	150	270	310	290	355	385	330	355	340	366	375
40	5	289	121	300	NaN	NaN	NaN	260	200	300	230	260	300	300	380	300	499	350	485	350	350	170	200	300	50	475	115	230	400	365	450	315	200	200	470	485	459	280	200	290	NaN	NaN	NaN	400	370	370	465	470	475
40	6	400	499	350	420	480	360	350	120	250	300	375	475	355	325	405	280	320	410	280	310	190	300	480	100	350	180	402	220	250	260	385	420	315	410	400	375	380	210	275	275	355	450	345	350	425	285	300	400
41	1	NaN	NaN	NaN	NaN	NaN	NaN	NaN	NaN	NaN	NaN	NaN	NaN	NaN	NaN	NaN	NaN	NaN	NaN	NaN	NaN	NaN	NaN	NaN	NaN	NaN	NaN	NaN	NaN	NaN	NaN	NaN	NaN	NaN	NaN	NaN	NaN	NaN	NaN	NaN	NaN	NaN	NaN	NaN	NaN	NaN	NaN	NaN	NaN
41	2	NaN	NaN	NaN	200	125	230	250	250	250	180	150	220	400	400	400	350	200	400	300	250	200	350	220	250	200	400	400	380	200	300	NaN	NaN	NaN	240	125	290	250	250	250	220	180	250	400	400	400	323	200	326
41	3	NaN	NaN	NaN	155	81	182	204	181	211	116	91	162	221	168	277	245	173	278	311	195	149	217	119	103	127	290	197	310	104	201	218	86	5	205	119	244	210	184	228	123	100	165	243	173	273	248	170	281
41	4	NaN	NaN	NaN	NaN	NaN	NaN	NaN	NaN	NaN	NaN	NaN	NaN	NaN	NaN	NaN	NaN	NaN	NaN	NaN	NaN	NaN	NaN	NaN	NaN	NaN	NaN	NaN	NaN	NaN	NaN	NaN	NaN	NaN	NaN	NaN	NaN	NaN	NaN	NaN	NaN	NaN	NaN	NaN	NaN	NaN	NaN	NaN	NaN
41	5	180	56	190	365	54	204	160	170	200	140	110	180	230	146	185	240	160	220	NaN	NaN	NaN	135	75	89	160	274	268	370	110	140	200	74	160	340	60	240	180	178	207	132	115	185	245	150	190	240	170	232
41	6	NaN	NaN	NaN	270	180	250	200	142	235	250	180	350	350	270	330	250	150	300	350	220	270	270	180	125	190	220	350	320	120	190	150	50	180	350	150	215	235	165	248	175	120	215	290	220	303	247	167	289
42	1	120	180	150	450	300	420	450	120	100	180	250	300	350	400	420	400	350	300	100	250	300	480	350	300	300	310	360	490	350	320	150	180	200	350	250	400	460	250	200	200	420	250	250	350	400	320	300	280
42	2	150	160	200	350	200	400	420	150	220	100	360	300	220	350	420	280	310	310	150	370	380	380	110	120	210	220	300	400	170	222	148	178	222	375	180	410	425	140	200	120	330	280	230	340	410	290	300	300
42	3	200	250	400	400	370	300	470	490	420	250	320	300	NaN	NaN	NaN	NaN	NaN	NaN	150	300	250	450	140	100	150	240	490	350	170	300	110	200	400	400	499	420	300	120	190	180	320	400	220	240	480	240	350	400
42	4	NaN	NaN	NaN	NaN	NaN	NaN	NaN	NaN	NaN	NaN	NaN	NaN	NaN	NaN	NaN	NaN	NaN	NaN	NaN	NaN	NaN	NaN	NaN	NaN	NaN	NaN	NaN	NaN	NaN	NaN	NaN	NaN	NaN	NaN	NaN	NaN	NaN	NaN	NaN	NaN	NaN	NaN	NaN	NaN	NaN	NaN	NaN	NaN
42	5	120	190	190	210	198	225	235	160	190	168	265	247	NaN	NaN	NaN	256	275	279	143	332	299	345	184	165	189	201	299	345	221	235	145	175	210	220	180	265	250	170	195	150	267	250	215	297	310	319	327	327
42	6	NaN	NaN	NaN	NaN	NaN	NaN	NaN	NaN	NaN	NaN	NaN	NaN	NaN	NaN	NaN	NaN	NaN	NaN	NaN	NaN	NaN	NaN	NaN	NaN	NaN	NaN	NaN	NaN	NaN	NaN	NaN	NaN	NaN	NaN	NaN	NaN	NaN	NaN	NaN	NaN	NaN	NaN	NaN	NaN	NaN	NaN	NaN	NaN
43	1	200	130	230	178	274	286	130	310	120	100	110	280	273	150	120	300	86	85	250	130	180	120	100	300	160	200	200	200	150	180	225	110	298	145	230	250	176	300	100	90	107	286	286	130	110	350	100	100
43	2	250	100	300	150	225	100	125	300	125	125	125	325	225	150	100	150	100	120	250	130	225	100	100	350	350	250	300	200	250	190	250	100	300	150	245	130	140	350	120	125	125	300	250	150	110	350	100	100
43	3	NaN	NaN	NaN	150	300	270	230	460	110	95	135	210	310	135	110	420	160	155	450	360	499	105	98	295	240	250	190	340	130	175	200	100	300	150	300	270	185	350	110	100	135	210	275	150	100	420	120	120
43	4	NaN	NaN	NaN	300	400	250	150	300	200	200	100	300	NaN	NaN	NaN	NaN	NaN	NaN	NaN	NaN	NaN	NaN	NaN	NaN	NaN	NaN	NaN	NaN	NaN	NaN	400	200	300	230	300	250	150	300	200	NaN	NaN	NaN	NaN	NaN	NaN	NaN	NaN	NaN
43	5	200	100	300	300	400	200	200	400	100	100	200	300	200	266	264	499	99	158	444	111	333	111	111	444	333	333	333	444	333	444	225	120	299	200	300	250	185	320	120	100	150	300	288	200	100	450	101	144
43	6	NaN	NaN	NaN	135	165	145	185	235	110	125	135	245	276	175	95	NaN	NaN	NaN	320	130	175	175	135	345	275	310	145	280	190	320	200	100	230	175	285	265	155	325	120	125	135	265	250	150	100	300	95	95
44	1	77	198	112	214	185	305	51	124	179	154	115	74	375	195	265	65	390	135	185	65	120	77	200	395	155	125	195	75	145	160	78	195	110	215	185	305	80	125	185	154	115	74	365	194	280	66	390	140
44	2	NaN	NaN	NaN	250	200	300	NaN	NaN	NaN	NaN	NaN	NaN	300	260	350	180	370	250	400	150	150	230	380	420	280	250	300	260	250	280	250	350	250	270	200	320	200	210	300	250	200	170	350	250	400	180	390	250
44	3	NaN	NaN	NaN	NaN	NaN	NaN	NaN	NaN	NaN	NaN	NaN	NaN	NaN	NaN	NaN	NaN	NaN	NaN	NaN	NaN	NaN	NaN	NaN	NaN	NaN	NaN	NaN	NaN	NaN	NaN	NaN	NaN	NaN	NaN	NaN	NaN	NaN	NaN	NaN	NaN	NaN	NaN	NaN	NaN	NaN	NaN	NaN	NaN
44	4	280	360	280	400	200	400	230	300	380	NaN	NaN	NaN	333	323	399	192	405	300	400	200	180	266	266	425	275	250	252	244	215	255	255	330	200	360	195	370	194	268	344	188	130	120	335	300	388	185	410	290
44	5	80	112	86	180	169	240	130	190	230	NaN	NaN	NaN	350	250	400	130	420	200	390	140	215	200	270	360	300	210	320	200	270	300	80	142	100	220	200	270	120	198	210	NaN	NaN	NaN	350	250	400	135	400	180
44	6	150	250	100	150	100	250	100	150	250	NaN	NaN	NaN	125	75	300	75	300	150	250	75	150	100	150	300	150	100	200	75	150	100	150	250	100	150	100	250	100	150	250	250	150	100	300	150	300	100	300	150
45	1	NaN	NaN	NaN	220	107	119	NaN	NaN	NaN	NaN	NaN	NaN	NaN	NaN	NaN	NaN	NaN	NaN	NaN	NaN	NaN	NaN	NaN	NaN	NaN	NaN	NaN	NaN	NaN	NaN	145	124	110	NaN	NaN	NaN	NaN	NaN	NaN	NaN	NaN	NaN	NaN	NaN	NaN	NaN	NaN	NaN
45	2	300	200	150	220	270	150	230	270	165	260	200	160	180	200	190	300	310	330	180	170	160	145	250	200	130	130	140	180	200	70	NaN	NaN	NaN	145	145	145	130	180	105	245	170	115	200	190	220	300	300	300
45	3	289	200	150	275	200	150	120	200	100	250	150	130	280	300	280	300	280	270	290	240	300	250	350	200	180	190	250	240	260	170	200	300	100	200	150	120	118	250	140	255	150	125	258	250	270	302	288	250
45	4	200	300	250	190	220	280	120	200	90	200	180	110	250	220	190	180	250	300	180	200	190	140	200	160	90	130	180	130	150	80	300	250	350	280	220	150	120	200	90	200	110	100	200	184	150	130	260	270
45	5	NaN	NaN	NaN	NaN	NaN	NaN	126	345	98	434	233	123	345	234	335	456	345	245	18	235	176	256	312	88	178	145	166	NaN	NaN	NaN	NaN	NaN	NaN	222	123	133	222	333	98	444	234	122	347	256	278	346	389	234
45	6	445	435	350	365	265	305	189	325	168	375	200	275	324	315	355	385	299	326	420	395	325	295	385	215	NaN	NaN	NaN	345	350	195	295	285	265	300	256	245	205	350	175	385	215	195	285	295	285	355	325	257
46	1	NaN	NaN	NaN	150	200	180	210	130	120	200	200	205	NaN	NaN	NaN	NaN	NaN	NaN	NaN	NaN	NaN	NaN	NaN	NaN	NaN	NaN	NaN	NaN	NaN	NaN	400	420	410	150	120	170	209	120	120	180	180	200	NaN	NaN	NaN	NaN	NaN	NaN
46	2	210	188	69	140	120	110	200	120	100	140	130	130	100	170	120	110	140	101	115	170	130	125	140	145	130	160	100	115	95	130	NaN	NaN	NaN	140	130	120	200	120	100	140	130	140	110	170	120	110	140	101
46	3	NaN	NaN	NaN	NaN	NaN	NaN	390	180	135	320	220	380	180	290	310	200	240	140	124	180	245	206	487	443	163	160	186	150	153	186	NaN	NaN	NaN	100	125	140	450	160	125	250	180	300	134	234	290	180	220	130
46	4	200	150	100	NaN	NaN	NaN	400	150	120	120	110	115	79	150	130	90	120	88	NaN	NaN	NaN	88	188	178	99	120	111	100	70	100	200	130	90	250	300	300	380	130	90	100	88	110	70	125	115	90	100	80
46	5	300	200	80	NaN	NaN	NaN	NaN	NaN	NaN	NaN	NaN	NaN	NaN	NaN	NaN	NaN	NaN	NaN	NaN	NaN	NaN	NaN	NaN	NaN	NaN	NaN	NaN	NaN	NaN	NaN	200	166	65	NaN	NaN	NaN	NaN	NaN	NaN	NaN	NaN	NaN	NaN	NaN	NaN	NaN	NaN	NaN
46	6	NaN	NaN	NaN	23	27	36	48	42	60	108	72	63	121	193	204	174	208	120	90	141	204	72	136	172	54	72	90	108	27	148	32	48	42	18	24	36	52	43	27	148	120	140	140	180	154	154	254	104
47	1	100	400	300	200	300	350	200	100	300	200	499	380	150	499	150	499	380	150	499	380	390	499	200	300	350	250	499	100	200	350	120	350	330	250	320	350	250	150	330	276	499	370	160	455	180	350	390	200
47	2	175	300	358	180	250	250	200	168	270	276	390	278	100	400	150	300	390	200	380	300	370	290	200	190	300	280	310	120	290	340	168	290	350	180	250	250	200	168	270	276	390	279	100	400	150	300	390	200
47	3	160	260	330	200	320	300	280	210	330	350	360	290	300	320	300	310	280	186	280	290	337	260	230	250	320	280	240	180	310	287	180	260	330	180	340	300	250	175	300	320	350	300	214	312	199	315	287	200
47	4	200	240	270	250	340	350	200	150	250	310	350	280	160	390	150	320	350	250	280	330	200	330	250	200	330	220	300	140	290	310	180	250	300	200	340	350	200	150	250	300	360	280	150	390	150	300	350	210
47	5	80	200	170	160	350	300	200	150	300	300	400	250	100	400	80	NaN	NaN	NaN	400	300	350	400	350	300	350	300	250	NaN	NaN	NaN	165	256	350	170	330	320	210	160	310	320	410	288	110	420	160	320	290	210
47	6	100	250	300	110	250	200	180	100	300	300	400	300	100	450	100	300	400	200	450	350	350	300	200	100	350	300	350	150	400	400	100	250	300	250	250	250	200	100	300	300	400	300	100	450	100	400	400	150
48	1	95	112	123	389	395	151	395	354	411	222	400	411	306	289	259	147	131	300	300	133	356	300	322	311	287	177	411	100	132	149	97	103	111	331	325	111	394	371	432	191	358	400	284	261	231	152	162	388
48	2	350	350	350	400	400	350	400	350	450	250	350	400	300	300	300	300	270	400	400	370	400	350	400	350	250	250	400	200	350	400	320	320	300	400	400	300	400	350	450	250	400	400	300	350	350	370	250	350
48	3	300	200	100	400	300	200	400	250	350	200	370	340	200	400	370	200	200	300	400	360	400	400	380	380	250	260	370	200	250	360	350	250	130	370	270	190	400	270	390	240	380	370	270	320	310	230	220	320
48	4	300	400	450	400	450	300	400	300	450	300	425	425	300	300	300	250	250	375	375	400	375	350	350	300	275	300	400	200	250	350	300	250	300	400	400	300	400	300	425	250	400	375	300	300	300	250	250	375
48	5	100	75	75	200	201	175	400	213	331	200	231	211	331	450	221	300	231	341	451	175	300	451	331	175	400	331	499	111	400	331	121	87	75	321	213	151	400	213	331	222	350	211	331	400	259	300	231	341
48	6	121	87	97	321	213	87	344	97	222	99	167	123	87	121	145	78	122	169	122	211	152	333	231	169	155	99	154	99	143	269	95	75	100	243	265	99	355	111	221	77	233	243	99	156	170	99	69	145
49	1	80	85	100	420	440	480	499	399	488	377	255	211	333	444	144	200	466	399	NaN	NaN	NaN	NaN	NaN	NaN	NaN	NaN	NaN	NaN	NaN	NaN	150	233	200	290	240	430	400	430	377	355	188	166	322	411	130	7	333	431
49	2	188	454	454	250	200	250	NaN	NaN	NaN	NaN	NaN	NaN	NaN	NaN	NaN	NaN	NaN	NaN	NaN	NaN	NaN	NaN	NaN	NaN	NaN	NaN	NaN	NaN	NaN	NaN	444	288	444	200	160	250	NaN	NaN	NaN	NaN	NaN	NaN	NaN	NaN	NaN	NaN	NaN	NaN
49	3	NaN	NaN	NaN	100	125	200	120	200	150	NaN	NaN	NaN	NaN	NaN	NaN	NaN	NaN	NaN	NaN	NaN	NaN	NaN	NaN	NaN	NaN	NaN	NaN	NaN	NaN	NaN	125	85	100	100	125	200	NaN	NaN	NaN	NaN	NaN	NaN	NaN	NaN	NaN	NaN	NaN	NaN
49	4	176	152	321	286	205	400	189	294	379	326	198	106	304	498	267	498	499	498	306	498	498	486	476	197	298	315	324	395	267	265	206	197	408	354	206	405	208	269	386	329	187	114	321	497	203	365	497	487
49	5	125	90	175	160	120	240	NaN	NaN	NaN	200	280	140	235	345	210	160	354	272	158	269	322	377	284	168	185	369	273	311	208	159	130	105	225	150	135	255	140	160	240	265	220	128	260	385	180	173	388	306
49	6	NaN	NaN	NaN	NaN	NaN	NaN	NaN	NaN	NaN	NaN	NaN	NaN	NaN	NaN	NaN	NaN	NaN	NaN	NaN	NaN	NaN	NaN	NaN	NaN	NaN	NaN	NaN	NaN	NaN	NaN	250	100	450	NaN	NaN	NaN	NaN	NaN	NaN	NaN	NaN	NaN	NaN	NaN	NaN	NaN	NaN	NaN
50	1	280	380	320	450	250	350	240	185	140	330	100	180	340	220	220	480	270	450	410	480	180	300	150	350	210	180	250	400	300	200	265	381	230	451	244	280	255	280	140	330	182	180	332	350	350	470	250	450
50	2	NaN	NaN	NaN	140	80	150	130	180	100	170	80	150	250	230	230	300	250	270	230	360	195	180	130	160	285	159	250	390	260	240	147	198	170	190	110	140	140	170	110	250	140	190	270	230	230	310	250	270
50	3	NaN	NaN	NaN	200	150	120	130	150	130	230	100	140	300	250	250	300	150	200	NaN	NaN	NaN	NaN	NaN	NaN	NaN	NaN	NaN	NaN	NaN	NaN	NaN	NaN	NaN	250	150	150	130	170	115	210	100	150	250	230	230	300	220	260
50	4	120	180	150	200	110	120	99	120	86	110	65	95	NaN	NaN	NaN	NaN	NaN	NaN	NaN	NaN	NaN	NaN	NaN	NaN	NaN	NaN	NaN	NaN	NaN	NaN	NaN	NaN	NaN	250	130	110	130	120	90	120	65	120	NaN	NaN	NaN	NaN	NaN	NaN
50	5	342	456	467	356	238	245	468	249	125	213	178	156	213	124	154	NaN	NaN	NaN	NaN	NaN	NaN	NaN	NaN	NaN	NaN	NaN	NaN	NaN	NaN	NaN	280	380	467	200	200	150	240	185	110	190	100	150	230	220	220	NaN	NaN	NaN
50	6	113	250	160	350	200	235	130	160	110	190	100	190	230	250	240	300	210	260	180	225	295	150	125	185	200	190	175	300	245	230	200	300	270	253	180	210	135	165	100	195	95	185	240	240	235	295	180	250
51	1	300	400	459	NaN	NaN	NaN	NaN	NaN	NaN	NaN	NaN	NaN	NaN	NaN	NaN	NaN	NaN	NaN	NaN	NaN	NaN	NaN	NaN	NaN	NaN	NaN	NaN	NaN	NaN	NaN	460	440	460	NaN	NaN	NaN	NaN	NaN	NaN	NaN	NaN	NaN	NaN	NaN	NaN	NaN	NaN	NaN
51	2	NaN	NaN	NaN	NaN	NaN	NaN	NaN	NaN	NaN	NaN	NaN	NaN	NaN	NaN	NaN	NaN	NaN	NaN	NaN	NaN	NaN	NaN	NaN	NaN	NaN	NaN	NaN	NaN	NaN	NaN	NaN	NaN	NaN	NaN	NaN	NaN	NaN	NaN	NaN	NaN	NaN	NaN	NaN	NaN	NaN	NaN	NaN	NaN
51	3	480	485	490	430	445	326	220	245	450	175	325	475	275	385	210	185	325	175	180	420	380	125	190	355	190	175	350	345	290	190	480	485	490	390	355	290	NaN	NaN	NaN	110	310	480	285	410	190	210	295	160
51	4	NaN	NaN	NaN	NaN	NaN	3	NaN	NaN	NaN	NaN	NaN	NaN	NaN	NaN	NaN	NaN	NaN	NaN	NaN	NaN	NaN	NaN	NaN	NaN	NaN	NaN	NaN	NaN	NaN	NaN	NaN	NaN	NaN	NaN	NaN	3	NaN	NaN	NaN	NaN	NaN	NaN	NaN	NaN	NaN	NaN	NaN	NaN
51	5	NaN	NaN	NaN	450	480	300	NaN	NaN	NaN	NaN	NaN	NaN	NaN	NaN	NaN	NaN	NaN	NaN	NaN	NaN	NaN	NaN	NaN	NaN	NaN	NaN	NaN	NaN	NaN	NaN	450	490	460	NaN	NaN	NaN	NaN	NaN	NaN	NaN	NaN	NaN	NaN	NaN	NaN	NaN	NaN	NaN
51	6	NaN	NaN	NaN	120	200	200	NaN	NaN	NaN	NaN	NaN	NaN	NaN	NaN	NaN	NaN	NaN	NaN	NaN	NaN	NaN	NaN	NaN	NaN	NaN	NaN	NaN	NaN	NaN	NaN	250	270	260	NaN	NaN	NaN	NaN	NaN	NaN	NaN	NaN	NaN	NaN	NaN	NaN	NaN	NaN	NaN
52	1	250	450	310	480	250	410	250	430	460	NaN	NaN	NaN	280	380	120	NaN	NaN	NaN	190	100	490	490	495	120	360	180	420	480	250	490	450	320	340	480	250	200	250	430	260	NaN	NaN	NaN	280	380	160	280	120	320
52	2	NaN	NaN	NaN	NaN	NaN	NaN	NaN	NaN	NaN	NaN	NaN	NaN	380	400	250	280	300	460	290	180	450	NaN	NaN	NaN	440	280	400	NaN	NaN	NaN	NaN	NaN	NaN	NaN	NaN	NaN	NaN	NaN	NaN	300	120	190	NaN	NaN	NaN	290	299	230
52	3	350	300	350	300	300	300	250	200	250	400	150	250	NaN	NaN	NaN	NaN	NaN	NaN	NaN	NaN	NaN	NaN	NaN	NaN	NaN	NaN	NaN	NaN	NaN	NaN	300	250	250	300	300	300	250	250	300	NaN	NaN	NaN	NaN	NaN	NaN	NaN	NaN	NaN
52	4	78	48	31	NaN	NaN	NaN	NaN	NaN	NaN	NaN	NaN	NaN	NaN	NaN	NaN	280	120	325	150	100	325	NaN	NaN	NaN	200	100	200	NaN	NaN	NaN	NaN	NaN	NaN	NaN	NaN	NaN	NaN	NaN	NaN	NaN	NaN	NaN	280	380	200	280	120	325
52	5	359	259	180	NaN	NaN	NaN	NaN	NaN	NaN	NaN	NaN	NaN	NaN	NaN	NaN	210	175	220	210	190	260	280	300	150	250	150	320	250	220	300	NaN	NaN	NaN	NaN	NaN	NaN	250	280	250	NaN	NaN	NaN	NaN	NaN	NaN	210	180	230
52	6	3	3	3	NaN	NaN	NaN	NaN	NaN	NaN	NaN	NaN	NaN	250	400	200	300	300	300	350	300	400	300	200	400	400	250	400	300	200	400	350	300	300	NaN	NaN	NaN	300	300	300	NaN	NaN	NaN	280	400	200	280	250	300
53	1	NaN	NaN	NaN	NaN	NaN	NaN	NaN	NaN	NaN	NaN	NaN	NaN	NaN	NaN	NaN	NaN	NaN	NaN	NaN	NaN	NaN	NaN	NaN	NaN	NaN	NaN	NaN	NaN	NaN	NaN	NaN	NaN	NaN	NaN	NaN	NaN	NaN	NaN	NaN	NaN	NaN	NaN	NaN	NaN	NaN	NaN	NaN	NaN
53	2	NaN	NaN	NaN	NaN	NaN	NaN	100	175	80	300	150	80	200	220	200	150	200	100	NaN	NaN	NaN	NaN	NaN	NaN	NaN	NaN	NaN	NaN	NaN	NaN	NaN	NaN	NaN	NaN	NaN	NaN	NaN	NaN	NaN	NaN	NaN	NaN	150	220	200	150	200	100
53	3	NaN	NaN	NaN	NaN	NaN	NaN	NaN	NaN	NaN	NaN	NaN	NaN	NaN	NaN	NaN	NaN	NaN	NaN	NaN	NaN	NaN	NaN	NaN	NaN	NaN	NaN	NaN	NaN	NaN	NaN	NaN	NaN	NaN	NaN	NaN	NaN	NaN	NaN	NaN	NaN	NaN	NaN	NaN	NaN	NaN	NaN	NaN	NaN
53	4	NaN	NaN	NaN	250	250	300	200	200	100	NaN	NaN	NaN	300	250	400	400	300	80	NaN	NaN	NaN	120	250	200	300	250	150	250	250	150	NaN	NaN	NaN	200	200	250	150	180	90	250	100	80	275	230	200	300	330	90
53	5	NaN	NaN	NaN	NaN	NaN	NaN	NaN	NaN	NaN	NaN	NaN	NaN	300	300	250	400	350	150	NaN	NaN	NaN	120	300	320	NaN	NaN	NaN	NaN	NaN	NaN	NaN	NaN	NaN	NaN	NaN	NaN	150	220	90	NaN	NaN	NaN	300	300	320	350	300	100
53	6	NaN	NaN	NaN	NaN	NaN	NaN	NaN	NaN	NaN	NaN	NaN	NaN	150	250	90	150	90	200	100	150	90	50	100	150	NaN	NaN	NaN	150	250	100	3	3	3	NaN	NaN	NaN	NaN	NaN	NaN	NaN	NaN	NaN	150	250	400	150	90	200
54	1	NaN	NaN	NaN	NaN	NaN	NaN	NaN	NaN	NaN	265	316	295	162	176	195	201	265	374	375	295	389	152	201	238	NaN	NaN	NaN	235	269	322	NaN	NaN	NaN	NaN	NaN	NaN	260	245	270	270	320	300	170	146	225	NaN	NaN	NaN
54	2	NaN	NaN	NaN	320	80	90	130	140	95	100	80	90	90	105	125	235	95	111	205	195	109	250	70	98	NaN	NaN	NaN	100	410	59	NaN	NaN	NaN	310	80	90	150	170	95	100	70	80	90	110	125	235	95	115
54	3	400	400	350	300	200	200	250	230	250	230	180	190	240	230	310	450	300	380	NaN	NaN	NaN	350	210	260	300	260	250	290	350	340	NaN	NaN	NaN	310	190	220	250	230	180	230	190	200	240	225	300	440	290	380
54	4	NaN	NaN	NaN	NaN	NaN	NaN	NaN	NaN	NaN	100	140	130	120	150	155	200	220	210	150	190	10	150	170	160	120	100	150	190	230	250	NaN	NaN	NaN	150	170	200	100	150	130	110	100	130	150	190	210	NaN	NaN	NaN
54	5	NaN	NaN	NaN	270	170	270	NaN	NaN	NaN	143	112	135	145	153	279	321	265	234	98	176	85	165	88	121	NaN	NaN	NaN	179	189	170	NaN	NaN	NaN	180	240	350	375	243	410	121	140	295	132	112	215	253	187	234
54	6	NaN	NaN	NaN	NaN	NaN	NaN	NaN	NaN	NaN	28	57	56	122	221	175	134	215	321	245	214	421	232	123	21	222	333	444	432	212	314	NaN	NaN	NaN	98	60	35	NaN	NaN	NaN	88	234	166	111	232	156	221	132	432
55	1	NaN	NaN	NaN	NaN	NaN	NaN	NaN	NaN	NaN	NaN	NaN	NaN	NaN	NaN	NaN	NaN	NaN	NaN	150	150	250	350	290	150	270	250	250	160	300	290	450	200	150	250	490	350	250	300	450	300	300	490	NaN	NaN	NaN	NaN	NaN	NaN
55	2	50	30	40	140	200	160	180	200	250	200	200	400	280	300	100	150	280	300	200	180	300	250	250	150	260	220	200	200	250	250	80	60	60	160	300	180	NaN	NaN	NaN	NaN	NaN	NaN	NaN	NaN	NaN	NaN	NaN	NaN
55	3	NaN	NaN	NaN	NaN	NaN	NaN	NaN	NaN	NaN	NaN	NaN	NaN	NaN	NaN	NaN	NaN	NaN	NaN	NaN	NaN	NaN	NaN	NaN	NaN	NaN	NaN	NaN	NaN	NaN	NaN	NaN	NaN	NaN	NaN	NaN	NaN	NaN	NaN	NaN	NaN	NaN	NaN	NaN	NaN	NaN	NaN	NaN	NaN
55	4	30	200	254	NaN	NaN	NaN	250	180	260	NaN	NaN	NaN	NaN	NaN	NaN	125	260	300	190	185	402	260	216	162	295	235	185	205	285	255	290	210	279	165	400	300	NaN	NaN	NaN	255	223	360	285	310	115	120	250	316
55	5	NaN	NaN	NaN	275	450	350	150	275	375	275	275	350	300	300	175	115	230	315	157	257	321	375	385	185	475	375	275	175	350	350	400	200	400	140	490	275	250	260	360	250	250	375	290	300	115	117	255	307
55	6	230	200	400	110	480	190	200	250	350	300	200	200	255	422	110	NaN	NaN	NaN	100	170	250	400	330	210	250	190	110	170	250	210	150	100	70	130	470	200	210	260	280	250	260	400	NaN	NaN	NaN	NaN	NaN	NaN
56	1	200	150	200	450	350	400	200	350	150	200	150	150	350	120	250	110	130	100	NaN	NaN	NaN	NaN	NaN	NaN	250	200	350	NaN	NaN	NaN	250	150	250	450	350	400	200	350	150	200	200	150	350	120	250	120	130	100
56	2	270	220	315	329	298	390	298	315	230	467	435	170	410	230	240	180	225	155	435	377	298	NaN	NaN	NaN	427	330	320	329	198	430	227	185	334	375	350	354	420	435	220	485	436	210	404	198	215	NaN	NaN	NaN
56	3	380	260	490	490	490	490	490	360	100	490	490	300	300	180	260	NaN	NaN	NaN	NaN	NaN	NaN	NaN	NaN	NaN	NaN	NaN	NaN	NaN	NaN	NaN	380	260	490	490	490	490	490	360	100	490	490	300	NaN	NaN	NaN	NaN	NaN	NaN
56	4	350	290	450	400	450	450	NaN	NaN	NaN	350	310	190	450	200	290	300	320	290	460	400	290	370	195	220	370	350	340	320	195	320	340	250	425	430	390	430	420	360	200	410	415	200	390	195	245	260	285	205
56	5	200	150	400	440	400	440	400	400	200	450	450	200	300	200	200	300	400	200	450	350	150	300	100	290	430	320	300	NaN	NaN	NaN	250	100	400	440	400	440	440	300	200	400	400	200	300	200	200	250	400	150
56	6	400	250	450	385	363	475	440	410	280	430	410	230	390	200	220	285	275	215	400	380	230	NaN	NaN	NaN	400	350	350	NaN	NaN	NaN	390	265	470	430	380	475	450	400	260	445	405	220	395	201	235	287	277	217
57	1	75	200	100	200	400	100	200	150	75	100	300	100	200	100	250	100	120	100	100	200	150	120	150	100	NaN	NaN	NaN	150	250	100	100	250	100	200	400	100	200	250	100	100	250	100	150	100	250	NaN	NaN	NaN
57	2	25	25	25	NaN	NaN	NaN	NaN	NaN	NaN	NaN	NaN	NaN	NaN	NaN	NaN	NaN	NaN	NaN	NaN	NaN	NaN	NaN	NaN	NaN	NaN	NaN	NaN	NaN	NaN	NaN	28	30	26	NaN	NaN	NaN	NaN	NaN	NaN	NaN	NaN	NaN	NaN	NaN	NaN	NaN	NaN	NaN
57	3	NaN	NaN	NaN	NaN	NaN	NaN	5	NaN	7	22	22	4	12	13	10	10	NaN	30	5	5	NaN	14	11	NaN	NaN	NaN	NaN	5	4	22	NaN	NaN	NaN	NaN	NaN	NaN	14	10	16	NaN	NaN	NaN	30	14	11	NaN	13	10
57	4	150	250	100	100	200	150	100	250	100	100	100	100	200	100	150	200	100	150	100	150	100	200	150	100	100	150	100	250	200	100	75	200	100	100	200	150	100	250	100	100	200	100	200	100	150	200	100	150
57	5	200	400	300	200	450	200	270	400	240	160	200	230	130	250	300	300	400	340	280	280	280	330	360	200	400	350	250	400	350	350	200	400	200	190	300	200	340	450	250	180	230	250	440	250	350	300	350	340
57	6	NaN	NaN	NaN	200	400	180	320	270	140	120	220	280	400	190	240	NaN	NaN	NaN	240	250	230	390	410	180	420	390	170	430	380	200	180	300	110	210	410	175	310	290	160	140	210	265	390	190	240	380	400	240
58	1	300	420	260	300	450	380	180	450	320	355	190	90	NaN	NaN	NaN	NaN	NaN	NaN	NaN	NaN	NaN	NaN	NaN	NaN	450	430	300	380	400	420	320	430	180	320	420	390	170	460	310	360	210	100	NaN	NaN	NaN	200	290	400
58	2	150	110	80	230	175	120	120	110	140	210	190	175	NaN	NaN	NaN	170	200	200	NaN	NaN	NaN	190	175	200	330	260	210	300	320	400	280	150	120	320	300	240	144	210	180	230	190	165	NaN	NaN	NaN	NaN	NaN	NaN
58	3	250	400	150	300	400	250	100	300	200	300	150	100	350	175	250	200	300	400	200	350	150	200	350	450	400	400	250	400	350	400	250	400	275	300	400	250	150	300	200	300	150	100	325	175	250	200	300	400
58	4	NaN	NaN	NaN	NaN	NaN	NaN	NaN	NaN	NaN	NaN	NaN	NaN	NaN	NaN	NaN	NaN	NaN	NaN	NaN	NaN	NaN	NaN	NaN	NaN	NaN	NaN	NaN	NaN	NaN	NaN	NaN	NaN	NaN	NaN	NaN	NaN	NaN	NaN	NaN	NaN	NaN	NaN	NaN	NaN	NaN	NaN	NaN	NaN
58	5	400	300	300	370	400	475	300	490	350	360	250	150	340	450	250	325	340	400	200	290	400	450	350	250	460	350	250	400	350	440	300	300	260	310	420	380	180	450	320	330	190	188	350	230	300	200	300	200
58	6	200	300	200	310	320	210	125	390	285	330	250	195	300	230	300	NaN	NaN	NaN	NaN	NaN	NaN	NaN	NaN	NaN	NaN	NaN	NaN	NaN	NaN	NaN	210	310	190	295	350	220	122	350	260	335	230	150	NaN	NaN	NaN	NaN	NaN	NaN
59	1	250	200	230	NaN	NaN	NaN	150	250	100	200	150	300	NaN	NaN	NaN	100	200	400	NaN	NaN	NaN	NaN	NaN	NaN	NaN	NaN	NaN	NaN	NaN	NaN	300	210	250	300	270	240	200	300	150	210	170	320	200	150	400	100	200	430
59	2	NaN	NaN	NaN	250	280	200	128	237	113	88	72	249	97	65	321	110	276	342	NaN	NaN	NaN	NaN	NaN	NaN	NaN	NaN	NaN	NaN	NaN	NaN	480	400	450	266	300	280	178	235	98	130	100	268	154	165	412	112	210	287
59	3	NaN	NaN	NaN	NaN	NaN	NaN	NaN	NaN	NaN	NaN	NaN	NaN	NaN	NaN	NaN	NaN	NaN	NaN	NaN	NaN	NaN	NaN	NaN	NaN	NaN	NaN	NaN	NaN	NaN	NaN	NaN	NaN	NaN	NaN	NaN	NaN	NaN	NaN	NaN	NaN	NaN	NaN	NaN	NaN	NaN	NaN	NaN	NaN
59	4	NaN	NaN	NaN	NaN	NaN	NaN	NaN	NaN	NaN	NaN	NaN	NaN	137	129	400	91	210	350	125	280	200	NaN	NaN	NaN	200	170	320	300	280	360	200	200	230	NaN	NaN	NaN	NaN	NaN	NaN	NaN	NaN	NaN	137	129	410	125	276	342
59	5	NaN	NaN	NaN	420	480	420	250	420	260	360	380	490	240	200	420	170	280	380	200	300	220	NaN	NaN	NaN	280	140	240	360	350	400	300	350	230	350	360	300	250	420	260	280	260	400	220	260	380	120	260	380
59	6	175	180	165	305	275	250	115	210	110	145	125	265	NaN	NaN	NaN	125	180	245	150	254	110	150	110	350	185	160	214	240	200	268	200	195	205	NaN	NaN	NaN	130	298	110	145	125	285	150	85	378	125	180	245
60	1	NaN	NaN	NaN	NaN	NaN	NaN	NaN	NaN	NaN	NaN	NaN	NaN	NaN	NaN	NaN	NaN	NaN	NaN	NaN	NaN	NaN	NaN	NaN	NaN	NaN	NaN	NaN	NaN	NaN	NaN	NaN	NaN	NaN	NaN	NaN	NaN	NaN	NaN	NaN	NaN	NaN	NaN	NaN	NaN	NaN	NaN	NaN	NaN
60	2	300	250	200	400	350	340	400	370	380	350	280	300	300	450	300	NaN	NaN	NaN	480	370	450	330	340	350	350	270	280	480	350	480	NaN	NaN	NaN	450	300	300	NaN	NaN	NaN	380	250	270	NaN	NaN	NaN	NaN	NaN	NaN
60	3	NaN	NaN	NaN	450	250	450	NaN	NaN	NaN	NaN	NaN	NaN	NaN	NaN	NaN	NaN	NaN	NaN	NaN	NaN	NaN	NaN	NaN	NaN	NaN	NaN	NaN	NaN	NaN	NaN	NaN	NaN	NaN	NaN	NaN	NaN	NaN	NaN	NaN	200	150	225	NaN	NaN	NaN	NaN	NaN	NaN
60	4	450	459	498	390	250	198	NaN	NaN	NaN	435	224	265	310	489	421	NaN	NaN	NaN	486	298	454	425	342	323	463	238	194	410	233	496	390	420	460	450	240	186	468	465	499	423	236	269	321	482	398	425	384	98
60	5	NaN	NaN	NaN	389	295	201	412	395	420	385	105	200	365	492	374	410	396	101	475	165	480	325	301	296	478	199	245	NaN	NaN	NaN	NaN	NaN	NaN	389	295	215	412	395	400	385	198	230	323	490	374	410	396	101
60	6	NaN	NaN	NaN	NaN	NaN	NaN	NaN	NaN	NaN	NaN	NaN	NaN	NaN	NaN	NaN	NaN	NaN	NaN	NaN	NaN	NaN	NaN	NaN	NaN	NaN	NaN	NaN	NaN	NaN	NaN	NaN	NaN	NaN	NaN	NaN	NaN	NaN	NaN	NaN	NaN	NaN	NaN	NaN	NaN	NaN	NaN	NaN	NaN
61	1	329	421	251	256	111	195	392	456	398	310	299	365	297	199	315	222	425	499	211	385	311	210	495	385	321	295	411	421	359	471	311	292	252	285	121	149	395	423	366	293	295	355	295	191	325	295	425	499
61	2	499	300	200	499	100	150	499	350	355	111	250	300	200	100	300	150	400	400	100	250	260	200	350	300	200	100	250	499	250	350	450	400	250	450	111	130	499	400	450	255	300	350	250	180	315	150	422	400
61	3	100	120	85	220	90	130	186	200	250	290	350	425	250	180	425	180	320	400	165	280	225	180	350	275	267	110	260	350	250	380	325	450	225	235	112	125	380	380	400	305	325	400	285	200	400	200	385	450
61	4	400	400	370	450	280	270	400	400	450	280	300	350	360	250	300	450	450	490	300	450	430	330	450	400	340	260	300	400	400	400	400	400	370	450	280	270	400	400	400	280	300	360	360	250	300	40	450	490
61	5	180	180	200	200	100	100	290	290	350	90	130	240	200	100	300	150	300	400	170	300	280	150	350	290	200	150	350	350	340	450	300	300	250	230	100	120	320	320	360	100	200	300	230	100	300	175	350	400
61	6	396	396	256	396	128	128	396	396	396	256	396	396	396	256	396	392	392	496	192	256	256	NaN	NaN	NaN	256	192	256	492	392	496	396	396	256	396	128	128	396	396	396	256	396	396	392	256	396	256	392	496
62	1	430	280	320	450	380	467	390	320	400	360	350	190	380	350	350	380	450	400	300	340	190	370	400	410	380	400	420	400	420	380	400	250	250	435	380	450	385	315	400	389	320	210	390	350	300	380	430	390
62	2	300	250	150	350	400	320	380	380	380	350	320	250	430	350	230	460	460	460	290	320	210	350	390	350	310	350	360	360	400	380	400	300	200	350	380	370	340	200	320	370	330	250	390	335	225	300	380	400
62	3	200	100	150	300	350	200	350	150	250	400	350	250	400	400	200	400	350	400	250	450	100	350	350	300	400	400	400	300	450	350	350	100	150	350	380	330	350	200	300	400	350	250	350	400	250	400	350	400
62	4	120	100	110	350	290	340	200	200	250	230	230	140	NaN	NaN	NaN	200	230	200	280	300	110	300	320	280	300	330	350	300	350	320	250	150	140	300	290	340	250	180	210	230	200	150	NaN	NaN	NaN	280	200	220
62	5	400	200	200	400	380	370	250	270	400	480	350	270	350	280	250	360	370	300	350	400	150	400	389	379	450	480	430	400	450	470	400	200	170	400	460	400	300	270	320	470	270	300	360	280	400	350	370	290
62	6	400	300	200	450	390	370	320	220	380	450	350	270	350	320	250	270	320	380	280	350	120	400	350	380	465	485	445	450	480	420	300	150	200	450	370	320	320	280	350	450	350	270	350	320	280	320	350	280
63	1	NaN	NaN	NaN	NaN	NaN	NaN	NaN	NaN	NaN	NaN	NaN	NaN	NaN	NaN	NaN	NaN	NaN	NaN	NaN	NaN	NaN	NaN	NaN	NaN	NaN	NaN	NaN	NaN	NaN	NaN	NaN	NaN	NaN	NaN	NaN	NaN	NaN	NaN	NaN	NaN	NaN	NaN	NaN	NaN	NaN	NaN	NaN	NaN
63	2	NaN	NaN	NaN	NaN	NaN	NaN	NaN	NaN	NaN	NaN	NaN	NaN	NaN	NaN	NaN	NaN	NaN	NaN	NaN	NaN	NaN	NaN	NaN	NaN	NaN	NaN	NaN	NaN	NaN	NaN	NaN	NaN	NaN	NaN	NaN	NaN	NaN	NaN	NaN	NaN	NaN	NaN	NaN	NaN	NaN	NaN	NaN	NaN
63	3	NaN	NaN	NaN	NaN	NaN	NaN	NaN	NaN	NaN	NaN	NaN	NaN	NaN	NaN	NaN	NaN	NaN	NaN	NaN	NaN	NaN	NaN	NaN	NaN	NaN	NaN	NaN	NaN	NaN	NaN	NaN	NaN	NaN	NaN	NaN	NaN	NaN	NaN	NaN	NaN	NaN	NaN	NaN	NaN	NaN	NaN	NaN	NaN
63	4	225	275	400	150	150	175	275	210	185	225	225	170	150	200	110	160	200	45	150	90	200	50	75	150	60	250	200	NaN	NaN	NaN	185	200	300	125	135	175	300	230	198	225	225	190	150	175	120	160	200	65
63	5	50	100	79	120	100	160	200	130	130	150	250	270	NaN	NaN	NaN	200	250	80	230	130	250	70	70	90	70	170	170	100	130	160	120	100	180	120	100	180	230	16	140	150	250	270	150	120	120	200	250	80
63	6	100	150	250	100	150	200	499	400	300	200	250	300	175	100	150	175	150	100	200	125	300	125	150	250	100	250	200	150	200	250	80	120	250	150	200	300	300	275	125	200	250	300	175	125	150	225	160	90
64	1	360	300	450	450	320	450	450	420	480	350	300	450	250	350	400	450	250	250	350	450	350	450	350	250	450	320	350	350	400	320	350	250	450	450	320	350	450	350	250	450	350	480	180	350	300	450	350	280
64	2	480	470	465	480	490	495	350	320	470	270	470	400	180	480	475	490	210	225	470	490	370	270	320	360	340	200	450	470	465	480	480	475	465	380	270	320	380	300	470	270	380	450	180	390	415	480	250	315
64	3	300	280	460	300	180	290	300	300	400	300	370	440	190	360	420	400	180	290	440	200	300	400	400	370	350	150	290	250	460	300	340	290	450	450	250	400	350	320	430	290	380	450	180	370	410	420	210	270
64	4	250	200	290	300	210	420	280	290	400	260	400	380	180	430	420	380	220	230	284	427	200	300	310	280	270	120	260	147	320	226	297	190	320	NaN	NaN	NaN	260	280	350	260	400	420	150	320	400	350	200	200
64	5	290	250	380	275	200	320	290	230	420	220	350	340	200	380	390	410	200	330	340	350	290	420	420	420	320	180	310	300	400	300	290	280	400	320	200	340	310	280	420	280	360	350	195	380	415	410	200	295
64	6	380	290	450	NaN	NaN	NaN	350	290	420	290	310	280	100	150	200	350	150	200	400	380	150	400	350	300	300	120	200	200	350	300	400	320	460	NaN	NaN	NaN	330	270	440	310	350	320	150	250	300	400	130	230
65	1	320	210	240	220	211	378	448	225	314	165	342	142	232	187	166	399	185	222	398	322	400	360	310	240	154	205	112	102	150	150	460	200	200	188	216	412	420	288	405	110	325	92	365	167	154	440	126	189
65	2	NaN	NaN	NaN	NaN	NaN	NaN	NaN	NaN	NaN	NaN	NaN	NaN	NaN	NaN	NaN	NaN	NaN	NaN	NaN	NaN	NaN	NaN	NaN	NaN	NaN	NaN	NaN	NaN	NaN	NaN	NaN	NaN	NaN	NaN	NaN	NaN	NaN	NaN	NaN	NaN	NaN	NaN	NaN	NaN	NaN	NaN	NaN	NaN
65	3	355	250	466	300	250	380	390	430	310	230	340	130	370	190	260	420	250	370	370	270	300	250	300	190	160	420	120	120	160	180	330	180	350	230	200	390	380	300	305	180	320	130	330	195	220	380	210	270
65	4	180	90	130	150	150	200	200	200	200	100	200	75	300	250	250	350	150	250	285	300	300	285	300	250	185	350	150	185	285	325	260	110	150	150	150	200	200	200	200	100	200	75	300	250	250	350	150	250
65	5	NaN	NaN	NaN	225	190	450	200	210	150	90	300	150	220	190	150	260	80	250	490	320	310	400	400	120	120	300	100	110	130	250	320	111	466	300	211	450	200	210	160	90	290	130	230	190	150	310	90	250
65	6	260	111	150	300	320	440	390	290	300	120	220	100	240	190	140	310	105	210	321	214	245	345	321	234	123	345	96	99	123	135	300	170	220	290	190	420	220	240	260	95	200	75	310	140	190	370	165	240
66	1	150	250	150	230	230	250	250	250	170	380	200	170	190	180	380	220	400	250	400	250	300	280	400	230	450	250	470	250	350	300	180	350	170	220	230	260	250	260	190	350	190	160	210	170	360	210	390	300
66	2	100	250	250	200	300	300	300	200	350	300	300	200	200	150	300	200	300	400	300	180	300	200	300	250	250	200	300	200	250	250	200	250	250	200	300	300	300	210	350	300	300	200	200	150	300	200	300	300
66	3	NaN	NaN	NaN	NaN	NaN	NaN	NaN	NaN	NaN	NaN	NaN	NaN	NaN	NaN	NaN	NaN	NaN	NaN	NaN	NaN	NaN	NaN	NaN	NaN	NaN	NaN	NaN	NaN	NaN	NaN	NaN	NaN	NaN	NaN	NaN	NaN	NaN	NaN	NaN	NaN	NaN	NaN	NaN	NaN	NaN	NaN	NaN	NaN
66	4	NaN	NaN	NaN	NaN	NaN	NaN	NaN	NaN	NaN	NaN	NaN	NaN	NaN	NaN	NaN	NaN	NaN	NaN	NaN	NaN	NaN	NaN	NaN	NaN	NaN	NaN	NaN	NaN	NaN	NaN	NaN	NaN	NaN	NaN	NaN	NaN	NaN	NaN	NaN	NaN	NaN	NaN	NaN	NaN	NaN	NaN	NaN	NaN
66	5	200	250	190	180	230	160	231	198	206	230	190	175	240	160	190	172	239	200	200	170	230	180	220	190	180	160	210	170	201	230	248	300	285	196	350	287	287	232	256	284	230	182	243	172	280	187	272	234
66	6	285	438	294	175	435	275	390	325	426	NaN	NaN	NaN	265	186	316	105	210	186	354	215	425	225	425	325	425	325	390	195	225	195	210	310	175	154	410	223	250	290	425	234	345	180	165	145	295	105	275	195
67	1	NaN	NaN	NaN	NaN	NaN	NaN	NaN	NaN	NaN	NaN	NaN	NaN	NaN	NaN	NaN	NaN	NaN	NaN	NaN	NaN	NaN	NaN	NaN	NaN	NaN	NaN	NaN	NaN	NaN	NaN	NaN	NaN	NaN	NaN	NaN	NaN	NaN	NaN	NaN	NaN	NaN	NaN	NaN	NaN	NaN	NaN	NaN	NaN
67	2	300	200	490	300	150	450	200	250	450	100	250	450	150	250	150	NaN	NaN	NaN	200	450	150	250	150	300	352	150	250	250	250	300	250	200	450	325	100	400	200	225	400	100	200	450	150	250	150	250	250	300
67	3	NaN	NaN	NaN	NaN	NaN	NaN	266	156	486	198	379	480	298	297	245	310	380	380	270	310	160	260	240	300	NaN	NaN	NaN	NaN	NaN	NaN	NaN	NaN	NaN	NaN	NaN	NaN	213	198	457	196	376	384	298	297	124	310	280	210
67	4	80	50	125	300	150	200	150	300	250	125	350	400	150	275	75	350	250	300	150	300	75	175	150	300	300	125	250	250	200	300	125	50	130	300	150	200	150	300	300	15	350	400	150	275	75	350	300	325
67	5	150	100	150	200	150	180	110	250	260	250	250	350	200	400	120	300	350	300	170	330	100	250	100	350	400	100	250	450	300	250	150	100	150	200	150	180	120	250	300	250	250	350	180	420	120	300	370	300
67	6	400	200	400	450	300	450	200	350	350	200	400	350	350	400	100	450	375	400	NaN	NaN	NaN	400	250	400	450	200	400	400	375	450	400	200	450	450	250	450	200	350	400	200	400	350	350	400	200	400	375	400
68	1	NaN	NaN	NaN	NaN	NaN	NaN	NaN	NaN	NaN	NaN	NaN	NaN	NaN	NaN	NaN	NaN	NaN	NaN	NaN	NaN	NaN	NaN	NaN	NaN	NaN	NaN	NaN	NaN	NaN	NaN	NaN	NaN	NaN	NaN	NaN	NaN	NaN	NaN	NaN	NaN	NaN	NaN	NaN	NaN	NaN	NaN	NaN	NaN
68	2	300	300	100	270	400	350	200	300	400	150	400	350	150	200	130	200	300	200	120	350	100	400	400	300	400	400	350	90	250	90	300	350	100	270	400	350	200	300	400	150	400	340	150	200	130	200	300	200
68	3	NaN	NaN	NaN	250	250	160	290	295	400	180	395	250	150	200	120	250	269	220	200	380	130	450	440	270	380	450	250	200	225	200	260	400	110	255	259	220	260	260	430	180	394	255	153	210	125	250	260	190
68	4	230	390	125	260	350	410	170	330	300	230	300	337	177	280	137	210	290	200	187	337	147	330	380	300	440	300	300	170	350	220	260	330	137	270	340	400	167	310	320	220	310	330	167	267	150	200	287	197
68	5	400	400	100	350	350	340	280	290	400	180	390	280	100	150	150	NaN	NaN	NaN	180	300	110	490	450	300	350	360	290	100	250	90	380	395	90	360	345	320	276	285	290	178	389	367	110	140	110	190	250	210
68	6	350	410	155	380	420	400	230	380	420	NaN	NaN	NaN	170	250	190	250	310	180	198	444	133	425	415	320	422	411	344	NaN	NaN	NaN	370	405	145	370	412	395	240	360	410	215	375	355	166	238	147	240	295	192
69	1	120	213	77	156	187	123	98	89	130	NaN	NaN	NaN	NaN	NaN	NaN	NaN	NaN	NaN	NaN	NaN	NaN	NaN	NaN	NaN	NaN	NaN	NaN	NaN	NaN	NaN	129	200	111	300	212	203	97	87	121	NaN	NaN	NaN	NaN	NaN	NaN	NaN	NaN	NaN
69	2	200	150	350	300	400	350	250	300	350	300	345	400	450	250	400	NaN	NaN	NaN	400	450	400	200	450	350	400	450	300	400	300	450	200	150	350	299	399	349	249	299	344	345	244	310	399	250	299	450	250	250
69	3	10	17	6	11	16	47	105	84	46	100	80	50	100	80	50	90	80	100	50	50	50	50	100	150	50	100	80	70	50	100	30	17	42	11	16	47	200	100	50	100	80	50	400	200	300	375	350	300
69	4	100	200	100	300	450	300	200	300	350	350	250	400	450	250	300	490	490	350	NaN	NaN	NaN	30	490	480	435	372	268	450	250	489	170	250	150	156	450	350	250	300	300	300	252	357	390	255	350	430	345	360
69	5	250	375	200	300	350	350	250	300	350	300	150	350	400	200	300	375	350	300	380	450	450	350	470	375	400	350	200	400	150	470	250	375	250	300	400	250	250	250	325	300	180	350	425	200	300	390	350	300
69	6	150	400	350	300	450	300	250	200	300	300	200	300	450	300	300	450	350	400	400	450	450	300	450	450	450	400	300	NaN	NaN	NaN	200	375	350	300	450	300	250	200	350	300	250	350	450	250	300	490	350	350
70	1	131	380	410	195	210	320	253	190	215	115	225	235	115	125	110	250	120	145	189	175	142	165	281	179	215	225	165	171	185	111	143	350	190	210	195	290	175	195	220	145	219	221	220	215	175	281	145	155
70	2	58	112	102	108	136	166	141	160	195	120	145	165	177	140	102	233	180	143	109	90	80	140	170	177	190	167	120	199	180	80	144	187	127	149	166	251	143	129	164	111	155	158	181	129	85	244	140	134
70	3	NaN	NaN	NaN	130	100	120	130	150	155	90	120	130	220	200	160	150	120	100	150	120	130	180	220	200	185	150	120	NaN	NaN	NaN	60	100	122	120	136	156	141	145	180	130	140	166	210	160	125	130	130	130
70	4	100	230	190	150	140	200	150	130	180	50	75	70	110	110	60	NaN	NaN	NaN	NaN	3	3	4	4	5	15	24	10	NaN	4	4	131	190	180	140	136	180	NaN	3	4	60	80	75	140	125	80	NaN	NaN	NaN
70	5	90	123	98	NaN	NaN	NaN	NaN	NaN	NaN	NaN	NaN	NaN	NaN	NaN	NaN	NaN	NaN	NaN	NaN	NaN	NaN	NaN	NaN	NaN	NaN	NaN	NaN	NaN	NaN	NaN	108	209	129	NaN	NaN	NaN	NaN	NaN	NaN	NaN	NaN	NaN	NaN	NaN	NaN	NaN	NaN	NaN
70	6	150	190	180	140	160	180	NaN	NaN	NaN	140	170	165	200	225	130	300	250	250	170	150	125	200	200	200	200	200	160	200	200	110	110	180	160	140	160	180	145	135	157	130	150	165	205	200	116	280	175	115
71	1	200	250	300	200	100	150	150	225	125	180	200	190	180	240	160	180	250	120	140	200	225	180	225	175	140	220	130	300	160	260	100	180	120	220	80	130	145	250	110	175	190	180	180	240	160	150	220	100
71	2	NaN	NaN	NaN	NaN	NaN	NaN	104	86	59	113	136	145	115	240	100	147	200	57	NaN	NaN	NaN	NaN	NaN	NaN	77	190	107	325	90	250	NaN	NaN	NaN	NaN	NaN	NaN	117	102	46	125	141	149	138	319	107	107	150	40
71	3	70	150	89	450	150	350	350	499	260	NaN	NaN	NaN	450	490	300	280	300	300	320	250	350	450	490	410	250	425	180	300	200	250	210	245	270	445	170	400	350	480	250	450	490	460	250	450	250	280	300	300
71	4	NaN	NaN	NaN	NaN	NaN	NaN	NaN	NaN	NaN	NaN	NaN	NaN	NaN	NaN	NaN	NaN	NaN	NaN	NaN	NaN	NaN	NaN	NaN	NaN	NaN	NaN	NaN	NaN	NaN	NaN	NaN	NaN	NaN	NaN	NaN	NaN	NaN	NaN	NaN	NaN	NaN	NaN	NaN	NaN	NaN	NaN	NaN	NaN
71	5	NaN	NaN	NaN	100	50	100	100	150	80	100	120	100	100	200	80	100	100	80	100	100	100	200	150	100	80	120	60	200	100	200	70	150	89	200	100	150	104	225	59	113	136	145	115	240	100	147	200	57
71	6	NaN	NaN	NaN	NaN	NaN	NaN	NaN	NaN	NaN	NaN	NaN	NaN	NaN	NaN	NaN	NaN	NaN	NaN	NaN	NaN	NaN	NaN	NaN	NaN	NaN	NaN	NaN	NaN	NaN	NaN	NaN	NaN	NaN	NaN	NaN	NaN	NaN	NaN	NaN	NaN	NaN	NaN	NaN	NaN	NaN	NaN	NaN	NaN
[truncated: 42 more columns]
