# Supplementary material for: Correction: Modelling Influence and Opinion Evolution in Online Collective Behaviour
Source: PLoS One. 2020 Mar 12;15(3):e0230584. doi: 10.1371/journal.pone.0230584 (PMC7067384; doi:10.1371/journal.pone.0230584)
Supplement: S1 Dataset — (ZIP) [file pone.0230584.s001.zip › Xpers_gauging_game_plos_one_header.csv]

	game (column)	1	2	3	4	5	6	7	8	9	10	11	12	13	14	15	16	17	18	19	20	21	22	23	24	25	26	27	28	29	30	1	2	3	4	5	6	7	8	9	10	11	12	13	14	15	16	17	18
	round (column)	1	1	1	1	1	1	1	1	1	1	1	1	1	1	1	1	1	1	1	1	1	1	1	1	1	1	1	1	1	1	2	2	2	2	2	2	2	2	2	2	2	2	2	2	2	2	2	2
gameset (line)	player (line)
1	1	75	38	35	10	50	20	80	NaN	20	66	78	NaN	20	28	18	NaN	NaN	NaN	NaN	25	NaN	22	NaN	NaN	40	NaN	20	25	36	19	75	37	40	75	30	72	28	80	58	51	60	86	70	35	52	30	25	82
1	2	71	50	50	5	40	20	65	NaN	15	33	60	NaN	20	25	15	NaN	NaN	NaN	NaN	NaN	NaN	20	NaN	NaN	25	NaN	15	15	15	10	75	36	40	70	25	60	33	50	65	50	50	75	60	35	50	40	20	60
1	3	NaN	NaN	NaN	NaN	NaN	NaN	NaN	NaN	NaN	NaN	NaN	NaN	NaN	NaN	NaN	NaN	NaN	NaN	NaN	NaN	NaN	NaN	NaN	NaN	NaN	NaN	NaN	NaN	NaN	NaN	NaN	NaN	NaN	NaN	NaN	NaN	NaN	NaN	NaN	NaN	NaN	NaN	NaN	NaN	NaN	NaN	NaN	NaN
1	4	75	36	42	NaN	62	33	65	NaN	19	38	53	NaN	19	21	18	NaN	NaN	NaN	NaN	23	NaN	24	NaN	NaN	18	NaN	12	18	11	13	73	37	43	77	23	64	16	58	71	52	54	79	52	24	46	27	21	83
1	5	NaN	NaN	NaN	NaN	NaN	NaN	NaN	NaN	NaN	NaN	NaN	NaN	NaN	NaN	NaN	NaN	NaN	NaN	NaN	NaN	NaN	NaN	NaN	NaN	NaN	NaN	NaN	NaN	NaN	NaN	NaN	NaN	NaN	NaN	NaN	NaN	NaN	NaN	NaN	NaN	NaN	NaN	NaN	NaN	NaN	NaN	NaN	NaN
1	6	75	35	15	75	35	25	80	NaN	20	40	75	NaN	15	20	10	NaN	NaN	NaN	NaN	30	NaN	25	NaN	NaN	20	NaN	10	15	15	20	75	35	20	75	25	25	30	70	80	55	50	80	60	20	65	10	15	80
2	1	20	50	25	25	20	10	NaN	30	NaN	45	25	10	15	NaN	30	NaN	NaN	15	30	NaN	50	NaN	NaN	15	35	40	NaN	NaN	20	NaN	20	50	25	25	20	20	30	30	60	45	60	25	30	40	60	35	35	25
2	2	NaN	NaN	NaN	NaN	NaN	NaN	NaN	NaN	NaN	NaN	NaN	NaN	NaN	NaN	NaN	60	40	50	NaN	NaN	NaN	NaN	NaN	NaN	NaN	NaN	NaN	NaN	NaN	NaN	NaN	NaN	NaN	NaN	NaN	NaN	NaN	NaN	NaN	NaN	NaN	NaN	NaN	NaN	NaN	35	30	25
2	3	21	63	29	20	17	21	11	41	22	50	25	8	22	NaN	29	NaN	NaN	19	31	NaN	69	NaN	NaN	19	36	33	NaN	NaN	19	NaN	21	63	28	22	18	31	34	27	72	59	50	29	22	60	67	31	32	18
2	4	15	50	25	31	13	25	NaN	51	NaN	44	22	15	18	NaN	31	NaN	NaN	34	22	5	55	32	NaN	9	NaN	NaN	NaN	NaN	12	NaN	12	60	22	32	20	24	40	41	81	44	22	15	18	NaN	31	40	40	34
2	5	20	60	20	35	20	10	NaN	NaN	NaN	45	25	10	35	NaN	30	NaN	NaN	20	30	NaN	65	NaN	NaN	20	30	36	NaN	NaN	20	NaN	21	65	19	30	25	40	NaN	34	NaN	63	70	30	30	40	65	30	35	30
2	6	NaN	NaN	NaN	NaN	NaN	NaN	NaN	NaN	NaN	NaN	NaN	NaN	NaN	NaN	NaN	NaN	NaN	NaN	NaN	NaN	NaN	NaN	NaN	NaN	NaN	NaN	NaN	NaN	NaN	NaN	NaN	NaN	NaN	NaN	NaN	NaN	NaN	NaN	NaN	NaN	NaN	NaN	NaN	NaN	NaN	NaN	NaN	NaN
3	1	NaN	NaN	NaN	32	38	20	55	38	NaN	NaN	40	NaN	48	25	30	7	58	NaN	NaN	NaN	30	55	42	NaN	NaN	NaN	28	NaN	NaN	33	39	45	35	33	38	40	50	48	35	38	55	35	35	45	53	40	38	38
3	2	NaN	NaN	NaN	NaN	NaN	NaN	NaN	NaN	NaN	NaN	NaN	NaN	NaN	NaN	NaN	NaN	NaN	NaN	NaN	NaN	NaN	NaN	NaN	NaN	NaN	NaN	NaN	NaN	NaN	NaN	NaN	NaN	NaN	NaN	NaN	NaN	NaN	NaN	NaN	NaN	NaN	NaN	NaN	NaN	NaN	NaN	NaN	NaN
3	3	NaN	NaN	NaN	20	25	15	60	50	NaN	NaN	35	NaN	70	15	15	20	50	30	20	40	50	65	50	NaN	NaN	NaN	20	NaN	NaN	NaN	50	60	30	35	40	25	40	45	35	35	75	40	60	55	70	20	50	25
3	4	NaN	NaN	NaN	NaN	NaN	NaN	35	29	NaN	33	27	NaN	55	11	15	NaN	48	NaN	NaN	NaN	19	61	23	17	NaN	NaN	11	NaN	NaN	24	NaN	NaN	NaN	50	30	80	30	20	22	29	60	24	35	50	80	22	23	29
3	5	NaN	NaN	NaN	NaN	NaN	NaN	36	23	NaN	NaN	20	NaN	NaN	NaN	NaN	NaN	NaN	NaN	NaN	NaN	NaN	NaN	NaN	NaN	NaN	NaN	NaN	NaN	NaN	NaN	NaN	NaN	NaN	NaN	NaN	NaN	18	18	18	21	76	20	NaN	NaN	NaN	NaN	NaN	NaN
3	6	45	65	25	25	40	20	50	45	NaN	NaN	33	NaN	75	13	20	NaN	75	NaN	NaN	NaN	25	75	35	NaN	NaN	NaN	22	NaN	NaN	25	45	65	25	40	20	70	30	40	40	30	75	21	39	58	77	40	33	39
4	1	15	73	9	19	77	12	57	21	57	10	21	47	58	34	29	12	26	16	9	9	13	14	14	28	32	23	19	18	56	70	14	74	16	20	80	10	62	21	63	9	28	49	57	35	28	16	21	17
4	2	99	99	99	75	75	75	86	85	85	95	95	95	75	95	95	60	80	85	90	90	90	65	65	65	65	75	85	95	95	95	80	88	86	60	80	60	65	70	70	55	67	77	65	90	90	70	85	90
4	3	NaN	NaN	NaN	21	75	33	28	NaN	NaN	5	10	9	60	60	58	NaN	NaN	NaN	NaN	NaN	NaN	NaN	NaN	NaN	NaN	NaN	NaN	NaN	NaN	NaN	NaN	NaN	NaN	27	85	28	60	30	85	15	18	15	NaN	NaN	NaN	NaN	NaN	NaN
4	4	25	NaN	40	30	85	33	55	40	50	NaN	NaN	NaN	NaN	NaN	NaN	NaN	NaN	NaN	NaN	NaN	NaN	NaN	NaN	NaN	NaN	NaN	NaN	NaN	NaN	NaN	25	NaN	40	30	85	33	NaN	NaN	NaN	NaN	NaN	NaN	NaN	NaN	NaN	NaN	NaN	NaN
4	5	NaN	NaN	NaN	NaN	5	5	50	45	20	30	NaN	NaN	30	35	20	NaN	NaN	35	50	35	40	40	40	40	30	20	30	20	20	15	15	NaN	33	75	74	30	55	40	50	28	32	28	3	37	29	22	31	21
4	6	15	16	33	21	64	30	47	30	55	28	32	28	44	37	33	22	31	27	20	22	29	30	22	20	NaN	NaN	NaN	NaN	NaN	NaN	21	14	19	30	54	31	47	32	45	27	27	21	45	34	32	21	30	24
5	1	NaN	NaN	70	NaN	12	25	NaN	35	NaN	66	66	66	20	30	33	24	25	24	18	NaN	NaN	21	22	33	28	69	25	38	74	35	60	35	70	30	60	60	80	32	24	50	50	65	22	30	33	25	25	26
5	2	NaN	NaN	NaN	31	67	75	72	48	27	45	49	64	37	39	40	41	36	48	75	75	35	39	42	51	40	76	38	43	55	35	55	45	65	31	67	75	72	45	26	45	49	64	36	38	37	41	36	48
5	3	60	13	70	5	35	65	85	52	23	46	59	80	15	17	19	14	19	26	80	79	19	32	21	36	35	85	21	72	75	46	20	10	73	7	50	70	79	32	29	49	61	75	17	21	21	16	21	27
5	4	NaN	NaN	NaN	NaN	20	40	NaN	65	NaN	NaN	NaN	NaN	15	NaN	15	NaN	NaN	30	20	NaN	NaN	NaN	25	25	NaN	NaN	15	NaN	NaN	15	NaN	NaN	80	NaN	10	50	35	NaN	35	NaN	20	70	50	NaN	50	NaN	NaN	40
5	5	NaN	NaN	NaN	NaN	NaN	NaN	NaN	NaN	NaN	NaN	NaN	NaN	NaN	NaN	NaN	NaN	NaN	NaN	NaN	NaN	NaN	NaN	NaN	NaN	NaN	NaN	NaN	NaN	NaN	NaN	NaN	NaN	NaN	NaN	NaN	NaN	NaN	NaN	NaN	NaN	NaN	NaN	NaN	NaN	NaN	NaN	NaN	NaN
5	6	NaN	NaN	60	NaN	10	40	NaN	35	NaN	NaN	NaN	NaN	33	30	35	26	30	40	20	NaN	NaN	32	32	32	28	75	28	NaN	NaN	16	60	13	70	25	65	70	80	30	20	55	46	76	30	30	50	30	40	40
6	1	45	55	80	85	18	72	69	65	45	25	35	40	18	22	29	20	30	50	75	50	39	45	48	38	79	29	10	24	29	35	65	80	32	79	17	61	70	63	43	18	34	39	21	25	28	21	29	49
6	2	90	90	90	NaN	NaN	NaN	98	98	98	99	99	99	NaN	NaN	NaN	NaN	NaN	NaN	99	99	99	75	99	90	NaN	NaN	NaN	NaN	NaN	NaN	90	90	90	90	90	90	99	99	99	99	99	99	99	99	99	99	99	99
6	3	33	56	28	80	26	47	67	46	44	NaN	45	26	22	35	37	24	28	45	NaN	NaN	NaN	35	38	33	72	20	32	NaN	45	NaN	45	56	28	80	26	47	67	46	44	24	24	29	22	35	37	24	28	45
6	4	3	6	5	77	21	48	42	46	32	20	35	35	20	23	28	18	23	29	54	37	29	46	46	25	52	17	22	13	21	23	46	62	25	75	25	52	49	64	36	18	32	25	22	22	23	18	22	27
6	5	70	75	26	70	19	60	NaN	NaN	NaN	NaN	40	20	20	25	25	20	20	21	68	60	30	45	50	45	79	20	40	18	20	35	85	80	28	70	21	60	55	48	50	20	45	22	22	25	25	24	23	30
6	6	60	80	30	65	15	50	75	55	65	30	35	45	15	35	33	25	25	40	72	35	30	40	55	30	80	25	35	25	32	38	65	80	35	70	15	55	70	60	60	30	35	45	20	35	33	23	25	40
7	1	NaN	7	71	NaN	NaN	NaN	30	30	NaN	30	30	33	50	40	30	30	60	40	52	20	55	30	45	65	NaN	NaN	NaN	27	NaN	NaN	50	40	80	70	50	70	60	50	50	60	30	50	65	25	45	35	60	40
7	2	30	28	80	NaN	NaN	NaN	10	9	NaN	49	23	57	70	29	42	38	68	58	53	12	32	35	57	78	NaN	NaN	NaN	NaN	NaN	NaN	30	32	80	80	40	78	30	28	26	50	22	55	70	29	42	38	62	58
7	3	10	3	NaN	NaN	NaN	50	25	25	30	50	35	60	50	40	35	45	60	65	60	30	45	40	50	70	60	30	35	10	40	60	15	10	5	50	25	35	30	25	35	55	45	65	65	37	44	44	65	60
7	4	3	3	3	NaN	NaN	NaN	NaN	NaN	NaN	34	20	50	30	20	50	37	37	37	50	40	46	50	50	20	65	50	40	30	32	25	10	10	10	47	40	75	20	NaN	40	34	20	57	55	29	42	30	60	37
7	5	20	25	80	47	40	75	NaN	NaN	NaN	NaN	NaN	NaN	55	35	45	43	40	46	48	10	40	20	37	78	39	25	40	30	18	38	24	28	75	54	37	70	33	23	20	20	38	35	53	33	47	35	43	43
7	6	NaN	NaN	NaN	NaN	NaN	NaN	NaN	NaN	NaN	NaN	NaN	NaN	NaN	NaN	NaN	NaN	NaN	NaN	NaN	NaN	NaN	NaN	NaN	NaN	NaN	NaN	NaN	NaN	NaN	NaN	76	6	90	NaN	NaN	NaN	NaN	NaN	NaN	NaN	NaN	NaN	NaN	NaN	NaN	NaN	NaN	NaN
8	1	15	70	50	20	15	60	15	10	20	30	20	75	55	50	35	20	40	60	30	30	20	40	30	75	35	25	20	NaN	NaN	NaN	15	70	50	25	50	35	20	15	30	40	25	75	60	50	30	20	40	60
8	2	20	50	30	20	50	25	25	25	15	25	15	70	65	40	25	15	30	65	20	20	15	20	19	75	10	65	10	12	60	22	20	50	25	20	50	20	20	20	25	35	25	70	60	35	20	20	45	65
8	3	10	25	24	13	40	30	15	10	30	46	26	70	70	70	30	30	50	75	30	25	15	40	45	70	35	20	30	20	70	40	13	60	35	15	45	27	17	13	32	48	28	75	75	75	28	32	65	77
8	4	30	70	60	35	80	50	30	30	40	50	50	80	80	90	50	60	80	85	40	50	40	80	80	90	70	60	70	60	80	70	25	80	55	25	70	45	23	25	35	45	45	75	75	85	45	50	70	75
8	5	60	50	40	30	60	25	20	20	10	NaN	NaN	NaN	10	NaN	5	25	50	75	35	35	20	30	25	90	20	35	20	20	70	35	60	55	40	20	50	30	20	10	30	NaN	5	75	65	60	25	NaN	NaN	65
8	6	18	68	30	NaN	35	57	24	15	37	41	33	73	62	74	35	27	66	56	NaN	NaN	NaN	43	30	42	NaN	NaN	NaN	28	47	33	28	78	32	22	73	18	28	19	32	36	39	80	59	68	26	28	43	73
9	1	25	70	20	40	50	27	40	25	65	10	20	15	7	85	15	38	70	80	17	17	10	20	25	20	60	50	20	15	20	35	20	70	15	38	46	20	35	25	65	12	22	17	10	83	15	37	65	80
9	2	41	74	48	52	39	24	NaN	NaN	14	28	20	29	18	74	21	NaN	NaN	NaN	20	18	19	65	30	28	67	57	27	44	36	15	35	68	32	47	41	28	32	28	68	24	19	29	19	79	19	33	50	80
9	3	NaN	NaN	NaN	35	60	25	15	15	10	15	15	15	15	80	15	40	55	85	25	15	20	75	20	20	50	70	20	15	20	25	18	75	25	50	45	25	NaN	NaN	NaN	NaN	NaN	NaN	15	75	15	30	40	75
9	4	25	70	20	45	60	35	40	25	60	25	30	30	25	70	20	40	50	80	30	20	20	60	20	20	50	60	30	10	20	20	25	70	30	45	50	35	40	25	60	25	30	30	25	70	20	35	55	85
9	5	NaN	NaN	NaN	65	60	50	50	30	75	30	25	40	NaN	NaN	NaN	NaN	NaN	NaN	NaN	NaN	NaN	65	30	20	60	65	25	22	20	40	40	70	50	45	60	40	50	25	70	30	25	30	20	70	25	NaN	NaN	NaN
9	6	49	14	31	29	34	29	59	12	26	29	81	25	47	22	25	35	20	50	41	21	29	39	81	43	25	28	30	25	21	42	40	66	26	48	48	44	64	40	75	63	9	46	34	31	54	21	21	76
10	1	NaN	NaN	NaN	35	35	30	NaN	NaN	45	70	60	40	NaN	NaN	20	90	20	80	30	45	80	NaN	NaN	NaN	NaN	NaN	NaN	NaN	NaN	NaN	NaN	NaN	NaN	25	35	15	20	45	15	80	70	60	20	45	35	90	20	80
10	2	70	75	68	30	22	13	28	45	25	20	45	60	20	40	45	NaN	NaN	NaN	28	30	75	70	72	45	50	40	55	78	70	65	60	75	65	25	22	20	25	45	25	60	45	60	20	40	45	NaN	NaN	NaN
10	3	NaN	NaN	NaN	45	35	26	25	30	25	55	45	36	NaN	NaN	30	70	30	65	40	35	85	30	40	50	40	40	40	70	40	60	50	75	65	30	35	13	25	30	25	65	62	60	25	40	30	70	18	78
10	4	NaN	NaN	NaN	NaN	NaN	NaN	20	60	30	70	60	65	25	40	65	75	30	75	NaN	NaN	NaN	NaN	NaN	NaN	NaN	NaN	NaN	NaN	NaN	NaN	NaN	NaN	NaN	30	35	28	20	60	40	60	65	65	25	60	65	75	28	70
10	5	NaN	NaN	NaN	NaN	NaN	NaN	NaN	NaN	NaN	NaN	NaN	NaN	NaN	NaN	NaN	NaN	NaN	NaN	NaN	NaN	NaN	NaN	NaN	NaN	NaN	NaN	NaN	NaN	NaN	NaN	NaN	NaN	NaN	NaN	NaN	NaN	NaN	NaN	NaN	NaN	NaN	NaN	NaN	NaN	NaN	NaN	NaN	NaN
10	6	50	70	65	NaN	10	50	20	45	20	60	65	50	20	60	40	70	15	75	20	30	50	50	75	60	60	50	70	75	70	40	55	70	65	30	30	25	20	50	25	60	60	50	20	55	45	70	17	75
11	1	NaN	10	90	75	65	80	70	40	55	65	65	65	75	30	40	35	30	70	NaN	NaN	20	30	60	40	15	70	45	35	35	15	15	55	80	75	70	85	70	40	55	35	20	70	70	25	35	30	25	75
11	2	17	65	80	80	75	90	75	30	50	35	20	75	70	20	50	20	25	80	65	70	80	15	80	30	15	65	20	15	10	20	15	65	85	80	70	90	70	35	55	35	20	75	70	20	50	25	25	80
11	3	15	55	70	65	60	75	40	25	45	30	20	70	60	25	20	35	19	56	NaN	NaN	NaN	NaN	NaN	NaN	NaN	NaN	NaN	NaN	NaN	NaN	15	55	70	60	50	70	45	27	46	30	20	70	60	25	20	35	19	56
11	4	10	10	10	10	10	10	NaN	NaN	NaN	NaN	NaN	NaN	NaN	NaN	NaN	NaN	NaN	NaN	NaN	NaN	NaN	NaN	NaN	NaN	NaN	NaN	NaN	NaN	NaN	NaN	10	45	21	80	80	80	NaN	NaN	NaN	NaN	NaN	NaN	NaN	NaN	NaN	NaN	NaN	NaN
11	5	20	10	30	60	50	70	50	25	40	25	15	60	75	35	30	19	20	80	NaN	NaN	NaN	10	50	30	15	80	30	15	10	20	17	45	78	70	65	85	55	28	52	32	22	70	50	25	41	12	12	12
11	6	29	45	78	70	70	70	70	60	70	60	40	70	70	45	50	40	30	60	70	75	80	20	60	40	15	70	20	10	6	40	20	45	70	70	70	70	70	60	75	60	45	70	70	35	40	30	30	60
12	1	55	37	82	44	45	37	22	53	73	38	32	20	30	35	80	48	40	20	37	50	35	25	70	30	40	40	25	44	30	69	55	37	82	42	45	37	22	40	67	35	32	20	30	37	81	45	35	20
12	2	30	25	80	50	54	21	15	30	60	20	20	15	26	30	85	21	25	17	21	30	18	26	71	25	50	70	30	33	20	70	28	25	75	70	65	20	18	40	63	25	21	17	30	35	81	26	29	18
12	3	38	35	75	40	39	28	23	36	65	33	32	42	31	28	72	30	30	27	35	48	38	29	72	36	40	40	28	NaN	NaN	NaN	35	32	75	41	45	27	22	37	64	28	31	29	32	32	77	31	33	24
12	4	42	26	74	70	70	20	30	40	55	25	30	18	40	40	84	NaN	NaN	NaN	NaN	NaN	NaN	NaN	NaN	NaN	NaN	NaN	NaN	NaN	NaN	NaN	46	26	74	58	65	25	24	40	68	25	30	18	35	36	84	NaN	NaN	NaN
12	5	30	25	70	30	45	25	20	39	59	NaN	NaN	NaN	NaN	NaN	NaN	NaN	NaN	NaN	NaN	NaN	NaN	NaN	NaN	NaN	NaN	NaN	NaN	NaN	NaN	NaN	30	25	75	50	45	29	22	40	60	NaN	NaN	NaN	NaN	NaN	NaN	NaN	NaN	NaN
12	6	58	39	75	65	70	37	25	40	80	20	26	28	50	50	84	40	35	38	32	35	20	35	69	35	35	38	18	31	26	50	42	37	80	63	68	35	27	42	78	29	31	26	45	45	84	42	38	32
13	1	35	35	35	30	70	30	50	65	80	30	30	30	70	35	25	65	65	30	30	35	45	60	70	70	30	30	30	30	45	30	35	35	35	30	70	30	50	65	80	30	30	30	70	55	25	65	65	30
13	2	15	10	30	15	70	10	35	75	85	20	15	10	75	15	10	80	65	30	25	30	30	45	70	80	20	15	10	10	60	10	15	30	30	20	70	10	40	75	80	15	15	15	75	15	15	80	70	25
13	3	43	35	37	28	51	30	38	45	70	30	33	35	50	36	25	38	50	26	25	31	38	44	50	38	30	32	30	28	36	26	40	40	41	28	57	28	38	45	71	30	35	38	58	36	25	42	53	26
13	4	20	15	15	20	60	30	50	50	80	45	45	40	80	40	30	65	60	40	35	40	45	50	50	50	35	35	30	35	45	35	15	15	15	20	60	30	45	50	80	30	40	45	80	40	30	75	75	30
13	5	40	50	60	27	82	33	45	65	78	NaN	NaN	NaN	NaN	NaN	NaN	NaN	NaN	NaN	24	45	37	56	77	61	39	38	26	24	43	31	50	60	60	28	69	31	NaN	NaN	NaN	NaN	NaN	NaN	NaN	NaN	NaN	48	52	31
13	6	30	30	20	20	80	15	45	15	60	50	40	40	70	30	25	75	70	25	20	45	45	60	80	65	NaN	NaN	NaN	30	50	30	30	25	30	15	80	25	40	60	85	30	40	45	70	30	25	70	75	30
14	1	60	30	20	15	45	30	75	15	60	35	25	80	60	75	55	50	45	70	75	80	70	40	70	80	35	15	25	15	70	40	60	30	15	17	43	30	80	17	65	30	26	82	55	80	60	50	45	75
14	2	35	23	17	NaN	NaN	NaN	NaN	NaN	NaN	NaN	NaN	NaN	NaN	NaN	NaN	NaN	NaN	NaN	NaN	NaN	NaN	NaN	NaN	NaN	NaN	NaN	NaN	NaN	NaN	NaN	60	45	20	NaN	NaN	3	NaN	NaN	NaN	NaN	NaN	NaN	NaN	NaN	NaN	NaN	NaN	NaN
14	3	60	35	40	20	40	35	85	20	80	20	25	85	NaN	NaN	NaN	NaN	NaN	NaN	NaN	NaN	NaN	NaN	NaN	NaN	NaN	NaN	NaN	NaN	NaN	NaN	NaN	NaN	NaN	20	40	36	85	16	75	NaN	NaN	NaN	NaN	NaN	NaN	NaN	NaN	NaN
14	4	55	45	35	20	31	33	80	16	76	21	28	86	51	84	77	51	44	79	62	55	49	51	76	80	39	13	17	19	60	35	60	50	33	19	40	38	81	14	70	24	30	88	50	85	78	50	42	77
14	5	NaN	33	40	NaN	11	25	85	16	75	26	33	90	NaN	NaN	NaN	NaN	NaN	NaN	NaN	NaN	NaN	NaN	NaN	NaN	NaN	NaN	NaN	NaN	NaN	NaN	5	31	25	10	12	50	NaN	16	75	33	33	87	NaN	NaN	NaN	NaN	NaN	NaN
14	6	NaN	NaN	NaN	NaN	NaN	NaN	NaN	NaN	NaN	NaN	NaN	NaN	NaN	NaN	NaN	NaN	NaN	NaN	NaN	NaN	NaN	NaN	NaN	NaN	NaN	NaN	NaN	NaN	NaN	NaN	NaN	NaN	NaN	NaN	NaN	NaN	NaN	NaN	NaN	NaN	NaN	NaN	NaN	NaN	NaN	NaN	NaN	NaN
15	1	80	50	75	60	40	45	50	45	49	50	60	40	40	35	25	85	65	55	33	70	80	27	40	30	25	60	30	33	60	40	40	50	45	NaN	NaN	NaN	50	45	49	50	60	40	40	35	25	85	65	55
15	2	NaN	NaN	NaN	NaN	NaN	NaN	NaN	NaN	NaN	NaN	NaN	NaN	NaN	NaN	NaN	NaN	NaN	NaN	NaN	NaN	NaN	NaN	NaN	NaN	NaN	NaN	NaN	NaN	NaN	NaN	NaN	NaN	NaN	NaN	NaN	NaN	NaN	NaN	NaN	NaN	NaN	NaN	NaN	NaN	NaN	NaN	NaN	NaN
15	3	20	65	25	30	20	45	40	35	75	45	60	35	35	45	61	34	30	30	40	40	80	30	40	25	30	41	30	35	60	40	21	63	25	27	22	40	42	36	72	53	63	33	33	42	63	35	32	28
15	4	NaN	NaN	NaN	NaN	NaN	NaN	NaN	NaN	NaN	NaN	NaN	NaN	NaN	NaN	NaN	NaN	NaN	NaN	NaN	NaN	NaN	NaN	NaN	NaN	NaN	NaN	NaN	NaN	NaN	NaN	NaN	NaN	NaN	NaN	NaN	NaN	NaN	NaN	NaN	NaN	NaN	NaN	NaN	NaN	NaN	NaN	NaN	NaN
15	5	20	40	15	18	12	22	40	35	70	70	70	25	23	38	72	30	30	23	40	45	87	30	32	24	26	67	38	32	64	30	19	75	20	28	21	29	42	35	73	65	65	30	27	42	68	31	29	26
15	6	20	70	40	25	20	30	45	30	80	70	75	40	25	70	75	25	25	20	60	50	80	30	30	25	45	60	60	30	72	29	NaN	NaN	NaN	30	10	45	40	45	75	70	70	40	30	70	75	30	30	20
16	1	50	60	35	55	45	75	35	30	33	25	70	25	35	50	80	27	30	30	60	30	28	58	68	25	38	35	30	35	75	60	50	60	37	55	43	75	32	30	33	22	70	23	35	50	80	27	30	30
16	2	60	70	40	45	40	80	30	25	35	70	65	30	NaN	NaN	NaN	30	28	30	70	30	25	70	75	30	20	30	25	70	75	70	60	72	35	58	42	80	32	28	32	70	65	25	35	30	30	30	30	30
16	3	NaN	NaN	NaN	NaN	NaN	NaN	NaN	NaN	NaN	NaN	NaN	NaN	NaN	NaN	NaN	NaN	NaN	NaN	NaN	NaN	NaN	NaN	NaN	NaN	NaN	NaN	NaN	NaN	NaN	NaN	NaN	NaN	NaN	NaN	NaN	NaN	NaN	NaN	NaN	NaN	NaN	NaN	NaN	NaN	NaN	NaN	NaN	NaN
16	4	25	13	8	10	15	26	10	15	20	10	20	15	15	25	30	NaN	NaN	NaN	NaN	NaN	NaN	NaN	NaN	NaN	NaN	NaN	NaN	NaN	NaN	NaN	25	13	8	10	15	26	10	15	20	15	20	15	15	26	30	NaN	NaN	NaN
16	5	70	80	35	50	20	60	20	20	30	15	90	20	40	60	80	15	30	25	70	20	15	40	50	20	15	25	20	50	70	65	75	90	40	60	20	75	30	25	30	20	80	15	35	50	80	25	30	30
16	6	50	60	35	NaN	NaN	NaN	NaN	NaN	NaN	NaN	NaN	NaN	NaN	NaN	NaN	NaN	NaN	NaN	NaN	NaN	NaN	NaN	NaN	NaN	NaN	NaN	NaN	NaN	NaN	NaN	55	65	36	NaN	NaN	NaN	NaN	NaN	NaN	NaN	NaN	NaN	NaN	NaN	NaN	NaN	NaN	NaN
17	1	32	39	17	21	56	19	65	51	35	56	42	36	67	21	54	37	48	64	62	76	67	NaN	NaN	NaN	NaN	NaN	NaN	52	76	78	42	38	27	21	60	31	58	61	35	66	48	46	74	26	55	37	52	78
17	2	18	15	15	15	45	15	58	50	22	18	42	43	70	17	70	30	32	76	55	67	44	68	50	71	70	66	47	56	70	77	23	18	20	18	50	19	55	50	22	20	38	43	70	17	65	32	34	75
17	3	NaN	NaN	NaN	NaN	NaN	NaN	NaN	NaN	NaN	NaN	NaN	NaN	NaN	NaN	NaN	NaN	NaN	NaN	NaN	NaN	NaN	NaN	NaN	NaN	NaN	NaN	NaN	NaN	NaN	NaN	NaN	NaN	NaN	NaN	NaN	NaN	NaN	NaN	NaN	NaN	NaN	NaN	NaN	NaN	NaN	NaN	NaN	NaN
17	4	10	17	21	NaN	NaN	NaN	11	20	20	15	8	18	32	10	26	NaN	NaN	NaN	NaN	NaN	NaN	NaN	NaN	NaN	NaN	NaN	NaN	NaN	NaN	NaN	10	17	21	11	21	22	11	20	20	18	44	56	NaN	NaN	NaN	NaN	NaN	NaN
17	5	25	20	20	35	58	19	40	61	30	20	30	48	77	15	80	15	35	70	45	83	60	68	70	80	70	60	40	62	68	85	15	24	22	27	58	19	58	51	35	18	42	43	73	15	70	30	38	75
17	6	4	4	4	7	7	8	3	NaN	3	NaN	NaN	NaN	NaN	NaN	NaN	NaN	NaN	NaN	NaN	NaN	NaN	NaN	NaN	NaN	NaN	NaN	NaN	NaN	NaN	NaN	5	4	3	35	58	19	15	5	5	NaN	NaN	NaN	NaN	NaN	NaN	NaN	NaN	NaN
18	1	20	7	8	28	70	25	18	80	21	50	30	60	18	45	28	50	45	35	30	55	35	30	30	40	20	35	25	45	40	35	28	15	15	26	72	23	19	77	20	50	30	57	23	42	30	50	43	33
18	2	67	28	34	27	68	45	21	79	24	52	39	47	17	35	21	63	46	39	18	34	14	21	37	31	18	21	19	34	43	26	52	21	17	41	71	34	21	83	27	49	34	47	17	33	22	64	44	38
18	3	50	15	20	38	85	40	25	75	20	38	30	45	15	37	17	50	50	45	30	50	20	12	28	32	20	18	20	33	30	25	50	10	15	29	83	32	24	78	20	38	30	45	15	36	17	50	49	43
18	4	25	12	15	20	40	30	20	60	20	30	30	40	15	30	30	35	28	25	20	26	25	20	20	25	20	20	20	25	25	25	NaN	NaN	NaN	27	45	25	20	65	20	35	33	45	16	31	25	40	30	26
18	5	50	15	15	30	80	25	26	80	25	60	30	75	20	25	20	70	40	30	25	33	20	18	22	28	27	30	29	30	35	30	50	15	15	27	75	30	23	75	21	55	30	65	17	27	18	65	45	35
18	6	20	15	12	29	70	22	33	5	NaN	60	45	68	13	23	18	60	60	50	18	30	35	15	26	28	20	32	20	40	40	33	19	17	21	30	70	22	25	80	22	50	50	65	19	30	20	60	60	45
19	1	NaN	NaN	NaN	NaN	NaN	66	NaN	10	34	NaN	NaN	NaN	NaN	NaN	NaN	NaN	NaN	NaN	25	20	25	85	88	30	30	35	35	25	75	20	20	4	75	NaN	NaN	69	NaN	10	65	22	NaN	18	NaN	20	65	45	NaN	45
19	2	27	45	60	44	26	60	23	51	57	83	30	17	NaN	NaN	NaN	25	22	30	26	25	25	73	70	25	27	29	32	27	78	24	NaN	NaN	NaN	44	26	60	23	55	57	80	35	17	50	47	74	26	24	32
19	3	25	35	70	33	20	70	20	70	60	72	40	19	37	41	75	29	20	30	28	25	29	80	77	33	33	33	55	32	82	27	25	40	67	38	22	71	21	52	55	73	35	18	40	41	70	27	22	30
19	4	20	70	67	40	22	80	20	60	60	73	33	16	40	40	70	70	29	29	25	25	25	80	80	20	25	35	45	28	72	15	25	60	67	40	22	78	20	55	63	73	33	16	40	40	70	28	29	29
19	5	18	38	50	40	23	50	20	45	45	48	36	19	45	45	56	20	20	20	26	26	26	80	80	50	30	30	40	30	75	25	22	49	49	42	20	45	19	46	46	72	34	18	40	44	60	25	22	30
19	6	NaN	NaN	NaN	NaN	NaN	NaN	NaN	NaN	NaN	NaN	NaN	NaN	NaN	NaN	NaN	25	28	36	28	38	35	60	70	30	45	35	45	35	60	25	NaN	NaN	NaN	NaN	NaN	NaN	NaN	NaN	NaN	NaN	NaN	NaN	NaN	NaN	NaN	27	30	31
20	1	33	50	35	60	82	28	64	15	30	56	33	30	12	25	26	13	18	22	12	18	38	49	33	24	33	35	33	50	16	31	40	66	45	55	70	26	62	14	31	55	34	36	13	25	26	14	20	22
20	2	70	85	40	NaN	NaN	NaN	80	15	30	NaN	NaN	NaN	20	33	27	38	31	23	20	51	43	80	39	22	47	40	29	47	55	20	75	70	55	79	88	22	88	45	22	77	55	50	29	37	30	31	29	30
20	3	NaN	NaN	NaN	NaN	NaN	NaN	NaN	NaN	NaN	NaN	NaN	NaN	NaN	NaN	NaN	NaN	NaN	NaN	NaN	NaN	NaN	NaN	NaN	NaN	NaN	NaN	NaN	NaN	NaN	NaN	NaN	NaN	NaN	NaN	NaN	NaN	NaN	NaN	NaN	NaN	NaN	NaN	NaN	NaN	NaN	NaN	NaN	NaN
20	4	43	29	20	31	36	22	43	12	35	41	43	33	22	28	25	21	24	23	26	18	20	44	31	28	29	26	25	49	32	35	43	24	11	47	52	26	43	17	39	54	48	38	24	27	26	22	25	23
20	5	63	60	42	38	50	30	27	27	5	37	39	38	29	33	28	38	33	33	29	30	39	39	33	33	33	33	33	33	33	33	63	60	42	38	50	33	NaN	NaN	NaN	37	39	38	29	33	28	38	33	33
20	6	55	66	39	70	80	28	76	16	70	60	43	38	14	22	22	18	27	27	16	15	36	80	35	23	50	24	20	50	15	20	62	65	38	60	80	26	74	14	63	56	42	37	17	25	25	19	27	25
21	1	NaN	NaN	NaN	20	15	75	75	30	45	50	40	15	25	10	45	45	25	25	23	25	15	25	15	30	15	55	75	25	30	65	25	25	35	20	15	75	60	30	45	50	40	15	25	10	45	50	25	30
21	2	37	46	38	30	40	30	15	35	50	20	40	40	25	45	30	NaN	NaN	NaN	NaN	NaN	NaN	NaN	NaN	NaN	NaN	NaN	NaN	NaN	NaN	NaN	NaN	NaN	NaN	25	35	40	50	25	25	35	35	30	25	25	50	NaN	NaN	NaN
21	3	NaN	NaN	NaN	NaN	NaN	NaN	NaN	NaN	NaN	NaN	NaN	NaN	NaN	NaN	NaN	NaN	NaN	NaN	NaN	NaN	NaN	NaN	NaN	NaN	NaN	NaN	NaN	NaN	NaN	NaN	NaN	NaN	NaN	NaN	NaN	NaN	NaN	NaN	NaN	NaN	NaN	NaN	NaN	NaN	NaN	NaN	NaN	NaN
21	4	25	30	35	25	30	60	50	35	55	NaN	NaN	NaN	NaN	NaN	NaN	NaN	NaN	NaN	NaN	NaN	NaN	NaN	NaN	NaN	NaN	NaN	NaN	NaN	NaN	NaN	25	30	35	25	45	60	60	36	50	NaN	NaN	NaN	NaN	NaN	NaN	NaN	NaN	NaN
21	5	25	25	35	50	45	75	60	30	55	25	20	20	50	40	60	70	22	35	20	65	33	40	15	20	20	35	65	38	50	55	30	35	35	35	45	65	60	40	55	25	30	25	50	42	55	55	22	33
21	6	NaN	3	NaN	25	52	15	9	77	99	23	34	44	66	67	69	54	54	54	12	12	11	5	43	9	NaN	NaN	NaN	23	14	22	64	77	38	35	45	55	31	8	77	76	97	34	57	77	99	NaN	56	99
22	1	60	45	20	75	45	65	33	60	80	65	65	80	72	46	56	NaN	NaN	NaN	71	44	50	40	33	76	60	60	29	30	62	60	60	45	35	75	40	65	25	65	85	70	65	85	73	48	56	45	40	70
22	2	NaN	NaN	52	45	NaN	45	25	60	15	30	52	NaN	12	20	20	55	35	60	62	NaN	NaN	25	22	62	NaN	NaN	10	NaN	32	32	NaN	NaN	51	10	15	75	NaN	5	85	60	70	85	NaN	74	74	25	NaN	62
22	3	75	25	35	70	30	75	20	60	75	75	80	88	70	30	55	25	15	75	75	30	40	20	30	70	70	75	80	25	70	40	75	25	35	74	35	70	22	75	77	77	75	80	71	25	55	48	15	74
22	4	70	40	40	NaN	NaN	NaN	NaN	NaN	NaN	NaN	NaN	NaN	NaN	NaN	NaN	NaN	NaN	NaN	NaN	NaN	NaN	NaN	NaN	NaN	NaN	NaN	NaN	NaN	NaN	NaN	NaN	NaN	NaN	NaN	NaN	NaN	NaN	NaN	NaN	NaN	NaN	NaN	NaN	NaN	NaN	NaN	NaN	NaN
22	5	NaN	3	7	82	50	61	80	99	97	84	65	68	99	99	51	50	65	67	52	71	75	32	42	34	72	66	84	29	18	19	75	67	50	85	70	91	77	68	67	88	75	77	25	16	NaN	47	42	32
22	6	7	57	8	8	5	7	5	4	8	8	4	4	5	7	7	NaN	NaN	NaN	NaN	NaN	NaN	NaN	4	NaN	NaN	4	55	74	36	52	7	57	20	45	30	7	20	60	80	30	52	NaN	12	20	51	NaN	NaN	NaN
23	1	68	6	26	NaN	NaN	NaN	NaN	NaN	NaN	NaN	NaN	NaN	33	30	46	31	13	71	3	14	81	NaN	NaN	NaN	17	3	3	NaN	NaN	NaN	60	6	34	NaN	NaN	NaN	NaN	NaN	NaN	61	38	31	34	12	68	14	13	23
23	2	NaN	NaN	NaN	NaN	NaN	NaN	NaN	NaN	NaN	NaN	NaN	NaN	NaN	NaN	NaN	NaN	NaN	NaN	NaN	NaN	NaN	NaN	NaN	NaN	NaN	NaN	NaN	NaN	NaN	NaN	NaN	NaN	NaN	NaN	NaN	NaN	NaN	NaN	NaN	NaN	NaN	NaN	NaN	NaN	NaN	NaN	NaN	NaN
23	3	15	70	25	30	15	40	22	35	84	70	60	35	20	45	75	35	25	20	40	40	86	30	35	26	26	71	41	33	78	33	15	60	24	29	14	39	30	34	84	70	57	31	24	45	70	34	25	19
23	4	23	55	22	21	11	35	NaN	NaN	NaN	65	56	32	25	48	60	32	34	20	28	30	70	30	38	31	31	52	40	30	70	34	15	60	25	20	15	30	52	34	65	66	57	33	25	48	60	31	29	19
23	5	22	56	30	28	22	40	55	30	85	75	55	35	20	55	80	25	35	18	33	33	80	30	45	20	30	55	43	20	75	33	22	57	26	28	20	38	50	33	85	70	56	33	25	50	75	30	33	21
23	6	17	13	34	18	10	3	NaN	NaN	NaN	NaN	NaN	NaN	NaN	NaN	NaN	NaN	NaN	NaN	NaN	NaN	NaN	NaN	NaN	NaN	NaN	NaN	NaN	NaN	NaN	NaN	27	20	37	NaN	NaN	NaN	NaN	NaN	NaN	NaN	NaN	NaN	NaN	NaN	NaN	NaN	NaN	NaN
24	1	41	50	33	39	25	70	40	25	20	15	85	20	35	40	80	35	25	20	50	30	20	NaN	NaN	NaN	15	25	20	45	60	45	48	58	38	35	32	68	NaN	NaN	NaN	20	80	20	40	50	90	40	30	25
24	2	48	44	40	45	25	40	25	30	25	20	70	20	35	42	70	30	25	25	70	28	20	NaN	NaN	NaN	30	30	25	50	60	45	48	45	38	45	30	50	30	20	20	20	73	20	40	45	75	34	27	30
24	3	82	45	79	75	60	45	48	56	29	38	21	90	18	32	59	97	56	54	NaN	NaN	NaN	32	71	69	90	35	40	24	19	55	75	45	35	45	45	78	41	56	81	25	12	89	22	39	81	NaN	NaN	NaN
24	4	50	70	40	50	25	NaN	40	15	25	20	75	20	33	49	80	25	25	25	NaN	NaN	NaN	49	36	19	20	25	44	30	69	49	55	70	40	49	20	60	40	15	25	20	75	20	33	49	81	25	25	25
24	5	60	70	40	37	35	30	30	25	20	20	80	15	25	55	81	30	20	30	85	35	20	60	75	20	22	21	25	60	60	50	60	70	40	50	35	65	30	25	25	22	82	17	32	50	82	30	22	25
24	6	75	60	25	50	30	85	30	20	20	29	80	25	50	75	85	40	50	30	75	30	45	65	80	45	40	40	40	50	85	50	70	60	40	60	30	75	30	25	25	29	80	50	40	55	85	40	50	50
25	1	20	20	15	NaN	NaN	NaN	50	45	20	20	38	30	60	20	60	NaN	NaN	NaN	NaN	NaN	NaN	NaN	NaN	NaN	NaN	NaN	NaN	50	70	80	NaN	NaN	NaN	15	45	15	55	45	20	20	38	35	80	20	70	NaN	NaN	NaN
25	2	15	20	25	10	30	15	75	35	20	10	35	35	70	15	60	20	25	80	70	85	85	60	65	80	65	70	65	65	80	80	20	20	15	15	30	15	65	55	35	10	35	35	NaN	NaN	NaN	25	25	80
25	3	NaN	NaN	NaN	16	39	17	NaN	NaN	NaN	12	25	36	NaN	NaN	NaN	21	26	79	18	73	66	65	51	75	80	70	45	40	50	75	27	25	15	16	39	17	NaN	NaN	NaN	10	35	35	80	18	23	NaN	NaN	NaN
25	4	NaN	NaN	NaN	30	60	40	60	45	25	20	40	48	80	18	75	28	20	80	60	75	65	65	42	45	72	75	64	48	69	85	NaN	NaN	NaN	40	80	50	60	45	22	18	40	40	75	18	70	25	25	75
25	5	NaN	NaN	NaN	18	30	20	52	40	39	30	40	61	60	30	50	30	30	40	50	65	45	60	50	50	70	70	70	50	70	70	22	27	18	18	30	21	55	50	40	30	40	45	65	30	55	30	30	50
25	6	40	70	50	NaN	NaN	NaN	60	60	40	15	40	35	80	10	70	NaN	NaN	NaN	65	85	75	60	50	70	NaN	NaN	NaN	60	70	85	NaN	NaN	NaN	15	30	20	70	50	35	9	45	40	NaN	NaN	NaN	30	40	85
26	1	25	25	25	30	60	40	25	55	20	55	30	40	NaN	NaN	NaN	NaN	NaN	NaN	NaN	NaN	NaN	20	30	40	NaN	NaN	NaN	40	40	35	30	25	28	40	60	25	25	55	20	55	30	40	NaN	NaN	NaN	NaN	NaN	NaN
26	2	24	16	25	19	44	21	17	71	21	37	31	49	8	27	16	NaN	NaN	NaN	NaN	NaN	NaN	NaN	NaN	NaN	NaN	NaN	NaN	NaN	NaN	NaN	26	12	16	25	46	20	21	74	19	41	30	51	NaN	NaN	NaN	NaN	NaN	NaN
26	3	NaN	NaN	NaN	NaN	NaN	NaN	NaN	NaN	NaN	NaN	NaN	NaN	NaN	NaN	NaN	NaN	NaN	NaN	NaN	NaN	NaN	NaN	NaN	NaN	NaN	NaN	NaN	NaN	NaN	NaN	25	10	10	19	60	20	NaN	NaN	NaN	NaN	NaN	NaN	NaN	NaN	NaN	NaN	NaN	NaN
26	4	30	10	10	35	60	30	35	80	30	50	50	50	25	60	40	60	60	60	50	50	50	20	20	30	NaN	NaN	NaN	NaN	NaN	NaN	20	10	10	29	65	25	30	82	25	50	50	50	NaN	NaN	NaN	NaN	NaN	NaN
26	5	NaN	NaN	NaN	30	85	20	20	80	15	60	30	70	NaN	NaN	NaN	NaN	NaN	NaN	NaN	NaN	NaN	NaN	NaN	NaN	20	20	20	NaN	NaN	NaN	24	10	20	30	80	20	20	80	15	60	30	70	10	20	15	60	50	50
26	6	30	10	20	30	60	30	25	85	20	NaN	NaN	NaN	20	35	20	NaN	NaN	NaN	20	40	20	NaN	NaN	NaN	NaN	NaN	NaN	NaN	NaN	NaN	30	10	20	30	60	30	25	85	20	NaN	NaN	NaN	20	35	20	NaN	NaN	NaN
27	1	22	50	77	45	20	65	20	45	60	70	30	15	NaN	NaN	NaN	25	20	30	NaN	NaN	NaN	80	80	15	30	40	45	30	75	25	25	60	77	50	20	65	20	45	60	70	30	15	NaN	NaN	NaN	26	22	35
27	2	20	40	50	30	20	60	17	65	73	80	55	22	60	68	70	22	16	24	22	35	37	80	77	35	25	25	45	30	80	35	20	50	65	30	20	55	20	45	55	70	40	25	60	60	60	25	18	30
27	3	20	55	60	25	15	45	20	45	50	NaN	NaN	NaN	50	45	50	25	18	35	23	13	33	70	70	25	30	40	40	30	60	20	35	40	60	35	18	45	NaN	NaN	NaN	NaN	NaN	NaN	50	45	48	NaN	NaN	NaN
27	4	30	35	45	30	25	55	20	45	40	70	35	15	45	50	60	NaN	NaN	NaN	20	35	30	70	75	30	25	30	45	25	75	20	25	40	45	30	25	55	20	45	40	70	35	15	45	50	60	NaN	NaN	NaN
27	5	25	55	70	65	20	55	20	50	55	60	40	25	60	60	60	35	30	50	25	35	35	70	60	25	25	35	45	30	60	25	25	55	70	45	20	60	15	50	55	70	40	25	60	60	60	35	30	50
27	6	NaN	3	NaN	20	60	65	5	6	10	5	20	45	25	45	40	NaN	NaN	NaN	25	26	35	25	35	30	35	40	50	25	45	65	20	40	60	30	25	60	20	45	10	60	20	45	50	60	55	25	20	35
28	1	50	71	40	21	45	27	75	50	19	NaN	NaN	NaN	41	31	79	65	42	33	24	47	74	28	26	17	28	26	87	29	34	26	53	70	40	23	50	30	20	55	22	20	15	23	39	31	75	64	47	35
28	2	55	65	43	22	63	35	25	69	32	10	5	20	NaN	NaN	NaN	67	65	37	25	39	55	30	27	18	33	28	78	42	33	20	69	70	42	22	63	34	25	69	32	20	11	27	33	25	78	67	60	36
28	3	45	45	30	10	65	45	20	55	30	18	15	30	23	25	60	48	48	40	20	30	50	25	32	30	25	35	70	38	42	20	55	55	35	15	60	35	18	55	30	16	16	28	28	23	70	55	40	35
28	4	60	65	40	15	62	35	26	68	35	NaN	NaN	NaN	NaN	NaN	NaN	50	45	25	35	35	55	39	30	29	40	35	75	35	35	30	59	70	35	21	65	39	30	64	32	29	22	35	38	31	76	55	50	29
28	5	89	70	50	22	40	30	18	55	20	22	13	25	34	24	43	NaN	NaN	NaN	18	32	56	15	25	18	27	20	82	18	36	18	64	68	38	22	44	30	22	55	28	22	13	25	34	26	54	NaN	NaN	NaN
28	6	15	70	15	24	44	34	33	34	33	33	34	33	33	34	33	22	28	50	33	34	33	33	34	33	33	34	33	34	33	33	26	56	22	33	34	33	33	34	33	34	33	33	50	25	25	33	35	32
29	1	15	55	20	20	70	28	38	55	21	38	21	78	18	14	17	18	76	21	35	50	80	27	22	19	75	21	14	33	55	17	15	40	22	18	70	24	35	50	21	38	22	76	20	15	17	18	76	17
29	2	20	45	35	30	75	40	57	45	30	NaN	NaN	NaN	28	19	20	20	80	20	30	50	82	28	20	20	60	25	16	50	50	20	19	47	30	29	69	35	50	48	26	38	20	65	25	19	19	19	80	19
29	3	27	60	25	20	75	35	50	55	25	26	20	76	25	30	30	16	78	18	30	50	79	30	26	24	60	20	22	50	72	20	27	55	27	22	74	30	48	55	25	32	20	76	26	23	26	19	78	18
29	4	25	50	45	32	64	22	32	72	26	54	22	72	20	20	15	12	82	12	22	82	84	25	25	25	75	22	20	74	67	23	25	53	26	33	72	21	46	70	25	54	22	72	19	19	15	12	82	12
29	5	10	15	15	15	40	40	38	38	38	40	40	30	40	40	10	23	26	10	19	20	20	10	20	20	20	50	26	22	21	35	NaN	NaN	NaN	20	20	20	40	40	40	40	44	74	29	30	30	20	82	21
29	6	6	40	27	68	75	74	51	63	38	44	12	83	NaN	NaN	NaN	NaN	NaN	NaN	NaN	NaN	NaN	NaN	NaN	NaN	NaN	NaN	NaN	NaN	NaN	NaN	15	51	27	54	74	63	48	53	38	NaN	NaN	NaN	NaN	NaN	NaN	NaN	NaN	NaN
30	1	NaN	NaN	NaN	60	75	50	30	28	20	28	40	22	45	40	35	20	40	32	78	24	54	43	31	68	68	78	52	65	51	69	30	45	30	40	60	48	22	32	16	30	38	24	45	42	42	28	32	44
30	2	20	15	10	76	80	60	23	18	13	18	76	18	67	57	40	13	40	28	80	14	78	16	24	79	66	70	66	70	50	55	17	14	13	65	77	50	26	25	17	25	70	20	57	50	35	13	40	28
30	3	NaN	NaN	NaN	60	62	60	NaN	NaN	NaN	42	48	44	57	55	43	20	35	40	NaN	NaN	NaN	38	34	55	50	55	45	55	45	65	50	30	40	60	70	43	55	29	29	40	50	43	60	53	45	22	42	39
30	4	NaN	NaN	NaN	NaN	NaN	NaN	NaN	NaN	NaN	NaN	NaN	NaN	NaN	NaN	NaN	NaN	NaN	NaN	80	5	5	65	20	14	40	80	60	45	33	40	NaN	NaN	NaN	NaN	NaN	NaN	NaN	NaN	NaN	NaN	NaN	NaN	NaN	40	NaN	13	5	30
30	5	NaN	NaN	NaN	50	67	43	20	23	15	NaN	NaN	NaN	NaN	NaN	NaN	NaN	NaN	NaN	NaN	NaN	NaN	NaN	NaN	NaN	NaN	NaN	NaN	NaN	NaN	NaN	18	25	45	52	70	44	NaN	NaN	NaN	NaN	NaN	NaN	NaN	NaN	NaN	NaN	NaN	NaN
30	6	NaN	NaN	NaN	NaN	NaN	NaN	NaN	NaN	NaN	NaN	NaN	NaN	NaN	NaN	NaN	NaN	NaN	NaN	NaN	NaN	NaN	NaN	NaN	NaN	NaN	NaN	NaN	NaN	NaN	NaN	NaN	NaN	NaN	NaN	NaN	NaN	NaN	NaN	NaN	NaN	NaN	NaN	NaN	NaN	NaN	NaN	NaN	NaN
31	1	70	60	75	50	60	80	47	17	32	23	75	30	15	70	20	47	35	56	20	36	21	30	22	24	12	27	21	15	22	32	73	67	55	47	71	82	NaN	NaN	NaN	32	63	37	17	65	21	32	20	37
31	2	80	80	75	50	80	85	NaN	NaN	NaN	NaN	NaN	NaN	NaN	NaN	NaN	NaN	NaN	NaN	NaN	NaN	NaN	NaN	NaN	NaN	NaN	NaN	NaN	NaN	NaN	NaN	70	70	65	45	75	80	30	30	30	NaN	NaN	NaN	NaN	NaN	NaN	NaN	NaN	NaN
31	3	72	70	52	33	40	56	25	15	23	30	78	40	NaN	NaN	NaN	40	30	40	30	40	25	50	50	40	25	40	25	20	35	37	70	70	60	35	45	60	28	16	23	30	76	40	30	70	28	40	33	40
31	4	43	42	23	35	43	76	22	32	44	NaN	NaN	NaN	NaN	NaN	NaN	NaN	NaN	NaN	NaN	NaN	NaN	NaN	NaN	NaN	NaN	NaN	NaN	NaN	NaN	NaN	80	80	80	35	43	76	25	15	44	NaN	NaN	NaN	NaN	NaN	NaN	NaN	NaN	NaN
31	5	70	80	60	45	60	81	35	15	14	NaN	NaN	NaN	NaN	NaN	NaN	NaN	NaN	NaN	NaN	NaN	NaN	NaN	NaN	NaN	NaN	NaN	NaN	NaN	NaN	NaN	68	85	55	51	62	80	NaN	NaN	NaN	NaN	NaN	NaN	NaN	NaN	NaN	NaN	NaN	NaN
31	6	18	10	8	73	76	3	90	35	70	81	59	45	NaN	NaN	NaN	NaN	NaN	NaN	33	20	3	31	25	27	35	50	50	16	13	10	52	44	12	90	35	42	NaN	NaN	NaN	99	33	NaN	15	70	20	40	30	40
32	1	25	25	25	60	40	30	NaN	NaN	NaN	30	20	60	NaN	NaN	NaN	NaN	NaN	NaN	NaN	NaN	NaN	NaN	NaN	NaN	NaN	NaN	NaN	NaN	NaN	NaN	26	25	26	55	45	40	NaN	NaN	NaN	35	25	55	NaN	NaN	NaN	NaN	NaN	NaN
32	2	34	39	35	58	49	52	45	55	67	52	43	54	37	55	67	70	48	30	56	58	77	35	46	54	34	40	40	70	75	30	36	39	36	60	49	46	NaN	NaN	NaN	NaN	NaN	NaN	37	58	67	70	44	30
32	3	20	20	25	55	40	45	30	60	75	30	25	65	30	65	70	70	40	25	NaN	NaN	NaN	NaN	NaN	NaN	NaN	NaN	NaN	NaN	NaN	NaN	25	25	25	50	45	45	35	60	65	35	30	67	30	60	65	NaN	NaN	NaN
32	4	15	25	20	40	35	30	37	55	65	36	22	45	20	55	58	70	33	15	50	45	65	33	22	30	25	30	40	70	70	25	27	18	20	35	30	30	30	53	65	40	27	45	20	55	58	70	35	15
32	5	28	25	35	NaN	NaN	NaN	NaN	NaN	NaN	23	29	44	13	42	22	72	46	21	38	11	10	27	17	39	42	21	31	14	NaN	NaN	15	25	36	33	22	33	NaN	NaN	NaN	41	20	59	21	42	42	70	46	20
32	6	20	15	20	45	50	45	NaN	NaN	NaN	65	25	55	20	50	55	75	40	20	NaN	NaN	NaN	NaN	NaN	NaN	NaN	NaN	NaN	NaN	NaN	NaN	20	15	25	55	50	45	25	60	65	60	25	55	25	55	60	75	40	20
33	1	15	30	35	25	70	20	55	65	40	80	80	40	75	20	65	75	70	60	20	35	40	32	32	32	23	30	45	70	50	40	30	45	45	25	70	25	60	70	40	70	80	40	75	22	58	75	70	60
33	2	30	25	38	NaN	NaN	NaN	NaN	NaN	NaN	NaN	NaN	NaN	NaN	NaN	NaN	68	40	39	19	23	31	20	20	22	26	20	40	68	56	35	NaN	NaN	NaN	NaN	NaN	NaN	NaN	NaN	NaN	NaN	NaN	NaN	NaN	NaN	NaN	68	48	46
33	3	23	36	39	31	48	35	55	54	77	53	60	42	73	37	44	76	49	47	31	39	39	39	37	44	29	31	47	59	38	39	27	35	38	NaN	NaN	NaN	54	57	37	67	72	39	71	33	57	69	51	49
33	4	30	40	40	30	70	20	60	60	30	55	66	25	NaN	NaN	NaN	NaN	NaN	NaN	NaN	NaN	NaN	NaN	NaN	NaN	NaN	NaN	NaN	NaN	NaN	NaN	30	30	30	30	70	20	65	65	35	60	70	40	NaN	NaN	NaN	NaN	NaN	NaN
33	5	36	39	53	27	63	21	36	42	36	NaN	NaN	NaN	53	29	22	NaN	NaN	NaN	NaN	NaN	NaN	NaN	NaN	NaN	NaN	NaN	NaN	NaN	NaN	NaN	35	39	35	27	66	17	36	42	36	47	52	19	NaN	NaN	NaN	61	41	38
33	6	35	20	4	NaN	NaN	NaN	80	75	45	NaN	NaN	NaN	65	15	55	60	55	45	35	40	35	25	25	30	20	20	35	70	55	30	35	30	15	15	50	7	70	60	40	55	60	40	70	15	50	70	60	60
34	1	65	60	50	NaN	NaN	NaN	20	30	40	NaN	NaN	NaN	70	35	50	45	40	30	55	20	45	75	30	40	36	60	40	50	15	45	65	60	50	70	20	30	20	35	40	50	30	80	65	35	53	45	40	30
34	2	25	35	15	70	35	40	25	20	35	30	25	65	55	30	60	40	30	25	40	20	45	50	25	30	20	60	40	40	15	40	38	30	20	75	30	35	20	35	35	40	25	65	60	35	60	40	35	25
34	3	50	60	50	NaN	NaN	NaN	NaN	NaN	NaN	40	40	65	65	20	55	45	35	30	50	25	44	50	25	40	35	40	40	60	20	45	50	55	50	75	25	30	25	30	50	40	40	65	65	25	55	45	35	30
34	4	20	40	14	70	15	20	15	20	20	NaN	NaN	NaN	60	30	40	40	35	25	25	15	35	50	25	25	25	55	35	35	15	35	NaN	NaN	NaN	70	20	22	NaN	NaN	NaN	30	20	40	65	35	70	45	35	25
34	5	38	29	35	76	24	30	19	34	34	39	15	55	59	45	51	30	35	20	33	15	56	41	26	33	55	28	33	45	14	34	33	36	30	74	21	31	17	32	38	33	18	68	63	31	55	38	37	24
34	6	50	60	50	70	25	30	20	35	40	25	25	60	55	20	55	40	30	15	45	10	35	65	15	30	15	40	26	30	10	40	65	40	50	NaN	NaN	NaN	20	30	35	NaN	NaN	NaN	59	20	55	45	25	15
35	1	NaN	NaN	NaN	3	3	3	58	30	43	60	30	50	25	40	60	30	40	65	60	35	50	40	25	60	60	22	45	30	20	50	3	3	3	30	30	23	65	30	37	70	31	65	20	60	70	50	60	75
35	2	NaN	NaN	NaN	NaN	NaN	NaN	80	40	40	80	30	80	25	60	75	70	70	75	70	35	60	30	30	70	65	30	50	28	35	65	25	50	75	60	70	80	80	35	40	75	30	75	25	60	75	65	60	75
35	3	NaN	NaN	NaN	NaN	NaN	NaN	NaN	NaN	NaN	32	32	52	15	66	75	75	66	80	50	60	66	40	33	50	70	40	33	25	25	66	NaN	NaN	NaN	50	60	70	80	60	66	75	33	75	20	66	75	66	66	75
35	4	NaN	NaN	NaN	NaN	NaN	NaN	NaN	NaN	NaN	NaN	NaN	NaN	NaN	NaN	NaN	NaN	NaN	NaN	NaN	NaN	NaN	NaN	NaN	NaN	NaN	NaN	NaN	NaN	NaN	NaN	NaN	NaN	NaN	NaN	NaN	NaN	NaN	NaN	NaN	NaN	NaN	NaN	NaN	NaN	NaN	NaN	NaN	NaN
35	5	NaN	NaN	NaN	55	70	75	84	20	35	75	37	75	15	60	75	65	55	75	55	30	40	30	18	78	55	30	30	28	20	79	25	40	80	55	70	75	82	35	41	75	31	70	15	60	75	72	68	75
35	6	NaN	NaN	NaN	NaN	NaN	NaN	NaN	NaN	NaN	NaN	NaN	NaN	NaN	NaN	NaN	NaN	NaN	NaN	NaN	NaN	NaN	NaN	NaN	NaN	NaN	NaN	NaN	NaN	NaN	NaN	NaN	NaN	NaN	NaN	NaN	NaN	NaN	NaN	NaN	NaN	NaN	NaN	NaN	NaN	NaN	NaN	NaN	NaN
36	1	60	62	65	68	48	32	9	49	10	14	9	19	17	14	69	67	68	11	15	55	70	12	14	8	21	21	82	16	18	13	63	59	72	12	57	23	10	50	11	16	11	20	16	13	70	66	65	12
36	2	70	88	66	23	45	32	41	55	34	47	23	32	34	32	56	51	51	33	22	34	61	33	28	21	33	33	85	24	35	23	77	88	66	23	54	38	34	43	31	32	23	34	43	34	77	54	56	33
36	3	60	50	75	25	40	30	20	50	35	15	10	30	20	15	75	60	40	25	NaN	NaN	NaN	25	25	20	NaN	NaN	NaN	NaN	NaN	NaN	45	60	75	25	45	35	20	51	25	15	10	30	20	15	70	60	45	25
36	4	55	57	73	20	65	45	23	65	27	25	15	35	NaN	NaN	NaN	68	62	24	22	51	65	33	22	17	39	26	86	32	33	23	60	65	73	21	62	44	25	65	30	25	15	35	25	35	73	68	62	27
36	5	42	56	40	26	51	42	32	56	33	NaN	NaN	NaN	NaN	NaN	NaN	50	60	25	25	30	55	25	22	18	42	35	80	30	32	26	58	60	68	24	47	40	33	55	33	25	20	36	40	30	65	52	60	25
36	6	NaN	NaN	NaN	NaN	NaN	NaN	NaN	NaN	NaN	NaN	NaN	NaN	NaN	NaN	NaN	NaN	NaN	NaN	NaN	NaN	NaN	NaN	NaN	NaN	NaN	NaN	NaN	NaN	NaN	NaN	NaN	NaN	NaN	NaN	NaN	NaN	NaN	NaN	NaN	NaN	NaN	NaN	NaN	NaN	NaN	NaN	NaN	NaN
37	1	21	34	27	36	54	23	32	34	18	NaN	NaN	NaN	29	18	23	22	46	26	29	29	48	18	26	27	37	29	20	39	32	25	83	47	36	39	52	33	32	35	28	30	18	42	24	19	27	22	40	27
37	2	30	60	37	35	70	38	58	58	38	51	28	67	35	28	28	27	58	32	40	45	70	40	28	27	60	32	27	58	58	31	30	60	37	35	70	38	58	58	42	46	32	68	34	28	27	24	58	32
37	3	70	50	55	NaN	NaN	NaN	NaN	31	30	41	30	70	NaN	70	NaN	25	60	35	35	50	80	35	30	35	75	35	31	65	65	25	44	54	42	36	65	31	30	60	35	45	30	70	35	35	35	25	70	30
37	4	40	60	35	57	68	60	55	67	28	45	38	59	37	35	39	27	58	35	46	37	59	NaN	NaN	NaN	NaN	NaN	NaN	NaN	NaN	NaN	50	65	38	45	65	65	56	68	29	NaN	NaN	NaN	36	44	37	26	59	36
37	5	33	56	80	28	86	45	56	72	40	38	25	70	33	21	26	23	80	15	45	47	85	20	25	30	79	30	25	80	85	24	36	87	81	35	89	43	59	69	45	42	31	70	34	27	25	26	72	25
37	6	NaN	NaN	NaN	16	88	68	NaN	NaN	NaN	NaN	NaN	NaN	NaN	NaN	NaN	NaN	NaN	NaN	NaN	NaN	NaN	NaN	NaN	NaN	NaN	NaN	NaN	NaN	NaN	NaN	NaN	4	3	NaN	NaN	NaN	NaN	NaN	NaN	NaN	NaN	NaN	NaN	NaN	NaN	NaN	NaN	NaN
38	1	45	45	45	65	75	60	35	30	25	20	45	35	55	45	40	25	30	35	65	25	45	33	30	70	40	70	60	NaN	NaN	NaN	35	35	35	60	70	50	33	35	25	23	50	30	55	43	40	20	30	35
38	2	11	22	33	16	26	36	NaN	10	20	34	74	13	NaN	NaN	NaN	NaN	NaN	NaN	NaN	NaN	NaN	NaN	NaN	NaN	NaN	NaN	NaN	NaN	NaN	NaN	13	23	33	19	29	39	NaN	NaN	NaN	NaN	NaN	NaN	NaN	NaN	NaN	NaN	NaN	NaN
38	3	NaN	NaN	NaN	NaN	NaN	NaN	NaN	NaN	NaN	NaN	NaN	NaN	NaN	NaN	NaN	NaN	NaN	NaN	NaN	NaN	NaN	NaN	NaN	NaN	NaN	NaN	NaN	NaN	NaN	NaN	NaN	NaN	NaN	NaN	NaN	NaN	NaN	NaN	NaN	NaN	NaN	NaN	NaN	NaN	NaN	NaN	NaN	NaN
38	4	NaN	NaN	NaN	30	65	35	30	40	25	15	25	10	40	40	40	15	30	35	70	10	35	20	30	75	80	80	60	40	80	80	28	18	24	10	70	60	NaN	NaN	NaN	15	25	15	40	40	40	10	30	35
38	5	18	8	5	30	45	25	15	15	10	15	50	11	20	25	15	10	10	30	40	15	80	15	15	55	45	75	50	75	45	80	NaN	NaN	NaN	25	60	26	15	20	15	15	45	13	20	25	15	10	10	35
38	6	98	32	12	20	15	10	78	43	47	32	23	23	NaN	NaN	NaN	NaN	NaN	NaN	NaN	NaN	NaN	NaN	NaN	NaN	NaN	NaN	NaN	NaN	NaN	NaN	98	32	12	30	45	25	35	40	25	NaN	NaN	NaN	NaN	NaN	NaN	NaN	NaN	NaN
39	1	75	65	50	45	65	80	30	15	18	20	60	25	29	77	15	38	25	30	15	30	20	38	38	38	25	33	20	20	30	35	75	72	50	45	65	80	28	15	18	20	60	25	28	78	17	38	27	35
39	2	NaN	NaN	NaN	NaN	NaN	NaN	NaN	NaN	NaN	NaN	NaN	NaN	NaN	NaN	NaN	NaN	NaN	NaN	NaN	NaN	NaN	NaN	NaN	NaN	NaN	NaN	NaN	NaN	NaN	NaN	NaN	NaN	NaN	NaN	NaN	NaN	NaN	NaN	NaN	NaN	NaN	NaN	NaN	NaN	NaN	NaN	NaN	NaN
39	3	NaN	NaN	NaN	45	50	46	NaN	NaN	NaN	NaN	NaN	NaN	NaN	NaN	NaN	NaN	NaN	NaN	NaN	NaN	NaN	NaN	NaN	NaN	NaN	NaN	NaN	NaN	NaN	NaN	NaN	NaN	55	NaN	NaN	NaN	NaN	NaN	NaN	NaN	NaN	NaN	NaN	NaN	NaN	NaN	NaN	NaN
39	4	75	77	47	52	75	81	38	20	29	33	79	33	23	62	30	46	40	50	27	42	28	45	41	38	22	50	18	18	33	33	72	68	44	47	68	78	37	22	27	25	73	27	24	61	28	44	37	52
39	5	70	70	45	45	53	68	38	24	31	20	64	19	34	62	28	53	42	60	23	36	26	52	36	43	34	47	28	20	33	36	75	73	46	47	62	78	36	19	27	28	68	22	33	71	26	43	35	58
39	6	70	80	18	30	70	82	NaN	NaN	NaN	NaN	NaN	NaN	35	87	40	40	34	62	25	35	28	62	55	56	32	44	20	NaN	27	NaN	71	80	52	39	75	85	20	14	18	30	82	45	34	84	47	41	35	60
40	1	NaN	NaN	NaN	NaN	NaN	NaN	30	55	60	NaN	NaN	NaN	17	55	50	70	50	15	50	50	60	35	25	45	26	23	30	70	60	25	70	20	15	55	43	30	30	55	60	50	23	55	18	50	50	70	50	20
40	2	15	14	20	55	53	32	22	70	75	25	10	55	30	50	68	66	20	10	30	40	60	18	20	45	10	12	15	70	80	25	18	22	20	45	48	30	22	60	70	30	15	55	25	52	65	68	25	12
40	3	14	40	35	25	60	30	35	55	55	65	32	75	18	40	42	80	55	20	60	55	80	18	18	45	12	20	38	85	85	22	20	20	20	43	53	32	35	55	60	65	32	75	18	50	50	80	55	20
40	4	NaN	NaN	NaN	20	10	5	20	15	30	50	20	45	10	50	60	65	35	20	60	75	80	20	50	75	35	40	50	80	80	75	22	30	20	60	55	30	35	80	90	50	25	80	20	60	60	66	36	20
40	5	20	20	20	43	43	35	52	81	91	31	23	51	20	74	62	71	36	18	51	50	80	32	25	30	19	25	20	78	80	23	18	15	15	40	40	33	45	80	90	36	23	48	19	72	64	71	36	19
40	6	10	5	5	NaN	NaN	NaN	20	50	60	60	24	39	15	60	50	70	40	20	NaN	NaN	NaN	NaN	NaN	NaN	NaN	NaN	NaN	NaN	NaN	NaN	15	40	35	43	43	30	20	50	60	60	24	39	15	60	50	70	40	20
41	1	30	28	30	30	56	27	50	55	38	60	56	30	62	20	45	70	47	37	18	32	39	20	30	35	20	21	40	45	30	23	29	30	35	NaN	NaN	NaN	51	56	40	60	58	31	63	21	44	70	48	37
41	2	30	30	30	30	80	22	68	73	42	78	70	32	73	21	60	65	54	60	20	25	50	25	21	27	20	27	60	72	43	37	35	50	50	35	80	30	70	74	44	76	72	33	71	21	60	67	53	60
41	3	30	35	35	30	65	30	35	65	50	55	70	35	80	20	45	70	55	60	15	30	35	20	25	25	25	30	50	80	45	30	30	35	35	30	65	30	40	65	50	60	70	35	70	20	45	70	55	60
41	4	25	29	31	18	53	15	37	51	38	55	40	24	42	19	29	42	38	30	14	23	32	21	30	21	20	16	28	40	24	22	29	33	29	18	53	15	37	51	38	55	48	24	44	17	36	58	50	35
41	5	50	60	55	55	75	50	75	80	55	55	80	45	80	35	80	75	50	60	25	40	50	35	50	55	35	35	45	70	50	45	55	60	55	35	75	55	65	85	65	75	75	50	80	30	80	75	55	60
41	6	25	29	50	20	80	22	80	80	50	90	95	50	80	20	80	80	80	90	20	30	50	20	50	50	20	30	80	NaN	NaN	NaN	30	30	55	33	85	25	85	85	55	95	98	40	85	22	85	85	82	91
42	1	NaN	NaN	NaN	NaN	NaN	NaN	NaN	NaN	NaN	NaN	NaN	NaN	NaN	NaN	NaN	NaN	NaN	NaN	NaN	NaN	NaN	NaN	NaN	NaN	NaN	NaN	NaN	NaN	NaN	NaN	NaN	NaN	NaN	NaN	NaN	NaN	NaN	NaN	NaN	NaN	NaN	NaN	NaN	NaN	NaN	NaN	NaN	NaN
42	2	40	40	25	65	20	30	35	32	35	30	25	65	NaN	NaN	NaN	37	25	25	35	25	45	40	20	40	30	35	30	33	20	38	40	40	25	70	20	30	35	32	35	NaN	NaN	NaN	50	25	45	37	25	25
42	3	50	30	60	85	30	20	55	25	20	50	25	80	65	20	80	45	25	35	50	20	55	60	30	50	35	74	44	44	15	40	50	55	30	85	30	30	35	25	25	50	30	80	65	35	80	45	25	35
42	4	45	65	35	70	32	35	35	38	39	57	35	75	55	40	55	45	40	33	48	25	40	48	25	33	30	60	42	57	18	32	52	63	32	75	35	34	35	38	35	55	42	79	59	38	55	40	35	33
42	5	20	50	20	70	20	15	35	26	18	38	40	60	NaN	NaN	NaN	NaN	NaN	NaN	40	12	40	60	28	38	55	45	35	25	20	35	40	54	24	84	26	26	36	30	38	38	30	58	NaN	NaN	NaN	28	28	20
42	6	73	54	28	80	65	32	18	38	36	40	38	79	70	40	73	36	20	27	40	26	68	77	23	37	25	35	36	63	40	35	50	50	20	70	30	35	35	38	35	50	35	79	70	40	73	36	22	28
43	1	20	30	80	40	20	30	20	25	35	15	60	45	30	65	25	33	15	25	30	15	70	55	40	25	25	40	66	35	25	15	42	45	70	42	25	33	25	29	40	20	59	40	30	65	25	25	15	26
43	2	45	47	73	37	36	27	26	25	35	28	57	34	17	75	22	16	8	19	44	25	74	63	40	20	17	42	63	27	18	14	52	40	80	43	32	34	29	30	55	21	43	37	22	70	23	18	9	21
43	3	45	40	70	NaN	NaN	NaN	NaN	NaN	NaN	NaN	NaN	NaN	NaN	NaN	NaN	NaN	NaN	NaN	NaN	NaN	NaN	NaN	NaN	NaN	NaN	NaN	NaN	NaN	NaN	NaN	NaN	NaN	NaN	NaN	NaN	NaN	NaN	NaN	NaN	NaN	NaN	NaN	NaN	NaN	NaN	NaN	NaN	NaN
43	4	45	70	55	41	32	37	18	32	45	NaN	NaN	NaN	NaN	NaN	NaN	NaN	NaN	NaN	NaN	NaN	NaN	NaN	NaN	NaN	NaN	NaN	NaN	NaN	NaN	NaN	35	52	50	47	32	36	NaN	NaN	NaN	NaN	NaN	NaN	NaN	NaN	NaN	NaN	NaN	NaN
43	5	20	63	80	45	20	38	27	33	40	23	48	33	30	50	35	23	15	38	54	25	48	68	60	35	23	38	70	25	23	18	18	58	70	46	25	38	27	34	35	23	45	30	33	48	35	25	13	33
43	6	20	35	67	79	30	36	27	25	35	NaN	NaN	NaN	NaN	NaN	NaN	NaN	NaN	NaN	NaN	NaN	NaN	NaN	NaN	NaN	NaN	NaN	NaN	NaN	NaN	NaN	40	50	78	79	30	36	27	25	35	NaN	NaN	NaN	NaN	NaN	NaN	NaN	NaN	NaN
44	1	40	37	83	25	22	31	23	50	30	33	70	33	40	44	21	37	26	48	30	22	28	18	66	25	30	32	66	18	29	29	40	37	83	25	26	31	23	53	27	27	70	30	38	40	21	36	26	60
44	2	NaN	NaN	NaN	NaN	NaN	NaN	NaN	NaN	NaN	NaN	NaN	NaN	NaN	NaN	NaN	NaN	NaN	NaN	NaN	NaN	NaN	NaN	NaN	NaN	NaN	NaN	NaN	NaN	NaN	NaN	NaN	NaN	NaN	NaN	NaN	NaN	NaN	NaN	NaN	NaN	NaN	NaN	NaN	NaN	NaN	NaN	NaN	NaN
44	3	NaN	NaN	NaN	25	25	20	18	52	25	25	65	25	35	40	20	33	25	65	25	25	28	17	55	22	27	40	57	35	20	22	32	25	55	25	25	20	17	55	27	28	69	26	33	37	19	30	23	60
44	4	NaN	NaN	NaN	NaN	NaN	NaN	NaN	NaN	NaN	NaN	NaN	NaN	NaN	NaN	NaN	NaN	NaN	NaN	NaN	NaN	NaN	NaN	NaN	NaN	NaN	NaN	NaN	NaN	NaN	NaN	NaN	NaN	NaN	NaN	NaN	NaN	NaN	NaN	NaN	NaN	NaN	NaN	NaN	NaN	NaN	NaN	NaN	NaN
44	5	NaN	NaN	NaN	NaN	NaN	NaN	NaN	NaN	NaN	NaN	NaN	NaN	NaN	NaN	NaN	NaN	NaN	NaN	NaN	NaN	NaN	NaN	NaN	NaN	NaN	NaN	NaN	NaN	NaN	NaN	NaN	NaN	NaN	NaN	NaN	NaN	NaN	NaN	NaN	NaN	NaN	NaN	NaN	NaN	NaN	NaN	NaN	NaN
44	6	NaN	NaN	NaN	NaN	NaN	NaN	NaN	NaN	NaN	NaN	NaN	NaN	NaN	NaN	NaN	NaN	NaN	NaN	NaN	NaN	NaN	NaN	NaN	NaN	NaN	NaN	NaN	NaN	NaN	NaN	NaN	NaN	NaN	NaN	NaN	NaN	NaN	NaN	NaN	NaN	NaN	NaN	NaN	NaN	NaN	NaN	NaN	NaN
45	1	65	30	20	63	78	25	19	28	33	59	78	65	28	28	20	30	43	28	68	60	45	21	48	38	75	19	75	33	33	82	73	33	22	63	72	25	19	32	33	59	73	57	30	28	20	30	43	27
45	2	70	30	30	65	70	30	30	30	30	60	70	40	35	35	30	25	50	25	45	45	45	25	30	30	70	30	70	33	35	80	70	30	30	64	70	30	25	30	30	60	70	40	30	35	28	30	50	25
45	3	38	30	15	40	60	30	15	25	30	40	50	29	25	36	20	52	51	13	30	30	20	20	50	50	59	22	55	30	30	75	70	30	20	64	69	25	17	29	30	55	71	48	27	32	18	40	46	19
45	4	62	16	13	68	71	24	16	27	28	53	72	58	22	34	13	19	36	13	51	42	34	15	54	46	74	21	78	24	32	77	66	26	17	66	69	24	17	27	31	56	72	56	26	34	19	24	44	14
45	5	75	66	86	NaN	NaN	NaN	NaN	NaN	NaN	NaN	NaN	NaN	NaN	NaN	NaN	NaN	NaN	NaN	NaN	NaN	NaN	NaN	NaN	NaN	NaN	NaN	NaN	NaN	NaN	NaN	75	30	45	NaN	NaN	NaN	NaN	NaN	NaN	NaN	NaN	NaN	NaN	NaN	NaN	NaN	NaN	NaN
45	6	75	15	20	60	60	20	15	35	45	NaN	NaN	NaN	NaN	NaN	NaN	NaN	NaN	NaN	NaN	NaN	NaN	NaN	NaN	NaN	NaN	NaN	NaN	NaN	NaN	NaN	65	30	20	63	70	25	15	25	28	NaN	NaN	NaN	NaN	NaN	NaN	NaN	NaN	NaN
46	1	50	65	50	62	50	65	63	70	40	60	30	37	35	30	35	23	44	33	58	33	52	55	50	36	35	58	45	42	32	35	50	65	50	57	50	60	65	68	40	60	28	36	35	36	37	22	44	33
46	2	65	80	70	NaN	NaN	NaN	NaN	NaN	NaN	55	25	33	33	35	40	20	40	40	65	20	60	50	50	55	33	65	45	60	35	30	50	90	85	NaN	NaN	NaN	75	70	68	57	25	33	33	35	40	20	40	40
46	3	50	70	65	70	56	80	80	65	40	66	20	35	38	45	40	25	40	35	60	30	45	60	40	30	32	56	50	62	35	32	45	65	60	72	53	81	81	67	42	64	26	39	41	46	42	28	42	36
46	4	38	65	47	NaN	NaN	NaN	54	34	74	65	26	23	45	50	40	20	45	30	65	32	65	65	50	56	23	56	42	54	30	33	38	65	50	53	37	57	79	70	55	65	25	30	37	35	37	14	45	33
46	5	60	80	60	40	40	50	45	50	35	30	20	20	20	25	19	34	45	45	NaN	NaN	NaN	34	26	43	21	23	30	34	34	45	40	50	40	40	40	50	45	50	30	30	20	20	30	35	34	45	56	65
46	6	55	90	85	NaN	NaN	NaN	77	70	68	80	30	35	38	44	43	11	43	38	75	38	79	55	35	48	30	45	40	65	30	28	54	90	85	55	44	65	75	70	65	75	33	35	39	44	40	14	42	37
47	1	80	35	75	NaN	NaN	NaN	65	30	45	65	55	75	25	53	55	30	70	55	60	53	55	20	33	37	28	58	33	48	60	35	80	45	75	47	35	27	65	35	45	65	58	75	23	53	55	27	70	58
47	2	70	40	70	30	30	20	55	20	40	60	50	70	8	50	55	15	70	65	70	70	60	15	40	20	18	75	30	50	60	25	70	38	75	30	30	15	50	20	45	60	50	70	8	50	55	15	70	65
47	3	70	55	70	40	30	30	70	37	42	55	57	68	20	40	52	18	60	55	60	65	55	20	40	30	15	60	27	51	63	42	80	60	75	NaN	NaN	NaN	65	40	45	59	52	63	24	44	48	21	68	62
47	4	66	42	44	30	24	20	42	28	33	47	40	51	18	40	48	21	52	48	55	52	53	20	33	23	21	49	21	46	50	31	45	35	39	32	24	27	57	31	42	53	52	63	19	42	49	20	58	51
47	5	70	13	NaN	33	29	30	60	39	40	50	NaN	25	20	46	39	NaN	NaN	67	61	61	61	23	35	37	29	56	24	52	58	34	70	30	76	NaN	30	25	60	37	39	63	60	67	23	41	40	30	63	61
47	6	52	56	70	50	35	25	66	44	50	55	52	60	15	44	44	NaN	NaN	NaN	44	44	44	25	30	22	20	66	25	33	65	37	55	55	70	40	25	20	65	35	44	55	60	66	15	45	50	22	44	50
48	1	80	75	40	50	85	20	20	30	30	50	30	80	80	40	30	30	85	40	NaN	NaN	NaN	NaN	NaN	NaN	NaN	NaN	NaN	NaN	NaN	NaN	80	75	40	50	85	20	30	25	20	80	20	80	NaN	NaN	NaN	NaN	NaN	NaN
48	2	60	50	30	NaN	NaN	NaN	33	21	25	65	45	45	85	45	35	NaN	NaN	NaN	NaN	NaN	NaN	NaN	NaN	NaN	NaN	NaN	NaN	NaN	NaN	NaN	55	49	28	45	75	35	30	29	29	60	48	50	80	35	30	25	85	40
48	3	NaN	NaN	NaN	50	80	20	30	40	28	80	55	80	90	35	30	25	90	35	NaN	NaN	NaN	NaN	NaN	NaN	NaN	NaN	NaN	NaN	NaN	NaN	40	70	35	60	85	20	30	30	25	80	55	80	85	30	30	25	90	35
48	4	40	40	25	40	55	40	35	28	30	48	37	43	80	35	33	25	48	33	30	42	58	28	19	22	28	25	33	NaN	NaN	NaN	40	40	25	42	58	35	35	25	30	53	37	44	80	35	33	25	58	36
48	5	50	40	32	28	60	25	25	15	25	60	48	50	80	35	25	20	70	40	NaN	NaN	NaN	NaN	NaN	NaN	NaN	NaN	NaN	NaN	NaN	NaN	55	42	32	NaN	NaN	NaN	25	20	25	63	45	50	82	35	26	22	75	38
48	6	60	48	50	50	60	32	NaN	NaN	NaN	NaN	NaN	NaN	NaN	NaN	NaN	NaN	NaN	NaN	NaN	NaN	NaN	NaN	NaN	NaN	NaN	NaN	NaN	NaN	NaN	NaN	60	50	50	50	70	28	NaN	NaN	NaN	NaN	NaN	NaN	NaN	NaN	NaN	NaN	NaN	NaN
49	1	20	30	50	50	40	10	20	70	10	40	50	10	NaN	NaN	NaN	NaN	NaN	NaN	40	10	50	15	15	70	30	20	50	30	50	20	20	30	50	30	15	10	20	70	10	40	50	10	NaN	NaN	NaN	30	40	30
49	2	15	40	75	35	25	12	46	88	30	NaN	NaN	NaN	44	50	15	35	67	25	60	60	40	15	25	60	20	15	70	NaN	NaN	NaN	18	38	78	33	26	14	45	87	29	NaN	NaN	NaN	40	47	13	NaN	NaN	NaN
49	3	NaN	NaN	NaN	NaN	NaN	NaN	NaN	NaN	NaN	NaN	NaN	NaN	NaN	NaN	NaN	NaN	NaN	NaN	NaN	NaN	NaN	NaN	NaN	NaN	NaN	NaN	NaN	NaN	NaN	NaN	NaN	NaN	NaN	NaN	NaN	NaN	NaN	NaN	NaN	NaN	NaN	NaN	NaN	NaN	NaN	NaN	NaN	NaN
49	4	30	52	87	47	30	17	35	78	34	63	68	27	38	41	21	19	27	17	67	71	51	16	21	76	15	21	23	47	59	30	21	42	87	47	30	17	39	82	35	63	68	33	39	43	21	21	33	19
49	5	10	40	85	60	15	10	25	95	40	60	65	40	NaN	NaN	NaN	15	30	15	85	55	40	20	15	85	NaN	NaN	NaN	NaN	NaN	NaN	20	40	85	80	15	10	25	90	40	60	65	40	30	40	20	15	30	15
49	6	20	40	60	30	15	20	25	75	20	NaN	NaN	NaN	25	30	20	20	30	15	60	65	55	25	23	60	20	20	27	NaN	NaN	NaN	20	40	75	35	25	17	25	25	20	40	65	15	38	41	20	20	30	15
50	1	90	76	20	70	80	75	50	15	10	NaN	NaN	NaN	76	20	30	30	75	30	80	85	25	NaN	NaN	NaN	10	40	45	80	20	25	90	80	22	75	85	80	55	20	15	19	39	35	75	22	40	32	80	35
50	2	75	85	20	65	70	35	40	15	20	NaN	NaN	NaN	70	25	15	15	45	25	75	65	55	25	25	15	15	25	25	65	36	20	80	80	20	70	80	35	20	15	15	15	30	35	55	22	20	30	66	25
50	3	80	72	22	66	70	35	32	26	16	32	36	45	55	22	28	32	66	26	76	89	22	26	36	30	26	39	42	56	33	22	80	74	22	66	70	35	32	26	16	28	36	45	58	22	28	32	66	26
50	4	60	72	40	70	55	80	70	50	33	24	38	38	67	17	21	28	70	49	70	80	24	22	34	38	17	27	45	50	22	29	55	80	70	40	60	80	44	23	14	27	35	42	72	23	26	30	65	29
50	5	80	80	50	70	80	30	20	20	15	15	30	35	50	13	20	30	90	40	80	90	29	30	45	30	20	30	50	NaN	NaN	NaN	80	70	40	70	80	30	20	20	15	20	35	35	50	13	20	40	90	40
50	6	80	80	19	50	75	20	20	15	15	NaN	NaN	NaN	NaN	NaN	NaN	30	60	25	NaN	NaN	NaN	NaN	NaN	NaN	50	70	80	NaN	NaN	NaN	79	85	15	50	65	40	25	10	15	NaN	NaN	NaN	65	25	30	NaN	NaN	NaN
51	1	30	35	36	NaN	NaN	NaN	20	50	75	45	46	75	70	45	20	NaN	NaN	NaN	NaN	NaN	NaN	NaN	NaN	NaN	45	55	41	NaN	NaN	NaN	33	38	45	30	20	20	20	55	75	45	46	60	70	42	21	NaN	NaN	NaN
51	2	33	56	33	22	12	11	35	45	66	45	44	44	45	24	9	33	33	33	33	33	33	NaN	NaN	NaN	33	55	65	11	22	33	22	45	56	34	10	20	22	44	55	45	44	44	78	23	11	NaN	NaN	NaN
51	3	33	34	50	36	57	50	33	43	82	41	34	33	71	28	25	NaN	NaN	NaN	NaN	NaN	NaN	NaN	NaN	NaN	NaN	NaN	NaN	NaN	NaN	NaN	34	40	41	38	23	22	33	45	83	41	37	65	71	29	25	30	34	28
51	4	25	25	70	15	10	8	NaN	NaN	NaN	28	19	55	NaN	NaN	NaN	NaN	NaN	NaN	NaN	NaN	NaN	NaN	NaN	NaN	NaN	NaN	NaN	NaN	NaN	NaN	30	27	50	15	10	8	8	15	60	28	19	55	80	25	15	12	15	28
51	5	45	40	45	25	22	20	25	70	75	55	55	60	70	35	23	35	25	28	NaN	NaN	NaN	70	30	70	45	65	65	50	56	55	30	35	40	33	22	15	25	70	75	55	55	60	70	36	23	35	25	28
51	6	29	27	14	33	19	9	11	4	NaN	15	25	50	70	20	10	NaN	NaN	NaN	NaN	NaN	NaN	NaN	NaN	NaN	NaN	NaN	NaN	20	42	68	38	35	27	29	17	11	16	61	71	NaN	NaN	NaN	67	19	14	29	20	30
52	1	65	68	60	43	27	40	63	63	17	30	19	27	18	23	14	65	19	63	23	59	53	35	42	46	16	37	11	67	16	21	68	69	59	47	25	45	67	65	19	28	19	27	23	23	14	66	22	64
52	2	70	65	60	55	25	48	85	80	30	NaN	NaN	NaN	NaN	NaN	NaN	NaN	NaN	NaN	NaN	NaN	NaN	NaN	NaN	NaN	NaN	NaN	NaN	NaN	NaN	NaN	70	65	60	55	25	45	85	80	35	NaN	NaN	NaN	NaN	NaN	NaN	NaN	NaN	NaN
52	3	80	80	80	40	30	33	80	80	22	28	25	30	30	25	20	NaN	NaN	NaN	NaN	NaN	NaN	50	50	20	NaN	NaN	NaN	80	25	25	80	70	80	33	15	33	80	80	25	28	23	30	27	25	18	80	35	80
52	4	44	40	53	50	20	40	60	60	20	40	38	35	37	22	17	NaN	NaN	NaN	34	51	45	48	42	51	21	40	18	63	32	36	50	46	53	50	23	44	60	60	25	40	33	35	37	22	17	58	28	63
52	5	65	75	85	60	25	65	75	80	40	22	20	22	NaN	NaN	NaN	65	35	70	NaN	NaN	NaN	65	60	66	NaN	NaN	NaN	75	20	20	70	77	65	NaN	NaN	NaN	75	65	35	22	20	22	35	22	15	65	20	65
52	6	25	20	55	55	20	55	80	10	55	NaN	NaN	NaN	30	29	16	NaN	NaN	NaN	NaN	NaN	NaN	NaN	NaN	NaN	45	53	41	NaN	NaN	NaN	70	80	80	52	22	56	79	83	32	NaN	NaN	NaN	27	24	15	NaN	NaN	NaN
53	1	40	45	30	40	50	56	NaN	NaN	NaN	40	70	50	40	50	50	NaN	NaN	NaN	60	45	65	NaN	NaN	NaN	NaN	NaN	NaN	45	50	35	39	40	30	40	50	50	60	53	65	40	70	50	NaN	NaN	NaN	40	20	35
53	2	NaN	NaN	NaN	60	55	45	60	60	65	30	68	33	30	73	45	NaN	NaN	NaN	NaN	NaN	NaN	74	32	28	NaN	NaN	NaN	40	58	27	40	30	10	57	55	45	50	60	68	30	68	35	30	65	40	31	25	37
53	3	34	31	28	40	28	21	34	NaN	NaN	30	65	30	31	58	18	37	28	35	66	46	66	61	24	33	NaN	NaN	NaN	40	40	28	NaN	NaN	NaN	61	83	54	59	66	72	30	65	35	NaN	NaN	NaN	39	25	35
53	4	NaN	NaN	NaN	55	70	55	60	53	70	30	70	35	NaN	NaN	NaN	30	25	35	67	35	12	66	38	39	20	20	28	50	40	30	37	29	17	55	67	55	57	56	69	33	69	35	28	62	42	35	22	37
53	5	NaN	NaN	NaN	80	80	60	50	65	65	60	50	50	30	60	30	40	20	35	52	38	50	70	40	28	25	25	30	40	43	20	40	25	20	60	60	60	50	63	69	30	40	30	30	56	38	NaN	NaN	NaN
53	6	45	30	16	NaN	NaN	NaN	40	60	70	35	63	35	44	55	32	28	23	37	61	34	29	66	32	28	NaN	NaN	NaN	45	30	23	45	27	28	40	70	60	40	65	63	33	66	40	28	56	32	30	27	38
54	1	NaN	NaN	NaN	NaN	NaN	NaN	NaN	NaN	NaN	NaN	NaN	NaN	NaN	NaN	NaN	NaN	NaN	NaN	NaN	NaN	NaN	NaN	NaN	NaN	NaN	NaN	NaN	NaN	NaN	NaN	NaN	NaN	NaN	NaN	NaN	NaN	NaN	NaN	NaN	NaN	NaN	NaN	NaN	NaN	NaN	NaN	NaN	NaN
54	2	NaN	NaN	NaN	NaN	NaN	NaN	70	50	40	40	20	40	NaN	NaN	NaN	40	80	20	30	40	50	50	20	50	45	50	20	40	30	80	60	80	50	15	60	40	70	40	40	40	20	40	50	40	50	40	80	20
54	3	NaN	NaN	NaN	NaN	NaN	NaN	78	11	50	35	20	50	45	35	60	35	80	20	35	30	50	55	25	60	24	45	35	35	30	85	NaN	NaN	NaN	25	43	36	NaN	NaN	NaN	40	20	50	NaN	NaN	NaN	35	81	25
54	4	NaN	NaN	NaN	10	38	32	65	37	35	25	20	45	55	35	35	23	81	25	40	25	30	60	21	50	23	35	30	45	25	85	33	74	24	18	37	21	78	37	40	35	20	40	45	30	35	35	80	20
54	5	NaN	NaN	NaN	NaN	NaN	NaN	NaN	NaN	NaN	NaN	NaN	NaN	NaN	NaN	NaN	NaN	NaN	NaN	NaN	NaN	NaN	NaN	NaN	NaN	NaN	NaN	NaN	NaN	NaN	NaN	42	91	70	NaN	NaN	NaN	NaN	NaN	NaN	NaN	NaN	NaN	NaN	NaN	NaN	NaN	NaN	NaN
54	6	NaN	NaN	NaN	NaN	NaN	NaN	NaN	NaN	NaN	40	30	40	55	35	60	NaN	NaN	NaN	38	35	55	42	25	60	35	45	38	38	30	80	29	15	60	15	50	30	80	50	45	40	27	45	NaN	NaN	NaN	36	80	20
55	1	60	40	22	62	33	30	30	20	68	NaN	NaN	NaN	NaN	NaN	NaN	NaN	NaN	NaN	NaN	NaN	NaN	NaN	NaN	NaN	NaN	NaN	NaN	NaN	NaN	NaN	60	40	22	62	33	30	NaN	NaN	NaN	NaN	NaN	NaN	NaN	NaN	NaN	NaN	NaN	NaN
55	2	80	30	20	80	40	33	22	33	80	80	75	22	80	75	35	40	33	40	20	20	40	33	20	75	75	45	33	80	33	40	75	40	22	75	45	35	33	25	77	75	70	23	75	78	36	45	30	30
55	3	62	26	20	46	39	27	36	25	31	3	3	15	62	58	33	45	25	34	36	13	8	32	15	45	53	48	42	10	35	15	55	31	19	54	34	27	30	29	43	79	60	22	66	59	36	40	27	36
55	4	40	20	12	65	35	18	15	15	40	70	60	20	50	45	25	25	15	20	15	10	20	8	10	40	30	25	15	30	15	15	60	30	30	55	30	25	15	12	50	65	65	20	45	35	20	25	15	25
55	5	60	40	30	60	35	30	30	25	65	NaN	NaN	NaN	NaN	NaN	NaN	NaN	NaN	NaN	NaN	NaN	NaN	NaN	NaN	NaN	NaN	NaN	NaN	NaN	NaN	NaN	60	40	30	60	40	30	30	25	65	NaN	NaN	NaN	NaN	NaN	NaN	NaN	NaN	NaN
55	6	50	30	15	70	45	31	15	10	70	80	40	15	40	60	35	35	15	40	15	10	20	15	10	65	40	50	35	70	20	30	60	30	20	68	40	31	20	15	70	80	50	18	45	60	32	37	20	40
56	1	80	15	40	45	20	80	60	20	15	35	20	30	40	25	30	20	40	27	27	80	60	70	35	27	32	40	30	30	20	50	70	17	30	40	20	80	60	15	15	50	27	30	40	40	30	17	23	30
56	2	75	15	35	60	25	75	40	25	18	45	25	16	50	25	23	17	25	50	26	60	42	50	30	26	35	50	27	35	27	45	70	21	20	60	30	76	43	21	17	45	25	20	51	26	24	18	26	35
56	3	70	18	40	NaN	NaN	NaN	NaN	NaN	NaN	NaN	NaN	NaN	NaN	NaN	NaN	NaN	NaN	NaN	NaN	NaN	NaN	NaN	NaN	NaN	NaN	NaN	NaN	NaN	NaN	NaN	NaN	NaN	NaN	NaN	NaN	NaN	NaN	NaN	NaN	NaN	NaN	NaN	NaN	NaN	NaN	NaN	NaN	NaN
56	4	67	20	35	70	34	68	40	22	30	45	35	23	60	24	24	15	23	33	30	70	65	68	20	18	45	76	20	24	18	27	73	20	35	73	29	74	42	28	30	45	35	25	60	24	24	18	23	33
56	5	99	NaN	99	99	40	70	NaN	NaN	NaN	NaN	NaN	NaN	NaN	NaN	NaN	NaN	NaN	NaN	NaN	NaN	NaN	NaN	NaN	NaN	NaN	NaN	NaN	NaN	NaN	NaN	80	20	40	78	45	76	NaN	NaN	NaN	NaN	NaN	NaN	NaN	NaN	NaN	NaN	NaN	NaN
56	6	78	20	30	78	25	82	55	56	70	60	50	38	50	40	60	20	30	80	42	82	72	56	30	28	56	85	42	32	20	40	80	20	35	80	35	82	60	56	80	50	25	23	50	25	30	20	25	33
57	1	40	70	35	NaN	NaN	NaN	NaN	NaN	NaN	NaN	NaN	NaN	NaN	NaN	NaN	NaN	NaN	NaN	NaN	NaN	NaN	NaN	NaN	NaN	NaN	NaN	NaN	NaN	NaN	NaN	70	70	35	NaN	NaN	NaN	NaN	NaN	NaN	NaN	NaN	NaN	NaN	NaN	NaN	NaN	NaN	NaN
57	2	60	70	40	37	28	24	60	40	35	70	30	65	60	25	35	30	65	25	22	23	20	60	20	30	40	60	20	25	35	60	65	85	35	45	25	30	60	35	40	75	30	45	65	28	37	35	70	30
57	3	7	6	3	45	30	30	45	40	30	70	35	35	35	35	35	30	40	40	30	35	25	55	20	25	25	50	25	NaN	NaN	NaN	40	84	40	45	30	30	45	40	30	75	30	37	50	45	54	25	65	42
57	4	40	84	34	50	25	65	78	47	76	83	35	37	50	45	54	39	75	42	28	40	27	79	24	32	61	75	39	48	38	54	43	79	34	48	27	62	77	51	77	75	35	40	52	44	55	39	75	41
57	5	NaN	NaN	NaN	NaN	NaN	NaN	NaN	NaN	NaN	NaN	NaN	NaN	NaN	NaN	NaN	NaN	NaN	NaN	NaN	NaN	NaN	NaN	NaN	NaN	NaN	NaN	NaN	NaN	NaN	NaN	NaN	NaN	NaN	NaN	NaN	NaN	NaN	NaN	NaN	NaN	NaN	NaN	NaN	NaN	NaN	NaN	NaN	NaN
57	6	3	3	3	46	47	48	75	23	55	75	25	45	50	25	35	25	68	30	27	36	19	77	22	29	49	67	19	22	23	55	44	32	35	45	35	38	75	30	50	77	32	41	53	35	30	26	73	37
58	1	NaN	NaN	NaN	22	13	15	18	12	13	65	11	19	19	14	18	59	26	49	58	38	16	39	45	65	19	56	30	39	63	49	15	12	33	38	15	17	22	13	16	63	58	26	22	17	16	50	26	28
58	2	36	24	51	46	31	18	25	18	32	68	52	42	28	32	25	52	22	46	38	32	24	33	35	68	22	56	24	30	64	56	36	24	51	46	31	18	25	18	32	68	52	42	28	32	25	52	22	46
58	3	27	25	25	34	34	34	34	34	34	67	67	34	34	34	45	34	34	45	32	23	22	35	56	44	23	77	87	43	89	77	27	25	25	30	30	30	44	44	44	70	56	34	34	44	43	12	23	32
58	4	35	35	45	NaN	NaN	NaN	30	30	30	70	50	20	40	25	25	55	30	50	50	35	25	40	35	70	NaN	NaN	NaN	NaN	NaN	NaN	30	30	50	55	40	40	35	35	50	75	50	25	40	25	25	55	30	50
58	5	15	10	40	58	30	18	26	35	50	75	60	20	26	28	23	50	30	62	75	40	26	35	30	60	13	85	40	30	67	33	23	15	40	57	28	18	27	30	48	75	61	23	30	26	24	49	30	50
58	6	23	15	45	55	15	17	30	26	33	60	55	36	30	18	18	NaN	NaN	NaN	47	48	33	35	35	65	25	50	43	33	83	55	24	16	46	56	19	16	31	27	33	66	54	35	31	17	27	43	20	45
59	1	NaN	NaN	NaN	NaN	NaN	NaN	NaN	NaN	NaN	NaN	NaN	NaN	NaN	NaN	NaN	NaN	NaN	NaN	NaN	NaN	NaN	NaN	NaN	NaN	NaN	NaN	NaN	NaN	NaN	NaN	NaN	NaN	NaN	NaN	NaN	NaN	NaN	NaN	NaN	NaN	NaN	NaN	NaN	NaN	NaN	NaN	NaN	NaN
59	2	70	47	50	25	30	60	73	37	50	57	81	19	10	15	17	83	25	23	72	20	45	19	47	20	23	16	45	30	13	21	48	38	45	24	30	60	73	37	50	57	81	19	10	15	17	83	25	23
59	3	72	65	50	37	64	73	75	54	57	67	77	43	35	30	45	67	43	43	65	27	43	40	45	33	37	27	55	32	44	36	72	50	50	42	70	80	75	57	65	62	73	33	30	37	55	62	37	35
59	4	NaN	NaN	NaN	NaN	NaN	NaN	NaN	NaN	NaN	NaN	NaN	NaN	NaN	NaN	NaN	NaN	NaN	NaN	NaN	NaN	NaN	NaN	NaN	NaN	NaN	NaN	NaN	NaN	NaN	NaN	NaN	NaN	NaN	NaN	NaN	NaN	NaN	NaN	NaN	NaN	NaN	NaN	NaN	NaN	NaN	NaN	NaN	NaN
59	5	NaN	NaN	NaN	NaN	NaN	NaN	NaN	NaN	NaN	NaN	NaN	NaN	NaN	NaN	NaN	NaN	NaN	NaN	NaN	NaN	NaN	NaN	NaN	NaN	NaN	NaN	NaN	NaN	NaN	NaN	NaN	NaN	NaN	NaN	NaN	NaN	NaN	NaN	NaN	NaN	NaN	NaN	NaN	NaN	NaN	NaN	NaN	NaN
59	6	60	50	50	50	60	65	70	60	50	70	70	40	15	22	25	68	35	30	65	31	50	30	42	26	35	22	39	40	31	25	65	50	50	45	62	67	62	48	48	58	70	36	18	24	29	70	33	28
60	1	58	37	18	45	20	15	17	12	47	30	30	25	45	54	40	NaN	NaN	NaN	46	50	80	37	14	40	45	70	27	20	30	18	50	35	18	45	35	18	18	25	55	35	30	25	65	70	40	18	45	18
60	2	60	10	20	33	40	25	33	44	44	NaN	NaN	NaN	NaN	NaN	NaN	34	70	15	NaN	NaN	NaN	NaN	NaN	NaN	40	80	25	20	35	25	60	15	22	35	44	26	NaN	NaN	NaN	NaN	NaN	NaN	NaN	NaN	NaN	33	55	18
60	3	60	33	27	50	30	32	32	30	35	35	40	40	60	60	40	33	55	22	55	38	60	35	20	43	33	28	28	33	44	33	60	33	28	48	35	32	32	30	43	NaN	NaN	NaN	55	62	37	NaN	NaN	NaN
60	4	56	35	25	50	40	25	40	30	45	45	35	30	56	55	40	30	55	25	60	35	60	40	25	55	45	60	40	30	30	30	56	35	25	50	40	25	40	30	45	45	35	30	56	55	40	30	55	25
60	5	50	30	20	33	27	18	30	23	40	35	25	17	70	65	38	25	50	18	40	40	70	30	18	40	50	75	25	20	35	20	50	30	20	34	28	19	33	29	41	35	32	25	60	60	40	30	55	18
60	6	41	33	27	43	39	31	NaN	NaN	NaN	NaN	NaN	NaN	45	53	34	NaN	NaN	NaN	52	48	72	44	27	42	45	65	28	33	42	32	56	33	18	43	39	32	33	30	47	35	41	33	51	59	38	34	55	53
61	1	45	29	75	55	20	27	31	38	21	65	25	60	76	27	67	79	24	60	20	47	40	55	40	19	45	55	40	27	25	15	34	35	80	68	20	27	31	38	21	65	25	60	76	27	66	79	26	65
61	2	32	78	90	NaN	NaN	NaN	NaN	NaN	NaN	NaN	NaN	NaN	NaN	NaN	NaN	NaN	NaN	NaN	NaN	NaN	NaN	NaN	NaN	NaN	NaN	NaN	NaN	NaN	NaN	NaN	34	79	91	NaN	NaN	NaN	NaN	NaN	NaN	NaN	NaN	NaN	NaN	NaN	NaN	NaN	NaN	NaN
61	3	35	35	75	75	25	35	25	25	25	75	25	75	75	25	75	NaN	NaN	NaN	NaN	NaN	NaN	NaN	NaN	NaN	NaN	NaN	NaN	NaN	NaN	NaN	35	25	75	75	25	25	35	45	35	75	25	50	75	50	75	NaN	NaN	NaN
61	4	42	45	70	75	20	20	30	30	20	75	20	45	80	33	80	73	37	70	23	50	65	70	45	20	35	35	25	30	30	25	35	44	75	77	25	25	32	45	25	74	18	55	75	35	75	73	37	70
61	5	NaN	NaN	NaN	NaN	NaN	NaN	NaN	NaN	NaN	NaN	NaN	NaN	NaN	NaN	NaN	NaN	NaN	NaN	NaN	NaN	NaN	NaN	NaN	NaN	NaN	NaN	NaN	NaN	NaN	NaN	NaN	NaN	NaN	NaN	NaN	NaN	NaN	NaN	NaN	NaN	NaN	NaN	NaN	NaN	NaN	NaN	NaN	NaN
61	6	NaN	NaN	NaN	NaN	NaN	NaN	NaN	NaN	NaN	NaN	NaN	NaN	NaN	NaN	NaN	NaN	NaN	NaN	NaN	NaN	NaN	NaN	NaN	NaN	NaN	NaN	NaN	NaN	NaN	NaN	NaN	NaN	NaN	NaN	NaN	NaN	NaN	NaN	NaN	NaN	NaN	NaN	NaN	NaN	NaN	NaN	NaN	NaN
62	1	25	45	75	45	35	30	NaN	NaN	NaN	20	23	22	30	45	30	40	75	60	40	47	45	30	23	35	20	50	45	18	40	35	25	46	73	46	34	31	40	25	75	20	25	22	30	43	32	36	77	62
62	2	20	50	75	70	45	50	NaN	NaN	NaN	30	40	30	50	35	50	40	75	70	40	65	40	30	30	45	20	45	60	30	50	30	20	50	75	70	55	60	45	35	70	40	40	40	40	45	40	35	75	70
62	3	9	40	55	35	15	20	NaN	NaN	NaN	15	25	16	20	20	20	25	65	45	NaN	NaN	NaN	NaN	NaN	NaN	NaN	NaN	NaN	NaN	NaN	NaN	9	40	55	35	15	23	30	25	60	15	25	16	20	20	20	NaN	NaN	NaN
62	4	35	48	78	68	30	35	NaN	NaN	NaN	25	25	25	25	30	30	NaN	NaN	NaN	NaN	NaN	NaN	NaN	NaN	NaN	NaN	NaN	NaN	NaN	NaN	NaN	32	49	75	NaN	NaN	NaN	40	25	80	25	25	25	25	30	30	NaN	NaN	NaN
62	5	30	50	70	40	25	30	50	25	45	30	35	25	25	25	45	35	80	70	40	60	45	30	30	45	NaN	NaN	NaN	20	45	40	30	50	70	40	25	30	50	30	50	30	35	25	30	45	47	40	80	75
62	6	35	70	85	60	40	45	82	40	80	30	32	37	42	50	30	30	80	75	45	60	40	42	32	50	20	55	60	30	45	30	32	60	80	66	50	52	70	35	75	28	36	32	37	48	35	32	78	75
63	1	45	30	35	NaN	NaN	NaN	NaN	NaN	NaN	50	40	30	35	30	45	20	55	25	55	50	45	40	55	50	25	45	25	30	75	70	55	30	40	15	25	25	40	65	40	45	45	75	35	30	55	20	55	25
63	2	50	25	35	10	37	30	30	60	45	50	55	60	35	50	70	30	55	30	60	60	60	55	65	60	30	50	40	25	70	65	51	25	40	15	35	30	30	60	40	50	55	65	35	42	70	30	60	28
63	3	50	30	40	15	30	20	NaN	NaN	NaN	NaN	NaN	NaN	25	25	50	25	60	20	60	65	45	30	65	45	30	50	30	25	75	70	51	29	41	NaN	NaN	NaN	40	70	40	40	45	60	25	25	60	25	60	23
63	4	56	22	45	NaN	NaN	NaN	36	64	38	NaN	NaN	NaN	28	32	62	29	55	24	60	56	47	39	70	58	27	42	37	30	70	55	58	31	41	14	33	21	37	64	41	35	47	64	31	34	62	27	54	24
63	5	48	33	45	18	30	25	56	75	37	28	35	75	30	25	65	20	65	20	45	45	50	40	78	40	30	60	30	20	70	65	50	30	40	15	30	25	35	68	37	40	43	70	34	25	65	20	55	22
63	6	60	30	40	NaN	NaN	NaN	35	65	35	50	50	50	35	40	60	30	55	30	55	50	45	30	50	50	30	50	30	35	50	45	55	35	45	NaN	NaN	NaN	40	55	30	55	55	55	40	45	65	NaN	NaN	NaN
64	1	20	15	18	10	60	65	65	75	10	70	30	20	60	25	26	15	20	40	20	75	78	45	30	20	35	83	30	27	14	25	25	15	18	25	60	67	64	72	15	65	35	23	61	26	26	15	20	40
64	2	NaN	NaN	NaN	15	75	75	65	65	15	50	30	15	60	40	25	20	30	40	38	80	55	50	29	24	50	60	40	30	20	33	21	30	25	20	65	60	62	68	15	51	33	20	60	34	25	22	29	42
64	3	29	30	25	25	71	70	NaN	NaN	NaN	NaN	NaN	NaN	NaN	NaN	NaN	NaN	NaN	NaN	NaN	NaN	NaN	NaN	NaN	NaN	NaN	NaN	NaN	NaN	NaN	NaN	26	34	25	27	76	68	NaN	NaN	NaN	NaN	NaN	NaN	NaN	NaN	NaN	NaN	NaN	NaN
64	4	34	33	28	25	53	45	53	56	26	52	50	18	50	36	30	13	20	23	29	66	55	63	30	25	38	64	32	28	13	34	30	33	28	NaN	NaN	NaN	53	56	26	52	41	18	50	36	30	14	20	30
64	5	NaN	NaN	NaN	50	40	30	50	70	30	50	30	20	60	20	20	NaN	NaN	NaN	NaN	NaN	NaN	NaN	NaN	NaN	NaN	NaN	NaN	NaN	NaN	NaN	50	30	40	20	60	50	50	50	20	60	40	20	50	20	20	NaN	NaN	NaN
64	6	26	45	27	38	53	58	62	53	38	37	35	28	41	39	23	33	35	43	NaN	NaN	NaN	59	34	25	41	55	21	28	27	41	26	45	27	38	53	58	62	53	38	37	35	28	41	42	23	25	35	43
[truncated: 42 more columns]
