# Supplementary material for: Correction: Modelling Influence and Opinion Evolution in Online Collective Behaviour
Source: PLoS One. 2020 Mar 12;15(3):e0230584. doi: 10.1371/journal.pone.0230584 (PMC7067384; doi:10.1371/journal.pone.0230584)
Supplement: S1 Dataset — (ZIP) [file pone.0230584.s001.zip › Xtruth_counting_game_plos_one_header.csv]

	game (column)	1	2	3	4	5	6	7	8	9	10	11	12	13	14	15	16	17	18	19	20	21	22	23	24	25	26	27	28	29	30	1	2	3	4	5	6	7	8	9	10	11	12	13	14	15	16	17	18
	round (column)	1	1	1	1	1	1	1	1	1	1	1	1	1	1	1	1	1	1	1	1	1	1	1	1	1	1	1	1	1	1	2	2	2	2	2	2	2	2	2	2	2	2	2	2	2	2	2	2
gameset (line)	player (line)
1	1	197	243	255	420	263	467	438	259	423	391	249	314	326	426	391	335	299	320	356	445	395	310	262	328	379	268	367	191	232	474	197	243	255	420	263	467	438	259	423	391	249	314	326	426	391	335	299	320
1	2	197	243	255	420	263	467	438	259	423	391	249	314	326	426	391	335	299	320	356	445	395	310	262	328	379	268	367	191	232	474	197	243	255	420	263	467	438	259	423	391	249	314	326	426	391	335	299	320
1	3	197	243	255	420	263	467	438	259	423	391	249	314	326	426	391	335	299	320	356	445	395	310	262	328	379	268	367	191	232	474	197	243	255	420	263	467	438	259	423	391	249	314	326	426	391	335	299	320
1	4	197	243	255	420	263	467	438	259	423	391	249	314	326	426	391	335	299	320	356	445	395	310	262	328	379	268	367	191	232	474	197	243	255	420	263	467	438	259	423	391	249	314	326	426	391	335	299	320
1	5	197	243	255	420	263	467	438	259	423	391	249	314	326	426	391	335	299	320	356	445	395	310	262	328	379	268	367	191	232	474	197	243	255	420	263	467	438	259	423	391	249	314	326	426	391	335	299	320
1	6	197	243	255	420	263	467	438	259	423	391	249	314	326	426	391	335	299	320	356	445	395	310	262	328	379	268	367	191	232	474	197	243	255	420	263	467	438	259	423	391	249	314	326	426	391	335	299	320
2	1	384	300	365	377	371	348	432	329	417	205	221	264	385	328	369	468	339	204	335	451	280	233	263	215	461	475	368	249	357	234	384	300	365	377	371	348	432	329	417	205	221	264	385	328	369	468	339	204
2	2	384	300	365	377	371	348	432	329	417	205	221	264	385	328	369	468	339	204	335	451	280	233	263	215	461	475	368	249	357	234	384	300	365	377	371	348	432	329	417	205	221	264	385	328	369	468	339	204
2	3	384	300	365	377	371	348	432	329	417	205	221	264	385	328	369	468	339	204	335	451	280	233	263	215	461	475	368	249	357	234	384	300	365	377	371	348	432	329	417	205	221	264	385	328	369	468	339	204
2	4	384	300	365	377	371	348	432	329	417	205	221	264	385	328	369	468	339	204	335	451	280	233	263	215	461	475	368	249	357	234	384	300	365	377	371	348	432	329	417	205	221	264	385	328	369	468	339	204
2	5	384	300	365	377	371	348	432	329	417	205	221	264	385	328	369	468	339	204	335	451	280	233	263	215	461	475	368	249	357	234	384	300	365	377	371	348	432	329	417	205	221	264	385	328	369	468	339	204
2	6	384	300	365	377	371	348	432	329	417	205	221	264	385	328	369	468	339	204	335	451	280	233	263	215	461	475	368	249	357	234	384	300	365	377	371	348	432	329	417	205	221	264	385	328	369	468	339	204
3	1	470	447	215	343	482	355	371	213	444	374	330	213	478	238	261	263	218	295	381	195	372	321	289	429	379	351	287	240	259	492	470	447	215	343	482	355	371	213	444	374	330	213	478	238	261	263	218	295
3	2	470	447	215	343	482	355	371	213	444	374	330	213	478	238	261	263	218	295	381	195	372	321	289	429	379	351	287	240	259	492	470	447	215	343	482	355	371	213	444	374	330	213	478	238	261	263	218	295
3	3	470	447	215	343	482	355	371	213	444	374	330	213	478	238	261	263	218	295	381	195	372	321	289	429	379	351	287	240	259	492	470	447	215	343	482	355	371	213	444	374	330	213	478	238	261	263	218	295
3	4	470	447	215	343	482	355	371	213	444	374	330	213	478	238	261	263	218	295	381	195	372	321	289	429	379	351	287	240	259	492	470	447	215	343	482	355	371	213	444	374	330	213	478	238	261	263	218	295
3	5	470	447	215	343	482	355	371	213	444	374	330	213	478	238	261	263	218	295	381	195	372	321	289	429	379	351	287	240	259	492	470	447	215	343	482	355	371	213	444	374	330	213	478	238	261	263	218	295
3	6	470	447	215	343	482	355	371	213	444	374	330	213	478	238	261	263	218	295	381	195	372	321	289	429	379	351	287	240	259	492	470	447	215	343	482	355	371	213	444	374	330	213	478	238	261	263	218	295
4	1	320	401	227	273	210	280	393	411	341	399	348	380	356	338	418	403	454	257	285	461	253	351	246	382	313	476	332	414	205	392	320	401	227	273	210	280	393	411	341	399	348	380	356	338	418	403	454	257
4	2	320	401	227	273	210	280	393	411	341	399	348	380	356	338	418	403	454	257	285	461	253	351	246	382	313	476	332	414	205	392	320	401	227	273	210	280	393	411	341	399	348	380	356	338	418	403	454	257
4	3	320	401	227	273	210	280	393	411	341	399	348	380	356	338	418	403	454	257	285	461	253	351	246	382	313	476	332	414	205	392	320	401	227	273	210	280	393	411	341	399	348	380	356	338	418	403	454	257
4	4	320	401	227	273	210	280	393	411	341	399	348	380	356	338	418	403	454	257	285	461	253	351	246	382	313	476	332	414	205	392	320	401	227	273	210	280	393	411	341	399	348	380	356	338	418	403	454	257
4	5	320	401	227	273	210	280	393	411	341	399	348	380	356	338	418	403	454	257	285	461	253	351	246	382	313	476	332	414	205	392	320	401	227	273	210	280	393	411	341	399	348	380	356	338	418	403	454	257
4	6	320	401	227	273	210	280	393	411	341	399	348	380	356	338	418	403	454	257	285	461	253	351	246	382	313	476	332	414	205	392	320	401	227	273	210	280	393	411	341	399	348	380	356	338	418	403	454	257
5	1	304	410	394	355	444	476	423	269	430	414	442	307	407	329	426	202	290	332	465	281	270	417	234	293	226	212	315	197	212	294	304	410	394	355	444	476	423	269	430	414	442	307	407	329	426	202	290	332
5	2	304	410	394	355	444	476	423	269	430	414	442	307	407	329	426	202	290	332	465	281	270	417	234	293	226	212	315	197	212	294	304	410	394	355	444	476	423	269	430	414	442	307	407	329	426	202	290	332
5	3	304	410	394	355	444	476	423	269	430	414	442	307	407	329	426	202	290	332	465	281	270	417	234	293	226	212	315	197	212	294	304	410	394	355	444	476	423	269	430	414	442	307	407	329	426	202	290	332
5	4	304	410	394	355	444	476	423	269	430	414	442	307	407	329	426	202	290	332	465	281	270	417	234	293	226	212	315	197	212	294	304	410	394	355	444	476	423	269	430	414	442	307	407	329	426	202	290	332
5	5	304	410	394	355	444	476	423	269	430	414	442	307	407	329	426	202	290	332	465	281	270	417	234	293	226	212	315	197	212	294	304	410	394	355	444	476	423	269	430	414	442	307	407	329	426	202	290	332
5	6	304	410	394	355	444	476	423	269	430	414	442	307	407	329	426	202	290	332	465	281	270	417	234	293	226	212	315	197	212	294	304	410	394	355	444	476	423	269	430	414	442	307	407	329	426	202	290	332
6	1	439	324	267	275	413	363	215	339	208	217	202	454	477	264	266	264	365	418	333	220	258	431	439	290	355	362	431	313	431	354	439	324	267	275	413	363	215	339	208	217	202	454	477	264	266	264	365	418
6	2	439	324	267	275	413	363	215	339	208	217	202	454	477	264	266	264	365	418	333	220	258	431	439	290	355	362	431	313	431	354	439	324	267	275	413	363	215	339	208	217	202	454	477	264	266	264	365	418
6	3	439	324	267	275	413	363	215	339	208	217	202	454	477	264	266	264	365	418	333	220	258	431	439	290	355	362	431	313	431	354	439	324	267	275	413	363	215	339	208	217	202	454	477	264	266	264	365	418
6	4	439	324	267	275	413	363	215	339	208	217	202	454	477	264	266	264	365	418	333	220	258	431	439	290	355	362	431	313	431	354	439	324	267	275	413	363	215	339	208	217	202	454	477	264	266	264	365	418
6	5	439	324	267	275	413	363	215	339	208	217	202	454	477	264	266	264	365	418	333	220	258	431	439	290	355	362	431	313	431	354	439	324	267	275	413	363	215	339	208	217	202	454	477	264	266	264	365	418
6	6	439	324	267	275	413	363	215	339	208	217	202	454	477	264	266	264	365	418	333	220	258	431	439	290	355	362	431	313	431	354	439	324	267	275	413	363	215	339	208	217	202	454	477	264	266	264	365	418
7	1	447	323	451	415	327	354	339	225	487	366	448	454	292	368	412	460	286	428	379	230	218	291	280	480	242	242	452	255	391	238	447	323	451	415	327	354	339	225	487	366	448	454	292	368	412	460	286	428
7	2	447	323	451	415	327	354	339	225	487	366	448	454	292	368	412	460	286	428	379	230	218	291	280	480	242	242	452	255	391	238	447	323	451	415	327	354	339	225	487	366	448	454	292	368	412	460	286	428
7	3	447	323	451	415	327	354	339	225	487	366	448	454	292	368	412	460	286	428	379	230	218	291	280	480	242	242	452	255	391	238	447	323	451	415	327	354	339	225	487	366	448	454	292	368	412	460	286	428
7	4	447	323	451	415	327	354	339	225	487	366	448	454	292	368	412	460	286	428	379	230	218	291	280	480	242	242	452	255	391	238	447	323	451	415	327	354	339	225	487	366	448	454	292	368	412	460	286	428
7	5	447	323	451	415	327	354	339	225	487	366	448	454	292	368	412	460	286	428	379	230	218	291	280	480	242	242	452	255	391	238	447	323	451	415	327	354	339	225	487	366	448	454	292	368	412	460	286	428
7	6	447	323	451	415	327	354	339	225	487	366	448	454	292	368	412	460	286	428	379	230	218	291	280	480	242	242	452	255	391	238	447	323	451	415	327	354	339	225	487	366	448	454	292	368	412	460	286	428
8	1	425	394	233	227	349	320	274	370	394	281	452	227	326	234	397	434	382	244	483	361	462	318	421	365	309	427	413	427	448	197	425	394	233	227	349	320	274	370	394	281	452	227	326	234	397	434	382	244
8	2	425	394	233	227	349	320	274	370	394	281	452	227	326	234	397	434	382	244	483	361	462	318	421	365	309	427	413	427	448	197	425	394	233	227	349	320	274	370	394	281	452	227	326	234	397	434	382	244
8	3	425	394	233	227	349	320	274	370	394	281	452	227	326	234	397	434	382	244	483	361	462	318	421	365	309	427	413	427	448	197	425	394	233	227	349	320	274	370	394	281	452	227	326	234	397	434	382	244
8	4	425	394	233	227	349	320	274	370	394	281	452	227	326	234	397	434	382	244	483	361	462	318	421	365	309	427	413	427	448	197	425	394	233	227	349	320	274	370	394	281	452	227	326	234	397	434	382	244
8	5	425	394	233	227	349	320	274	370	394	281	452	227	326	234	397	434	382	244	483	361	462	318	421	365	309	427	413	427	448	197	425	394	233	227	349	320	274	370	394	281	452	227	326	234	397	434	382	244
8	6	425	394	233	227	349	320	274	370	394	281	452	227	326	234	397	434	382	244	483	361	462	318	421	365	309	427	413	427	448	197	425	394	233	227	349	320	274	370	394	281	452	227	326	234	397	434	382	244
9	1	268	380	368	262	346	346	280	271	290	439	462	426	317	213	474	336	265	383	327	387	225	261	432	435	361	299	353	352	238	332	268	380	368	262	346	346	280	271	290	439	462	426	317	213	474	336	265	383
9	2	268	380	368	262	346	346	280	271	290	439	462	426	317	213	474	336	265	383	327	387	225	261	432	435	361	299	353	352	238	332	268	380	368	262	346	346	280	271	290	439	462	426	317	213	474	336	265	383
9	3	268	380	368	262	346	346	280	271	290	439	462	426	317	213	474	336	265	383	327	387	225	261	432	435	361	299	353	352	238	332	268	380	368	262	346	346	280	271	290	439	462	426	317	213	474	336	265	383
9	4	268	380	368	262	346	346	280	271	290	439	462	426	317	213	474	336	265	383	327	387	225	261	432	435	361	299	353	352	238	332	268	380	368	262	346	346	280	271	290	439	462	426	317	213	474	336	265	383
9	5	268	380	368	262	346	346	280	271	290	439	462	426	317	213	474	336	265	383	327	387	225	261	432	435	361	299	353	352	238	332	268	380	368	262	346	346	280	271	290	439	462	426	317	213	474	336	265	383
9	6	268	380	368	262	346	346	280	271	290	439	462	426	317	213	474	336	265	383	327	387	225	261	432	435	361	299	353	352	238	332	268	380	368	262	346	346	280	271	290	439	462	426	317	213	474	336	265	383
10	1	351	296	410	334	229	472	265	486	370	249	419	234	228	358	440	280	343	418	459	364	224	275	447	280	393	287	461	383	213	274	351	296	410	334	229	472	265	486	370	249	419	234	228	358	440	280	343	418
10	2	351	296	410	334	229	472	265	486	370	249	419	234	228	358	440	280	343	418	459	364	224	275	447	280	393	287	461	383	213	274	351	296	410	334	229	472	265	486	370	249	419	234	228	358	440	280	343	418
10	3	351	296	410	334	229	472	265	486	370	249	419	234	228	358	440	280	343	418	459	364	224	275	447	280	393	287	461	383	213	274	351	296	410	334	229	472	265	486	370	249	419	234	228	358	440	280	343	418
10	4	351	296	410	334	229	472	265	486	370	249	419	234	228	358	440	280	343	418	459	364	224	275	447	280	393	287	461	383	213	274	351	296	410	334	229	472	265	486	370	249	419	234	228	358	440	280	343	418
10	5	351	296	410	334	229	472	265	486	370	249	419	234	228	358	440	280	343	418	459	364	224	275	447	280	393	287	461	383	213	274	351	296	410	334	229	472	265	486	370	249	419	234	228	358	440	280	343	418
10	6	351	296	410	334	229	472	265	486	370	249	419	234	228	358	440	280	343	418	459	364	224	275	447	280	393	287	461	383	213	274	351	296	410	334	229	472	265	486	370	249	419	234	228	358	440	280	343	418
11	1	245	227	279	392	274	353	385	197	256	379	227	227	291	283	378	314	402	457	329	435	357	345	251	258	298	281	330	282	265	419	245	227	279	392	274	353	385	197	256	379	227	227	291	283	378	314	402	457
11	2	245	227	279	392	274	353	385	197	256	379	227	227	291	283	378	314	402	457	329	435	357	345	251	258	298	281	330	282	265	419	245	227	279	392	274	353	385	197	256	379	227	227	291	283	378	314	402	457
11	3	245	227	279	392	274	353	385	197	256	379	227	227	291	283	378	314	402	457	329	435	357	345	251	258	298	281	330	282	265	419	245	227	279	392	274	353	385	197	256	379	227	227	291	283	378	314	402	457
11	4	245	227	279	392	274	353	385	197	256	379	227	227	291	283	378	314	402	457	329	435	357	345	251	258	298	281	330	282	265	419	245	227	279	392	274	353	385	197	256	379	227	227	291	283	378	314	402	457
11	5	245	227	279	392	274	353	385	197	256	379	227	227	291	283	378	314	402	457	329	435	357	345	251	258	298	281	330	282	265	419	245	227	279	392	274	353	385	197	256	379	227	227	291	283	378	314	402	457
11	6	245	227	279	392	274	353	385	197	256	379	227	227	291	283	378	314	402	457	329	435	357	345	251	258	298	281	330	282	265	419	245	227	279	392	274	353	385	197	256	379	227	227	291	283	378	314	402	457
12	1	256	382	217	192	317	291	287	342	216	202	416	461	318	465	434	369	401	213	296	373	413	283	248	416	413	295	319	275	259	232	256	382	217	192	317	291	287	342	216	202	416	461	318	465	434	369	401	213
12	2	256	382	217	192	317	291	287	342	216	202	416	461	318	465	434	369	401	213	296	373	413	283	248	416	413	295	319	275	259	232	256	382	217	192	317	291	287	342	216	202	416	461	318	465	434	369	401	213
12	3	256	382	217	192	317	291	287	342	216	202	416	461	318	465	434	369	401	213	296	373	413	283	248	416	413	295	319	275	259	232	256	382	217	192	317	291	287	342	216	202	416	461	318	465	434	369	401	213
12	4	256	382	217	192	317	291	287	342	216	202	416	461	318	465	434	369	401	213	296	373	413	283	248	416	413	295	319	275	259	232	256	382	217	192	317	291	287	342	216	202	416	461	318	465	434	369	401	213
12	5	256	382	217	192	317	291	287	342	216	202	416	461	318	465	434	369	401	213	296	373	413	283	248	416	413	295	319	275	259	232	256	382	217	192	317	291	287	342	216	202	416	461	318	465	434	369	401	213
12	6	256	382	217	192	317	291	287	342	216	202	416	461	318	465	434	369	401	213	296	373	413	283	248	416	413	295	319	275	259	232	256	382	217	192	317	291	287	342	216	202	416	461	318	465	434	369	401	213
13	1	345	429	207	294	212	324	459	429	228	357	392	416	321	491	251	395	260	232	442	315	410	214	427	309	228	317	223	471	429	347	345	429	207	294	212	324	459	429	228	357	392	416	321	491	251	395	260	232
13	2	345	429	207	294	212	324	459	429	228	357	392	416	321	491	251	395	260	232	442	315	410	214	427	309	228	317	223	471	429	347	345	429	207	294	212	324	459	429	228	357	392	416	321	491	251	395	260	232
13	3	345	429	207	294	212	324	459	429	228	357	392	416	321	491	251	395	260	232	442	315	410	214	427	309	228	317	223	471	429	347	345	429	207	294	212	324	459	429	228	357	392	416	321	491	251	395	260	232
13	4	345	429	207	294	212	324	459	429	228	357	392	416	321	491	251	395	260	232	442	315	410	214	427	309	228	317	223	471	429	347	345	429	207	294	212	324	459	429	228	357	392	416	321	491	251	395	260	232
13	5	345	429	207	294	212	324	459	429	228	357	392	416	321	491	251	395	260	232	442	315	410	214	427	309	228	317	223	471	429	347	345	429	207	294	212	324	459	429	228	357	392	416	321	491	251	395	260	232
13	6	345	429	207	294	212	324	459	429	228	357	392	416	321	491	251	395	260	232	442	315	410	214	427	309	228	317	223	471	429	347	345	429	207	294	212	324	459	429	228	357	392	416	321	491	251	395	260	232
14	1	254	321	283	330	321	292	477	372	412	219	250	374	348	234	257	300	456	187	418	478	446	300	295	312	406	423	193	256	352	452	254	321	283	330	321	292	477	372	412	219	250	374	348	234	257	300	456	187
14	2	254	321	283	330	321	292	477	372	412	219	250	374	348	234	257	300	456	187	418	478	446	300	295	312	406	423	193	256	352	452	254	321	283	330	321	292	477	372	412	219	250	374	348	234	257	300	456	187
14	3	254	321	283	330	321	292	477	372	412	219	250	374	348	234	257	300	456	187	418	478	446	300	295	312	406	423	193	256	352	452	254	321	283	330	321	292	477	372	412	219	250	374	348	234	257	300	456	187
14	4	254	321	283	330	321	292	477	372	412	219	250	374	348	234	257	300	456	187	418	478	446	300	295	312	406	423	193	256	352	452	254	321	283	330	321	292	477	372	412	219	250	374	348	234	257	300	456	187
14	5	254	321	283	330	321	292	477	372	412	219	250	374	348	234	257	300	456	187	418	478	446	300	295	312	406	423	193	256	352	452	254	321	283	330	321	292	477	372	412	219	250	374	348	234	257	300	456	187
14	6	254	321	283	330	321	292	477	372	412	219	250	374	348	234	257	300	456	187	418	478	446	300	295	312	406	423	193	256	352	452	254	321	283	330	321	292	477	372	412	219	250	374	348	234	257	300	456	187
15	1	308	452	390	286	381	384	445	359	273	437	460	405	377	429	307	290	229	484	278	348	439	326	223	325	374	219	367	243	429	453	308	452	390	286	381	384	445	359	273	437	460	405	377	429	307	290	229	484
15	2	308	452	390	286	381	384	445	359	273	437	460	405	377	429	307	290	229	484	278	348	439	326	223	325	374	219	367	243	429	453	308	452	390	286	381	384	445	359	273	437	460	405	377	429	307	290	229	484
15	3	308	452	390	286	381	384	445	359	273	437	460	405	377	429	307	290	229	484	278	348	439	326	223	325	374	219	367	243	429	453	308	452	390	286	381	384	445	359	273	437	460	405	377	429	307	290	229	484
15	4	308	452	390	286	381	384	445	359	273	437	460	405	377	429	307	290	229	484	278	348	439	326	223	325	374	219	367	243	429	453	308	452	390	286	381	384	445	359	273	437	460	405	377	429	307	290	229	484
15	5	308	452	390	286	381	384	445	359	273	437	460	405	377	429	307	290	229	484	278	348	439	326	223	325	374	219	367	243	429	453	308	452	390	286	381	384	445	359	273	437	460	405	377	429	307	290	229	484
15	6	308	452	390	286	381	384	445	359	273	437	460	405	377	429	307	290	229	484	278	348	439	326	223	325	374	219	367	243	429	453	308	452	390	286	381	384	445	359	273	437	460	405	377	429	307	290	229	484
16	1	290	285	309	300	354	408	474	265	277	261	243	292	410	253	192	214	420	238	345	228	224	306	418	219	407	250	289	395	257	352	290	285	309	300	354	408	474	265	277	261	243	292	410	253	192	214	420	238
16	2	290	285	309	300	354	408	474	265	277	261	243	292	410	253	192	214	420	238	345	228	224	306	418	219	407	250	289	395	257	352	290	285	309	300	354	408	474	265	277	261	243	292	410	253	192	214	420	238
16	3	290	285	309	300	354	408	474	265	277	261	243	292	410	253	192	214	420	238	345	228	224	306	418	219	407	250	289	395	257	352	290	285	309	300	354	408	474	265	277	261	243	292	410	253	192	214	420	238
16	4	290	285	309	300	354	408	474	265	277	261	243	292	410	253	192	214	420	238	345	228	224	306	418	219	407	250	289	395	257	352	290	285	309	300	354	408	474	265	277	261	243	292	410	253	192	214	420	238
16	5	290	285	309	300	354	408	474	265	277	261	243	292	410	253	192	214	420	238	345	228	224	306	418	219	407	250	289	395	257	352	290	285	309	300	354	408	474	265	277	261	243	292	410	253	192	214	420	238
16	6	290	285	309	300	354	408	474	265	277	261	243	292	410	253	192	214	420	238	345	228	224	306	418	219	407	250	289	395	257	352	290	285	309	300	354	408	474	265	277	261	243	292	410	253	192	214	420	238
17	1	461	435	368	263	418	343	253	417	364	384	341	333	432	346	273	207	205	210	266	337	202	209	335	408	322	369	302	320	255	220	461	435	368	263	418	343	253	417	364	384	341	333	432	346	273	207	205	210
17	2	461	435	368	263	418	343	253	417	364	384	341	333	432	346	273	207	205	210	266	337	202	209	335	408	322	369	302	320	255	220	461	435	368	263	418	343	253	417	364	384	341	333	432	346	273	207	205	210
17	3	461	435	368	263	418	343	253	417	364	384	341	333	432	346	273	207	205	210	266	337	202	209	335	408	322	369	302	320	255	220	461	435	368	263	418	343	253	417	364	384	341	333	432	346	273	207	205	210
17	4	461	435	368	263	418	343	253	417	364	384	341	333	432	346	273	207	205	210	266	337	202	209	335	408	322	369	302	320	255	220	461	435	368	263	418	343	253	417	364	384	341	333	432	346	273	207	205	210
17	5	461	435	368	263	418	343	253	417	364	384	341	333	432	346	273	207	205	210	266	337	202	209	335	408	322	369	302	320	255	220	461	435	368	263	418	343	253	417	364	384	341	333	432	346	273	207	205	210
17	6	461	435	368	263	418	343	253	417	364	384	341	333	432	346	273	207	205	210	266	337	202	209	335	408	322	369	302	320	255	220	461	435	368	263	418	343	253	417	364	384	341	333	432	346	273	207	205	210
18	1	409	364	360	464	348	318	209	260	345	249	413	345	286	288	331	202	280	215	384	388	196	358	294	280	470	222	365	350	299	267	409	364	360	464	348	318	209	260	345	249	413	345	286	288	331	202	280	215
18	2	409	364	360	464	348	318	209	260	345	249	413	345	286	288	331	202	280	215	384	388	196	358	294	280	470	222	365	350	299	267	409	364	360	464	348	318	209	260	345	249	413	345	286	288	331	202	280	215
18	3	409	364	360	464	348	318	209	260	345	249	413	345	286	288	331	202	280	215	384	388	196	358	294	280	470	222	365	350	299	267	409	364	360	464	348	318	209	260	345	249	413	345	286	288	331	202	280	215
18	4	409	364	360	464	348	318	209	260	345	249	413	345	286	288	331	202	280	215	384	388	196	358	294	280	470	222	365	350	299	267	409	364	360	464	348	318	209	260	345	249	413	345	286	288	331	202	280	215
18	5	409	364	360	464	348	318	209	260	345	249	413	345	286	288	331	202	280	215	384	388	196	358	294	280	470	222	365	350	299	267	409	364	360	464	348	318	209	260	345	249	413	345	286	288	331	202	280	215
18	6	409	364	360	464	348	318	209	260	345	249	413	345	286	288	331	202	280	215	384	388	196	358	294	280	470	222	365	350	299	267	409	364	360	464	348	318	209	260	345	249	413	345	286	288	331	202	280	215
19	1	389	367	250	231	346	476	228	211	459	381	242	269	371	295	400	344	461	366	184	388	222	243	271	232	434	324	329	275	328	321	389	367	250	231	346	476	228	211	459	381	242	269	371	295	400	344	461	366
19	2	389	367	250	231	346	476	228	211	459	381	242	269	371	295	400	344	461	366	184	388	222	243	271	232	434	324	329	275	328	321	389	367	250	231	346	476	228	211	459	381	242	269	371	295	400	344	461	366
19	3	389	367	250	231	346	476	228	211	459	381	242	269	371	295	400	344	461	366	184	388	222	243	271	232	434	324	329	275	328	321	389	367	250	231	346	476	228	211	459	381	242	269	371	295	400	344	461	366
19	4	389	367	250	231	346	476	228	211	459	381	242	269	371	295	400	344	461	366	184	388	222	243	271	232	434	324	329	275	328	321	389	367	250	231	346	476	228	211	459	381	242	269	371	295	400	344	461	366
19	5	389	367	250	231	346	476	228	211	459	381	242	269	371	295	400	344	461	366	184	388	222	243	271	232	434	324	329	275	328	321	389	367	250	231	346	476	228	211	459	381	242	269	371	295	400	344	461	366
19	6	389	367	250	231	346	476	228	211	459	381	242	269	371	295	400	344	461	366	184	388	222	243	271	232	434	324	329	275	328	321	389	367	250	231	346	476	228	211	459	381	242	269	371	295	400	344	461	366
20	1	292	413	212	335	308	190	328	327	402	192	442	304	312	363	346	474	316	338	384	207	319	438	348	396	217	257	379	283	313	361	292	413	212	335	308	190	328	327	402	192	442	304	312	363	346	474	316	338
20	2	292	413	212	335	308	190	328	327	402	192	442	304	312	363	346	474	316	338	384	207	319	438	348	396	217	257	379	283	313	361	292	413	212	335	308	190	328	327	402	192	442	304	312	363	346	474	316	338
20	3	292	413	212	335	308	190	328	327	402	192	442	304	312	363	346	474	316	338	384	207	319	438	348	396	217	257	379	283	313	361	292	413	212	335	308	190	328	327	402	192	442	304	312	363	346	474	316	338
20	4	292	413	212	335	308	190	328	327	402	192	442	304	312	363	346	474	316	338	384	207	319	438	348	396	217	257	379	283	313	361	292	413	212	335	308	190	328	327	402	192	442	304	312	363	346	474	316	338
20	5	292	413	212	335	308	190	328	327	402	192	442	304	312	363	346	474	316	338	384	207	319	438	348	396	217	257	379	283	313	361	292	413	212	335	308	190	328	327	402	192	442	304	312	363	346	474	316	338
20	6	292	413	212	335	308	190	328	327	402	192	442	304	312	363	346	474	316	338	384	207	319	438	348	396	217	257	379	283	313	361	292	413	212	335	308	190	328	327	402	192	442	304	312	363	346	474	316	338
21	1	293	351	457	223	310	382	420	454	396	266	329	273	276	419	340	354	340	258	316	234	356	329	449	270	411	405	431	277	292	405	293	351	457	223	310	382	420	454	396	266	329	273	276	419	340	354	340	258
21	2	293	351	457	223	310	382	420	454	396	266	329	273	276	419	340	354	340	258	316	234	356	329	449	270	411	405	431	277	292	405	293	351	457	223	310	382	420	454	396	266	329	273	276	419	340	354	340	258
21	3	293	351	457	223	310	382	420	454	396	266	329	273	276	419	340	354	340	258	316	234	356	329	449	270	411	405	431	277	292	405	293	351	457	223	310	382	420	454	396	266	329	273	276	419	340	354	340	258
21	4	293	351	457	223	310	382	420	454	396	266	329	273	276	419	340	354	340	258	316	234	356	329	449	270	411	405	431	277	292	405	293	351	457	223	310	382	420	454	396	266	329	273	276	419	340	354	340	258
21	5	293	351	457	223	310	382	420	454	396	266	329	273	276	419	340	354	340	258	316	234	356	329	449	270	411	405	431	277	292	405	293	351	457	223	310	382	420	454	396	266	329	273	276	419	340	354	340	258
21	6	293	351	457	223	310	382	420	454	396	266	329	273	276	419	340	354	340	258	316	234	356	329	449	270	411	405	431	277	292	405	293	351	457	223	310	382	420	454	396	266	329	273	276	419	340	354	340	258
22	1	323	484	378	359	411	250	341	411	277	316	390	332	452	442	373	336	308	408	389	360	252	437	340	364	372	451	401	216	434	323	323	484	378	359	411	250	341	411	277	316	390	332	452	442	373	336	308	408
22	2	323	484	378	359	411	250	341	411	277	316	390	332	452	442	373	336	308	408	389	360	252	437	340	364	372	451	401	216	434	323	323	484	378	359	411	250	341	411	277	316	390	332	452	442	373	336	308	408
22	3	323	484	378	359	411	250	341	411	277	316	390	332	452	442	373	336	308	408	389	360	252	437	340	364	372	451	401	216	434	323	323	484	378	359	411	250	341	411	277	316	390	332	452	442	373	336	308	408
22	4	323	484	378	359	411	250	341	411	277	316	390	332	452	442	373	336	308	408	389	360	252	437	340	364	372	451	401	216	434	323	323	484	378	359	411	250	341	411	277	316	390	332	452	442	373	336	308	408
22	5	323	484	378	359	411	250	341	411	277	316	390	332	452	442	373	336	308	408	389	360	252	437	340	364	372	451	401	216	434	323	323	484	378	359	411	250	341	411	277	316	390	332	452	442	373	336	308	408
22	6	323	484	378	359	411	250	341	411	277	316	390	332	452	442	373	336	308	408	389	360	252	437	340	364	372	451	401	216	434	323	323	484	378	359	411	250	341	411	277	316	390	332	452	442	373	336	308	408
23	1	250	230	395	290	371	217	351	213	459	400	497	402	253	277	339	226	437	463	413	252	393	427	279	364	424	288	354	296	286	304	250	230	395	290	371	217	351	213	459	400	497	402	253	277	339	226	437	463
23	2	250	230	395	290	371	217	351	213	459	400	497	402	253	277	339	226	437	463	413	252	393	427	279	364	424	288	354	296	286	304	250	230	395	290	371	217	351	213	459	400	497	402	253	277	339	226	437	463
23	3	250	230	395	290	371	217	351	213	459	400	497	402	253	277	339	226	437	463	413	252	393	427	279	364	424	288	354	296	286	304	250	230	395	290	371	217	351	213	459	400	497	402	253	277	339	226	437	463
23	4	250	230	395	290	371	217	351	213	459	400	497	402	253	277	339	226	437	463	413	252	393	427	279	364	424	288	354	296	286	304	250	230	395	290	371	217	351	213	459	400	497	402	253	277	339	226	437	463
23	5	250	230	395	290	371	217	351	213	459	400	497	402	253	277	339	226	437	463	413	252	393	427	279	364	424	288	354	296	286	304	250	230	395	290	371	217	351	213	459	400	497	402	253	277	339	226	437	463
23	6	250	230	395	290	371	217	351	213	459	400	497	402	253	277	339	226	437	463	413	252	393	427	279	364	424	288	354	296	286	304	250	230	395	290	371	217	351	213	459	400	497	402	253	277	339	226	437	463
24	1	459	237	279	227	306	441	283	281	396	273	281	260	326	233	269	262	439	224	304	363	305	315	482	241	330	334	466	280	313	277	459	237	279	227	306	441	283	281	396	273	281	260	326	233	269	262	439	224
24	2	459	237	279	227	306	441	283	281	396	273	281	260	326	233	269	262	439	224	304	363	305	315	482	241	330	334	466	280	313	277	459	237	279	227	306	441	283	281	396	273	281	260	326	233	269	262	439	224
24	3	459	237	279	227	306	441	283	281	396	273	281	260	326	233	269	262	439	224	304	363	305	315	482	241	330	334	466	280	313	277	459	237	279	227	306	441	283	281	396	273	281	260	326	233	269	262	439	224
24	4	459	237	279	227	306	441	283	281	396	273	281	260	326	233	269	262	439	224	304	363	305	315	482	241	330	334	466	280	313	277	459	237	279	227	306	441	283	281	396	273	281	260	326	233	269	262	439	224
24	5	459	237	279	227	306	441	283	281	396	273	281	260	326	233	269	262	439	224	304	363	305	315	482	241	330	334	466	280	313	277	459	237	279	227	306	441	283	281	396	273	281	260	326	233	269	262	439	224
24	6	459	237	279	227	306	441	283	281	396	273	281	260	326	233	269	262	439	224	304	363	305	315	482	241	330	334	466	280	313	277	459	237	279	227	306	441	283	281	396	273	281	260	326	233	269	262	439	224
25	1	332	267	384	264	231	442	470	355	352	289	461	421	198	429	286	464	438	303	214	428	363	269	253	288	481	367	446	317	323	458	332	267	384	264	231	442	470	355	352	289	461	421	198	429	286	464	438	303
25	2	332	267	384	264	231	442	470	355	352	289	461	421	198	429	286	464	438	303	214	428	363	269	253	288	481	367	446	317	323	458	332	267	384	264	231	442	470	355	352	289	461	421	198	429	286	464	438	303
25	3	332	267	384	264	231	442	470	355	352	289	461	421	198	429	286	464	438	303	214	428	363	269	253	288	481	367	446	317	323	458	332	267	384	264	231	442	470	355	352	289	461	421	198	429	286	464	438	303
25	4	332	267	384	264	231	442	470	355	352	289	461	421	198	429	286	464	438	303	214	428	363	269	253	288	481	367	446	317	323	458	332	267	384	264	231	442	470	355	352	289	461	421	198	429	286	464	438	303
25	5	332	267	384	264	231	442	470	355	352	289	461	421	198	429	286	464	438	303	214	428	363	269	253	288	481	367	446	317	323	458	332	267	384	264	231	442	470	355	352	289	461	421	198	429	286	464	438	303
25	6	332	267	384	264	231	442	470	355	352	289	461	421	198	429	286	464	438	303	214	428	363	269	253	288	481	367	446	317	323	458	332	267	384	264	231	442	470	355	352	289	461	421	198	429	286	464	438	303
26	1	261	297	458	346	245	375	243	232	242	283	248	202	287	251	269	376	336	446	225	200	421	435	504	364	395	332	366	210	389	264	261	297	458	346	245	375	243	232	242	283	248	202	287	251	269	376	336	446
26	2	261	297	458	346	245	375	243	232	242	283	248	202	287	251	269	376	336	446	225	200	421	435	504	364	395	332	366	210	389	264	261	297	458	346	245	375	243	232	242	283	248	202	287	251	269	376	336	446
26	3	261	297	458	346	245	375	243	232	242	283	248	202	287	251	269	376	336	446	225	200	421	435	504	364	395	332	366	210	389	264	261	297	458	346	245	375	243	232	242	283	248	202	287	251	269	376	336	446
26	4	261	297	458	346	245	375	243	232	242	283	248	202	287	251	269	376	336	446	225	200	421	435	504	364	395	332	366	210	389	264	261	297	458	346	245	375	243	232	242	283	248	202	287	251	269	376	336	446
26	5	261	297	458	346	245	375	243	232	242	283	248	202	287	251	269	376	336	446	225	200	421	435	504	364	395	332	366	210	389	264	261	297	458	346	245	375	243	232	242	283	248	202	287	251	269	376	336	446
26	6	261	297	458	346	245	375	243	232	242	283	248	202	287	251	269	376	336	446	225	200	421	435	504	364	395	332	366	210	389	264	261	297	458	346	245	375	243	232	242	283	248	202	287	251	269	376	336	446
27	1	281	415	247	447	327	333	367	235	455	375	271	375	284	386	299	351	387	245	342	440	322	284	368	254	207	417	380	359	410	322	281	415	247	447	327	333	367	235	455	375	271	375	284	386	299	351	387	245
27	2	281	415	247	447	327	333	367	235	455	375	271	375	284	386	299	351	387	245	342	440	322	284	368	254	207	417	380	359	410	322	281	415	247	447	327	333	367	235	455	375	271	375	284	386	299	351	387	245
27	3	281	415	247	447	327	333	367	235	455	375	271	375	284	386	299	351	387	245	342	440	322	284	368	254	207	417	380	359	410	322	281	415	247	447	327	333	367	235	455	375	271	375	284	386	299	351	387	245
27	4	281	415	247	447	327	333	367	235	455	375	271	375	284	386	299	351	387	245	342	440	322	284	368	254	207	417	380	359	410	322	281	415	247	447	327	333	367	235	455	375	271	375	284	386	299	351	387	245
27	5	281	415	247	447	327	333	367	235	455	375	271	375	284	386	299	351	387	245	342	440	322	284	368	254	207	417	380	359	410	322	281	415	247	447	327	333	367	235	455	375	271	375	284	386	299	351	387	245
27	6	281	415	247	447	327	333	367	235	455	375	271	375	284	386	299	351	387	245	342	440	322	284	368	254	207	417	380	359	410	322	281	415	247	447	327	333	367	235	455	375	271	375	284	386	299	351	387	245
28	1	339	331	280	459	416	241	206	354	319	408	453	441	205	266	332	466	283	279	399	386	321	346	337	342	352	457	313	204	250	420	339	331	280	459	416	241	206	354	319	408	453	441	205	266	332	466	283	279
28	2	339	331	280	459	416	241	206	354	319	408	453	441	205	266	332	466	283	279	399	386	321	346	337	342	352	457	313	204	250	420	339	331	280	459	416	241	206	354	319	408	453	441	205	266	332	466	283	279
28	3	339	331	280	459	416	241	206	354	319	408	453	441	205	266	332	466	283	279	399	386	321	346	337	342	352	457	313	204	250	420	339	331	280	459	416	241	206	354	319	408	453	441	205	266	332	466	283	279
28	4	339	331	280	459	416	241	206	354	319	408	453	441	205	266	332	466	283	279	399	386	321	346	337	342	352	457	313	204	250	420	339	331	280	459	416	241	206	354	319	408	453	441	205	266	332	466	283	279
28	5	339	331	280	459	416	241	206	354	319	408	453	441	205	266	332	466	283	279	399	386	321	346	337	342	352	457	313	204	250	420	339	331	280	459	416	241	206	354	319	408	453	441	205	266	332	466	283	279
28	6	339	331	280	459	416	241	206	354	319	408	453	441	205	266	332	466	283	279	399	386	321	346	337	342	352	457	313	204	250	420	339	331	280	459	416	241	206	354	319	408	453	441	205	266	332	466	283	279
29	1	397	458	282	284	313	415	202	262	338	388	342	364	372	368	392	351	361	232	348	478	370	342	335	466	403	338	335	339	469	306	397	458	282	284	313	415	202	262	338	388	342	364	372	368	392	351	361	232
29	2	397	458	282	284	313	415	202	262	338	388	342	364	372	368	392	351	361	232	348	478	370	342	335	466	403	338	335	339	469	306	397	458	282	284	313	415	202	262	338	388	342	364	372	368	392	351	361	232
29	3	397	458	282	284	313	415	202	262	338	388	342	364	372	368	392	351	361	232	348	478	370	342	335	466	403	338	335	339	469	306	397	458	282	284	313	415	202	262	338	388	342	364	372	368	392	351	361	232
29	4	397	458	282	284	313	415	202	262	338	388	342	364	372	368	392	351	361	232	348	478	370	342	335	466	403	338	335	339	469	306	397	458	282	284	313	415	202	262	338	388	342	364	372	368	392	351	361	232
29	5	397	458	282	284	313	415	202	262	338	388	342	364	372	368	392	351	361	232	348	478	370	342	335	466	403	338	335	339	469	306	397	458	282	284	313	415	202	262	338	388	342	364	372	368	392	351	361	232
29	6	397	458	282	284	313	415	202	262	338	388	342	364	372	368	392	351	361	232	348	478	370	342	335	466	403	338	335	339	469	306	397	458	282	284	313	415	202	262	338	388	342	364	372	368	392	351	361	232
30	1	452	209	353	278	221	234	383	244	345	341	381	454	299	404	243	254	488	383	462	261	250	254	382	240	273	335	502	449	381	468	452	209	353	278	221	234	383	244	345	341	381	454	299	404	243	254	488	383
30	2	452	209	353	278	221	234	383	244	345	341	381	454	299	404	243	254	488	383	462	261	250	254	382	240	273	335	502	449	381	468	452	209	353	278	221	234	383	244	345	341	381	454	299	404	243	254	488	383
30	3	452	209	353	278	221	234	383	244	345	341	381	454	299	404	243	254	488	383	462	261	250	254	382	240	273	335	502	449	381	468	452	209	353	278	221	234	383	244	345	341	381	454	299	404	243	254	488	383
30	4	452	209	353	278	221	234	383	244	345	341	381	454	299	404	243	254	488	383	462	261	250	254	382	240	273	335	502	449	381	468	452	209	353	278	221	234	383	244	345	341	381	454	299	404	243	254	488	383
30	5	452	209	353	278	221	234	383	244	345	341	381	454	299	404	243	254	488	383	462	261	250	254	382	240	273	335	502	449	381	468	452	209	353	278	221	234	383	244	345	341	381	454	299	404	243	254	488	383
30	6	452	209	353	278	221	234	383	244	345	341	381	454	299	404	243	254	488	383	462	261	250	254	382	240	273	335	502	449	381	468	452	209	353	278	221	234	383	244	345	341	381	454	299	404	243	254	488	383
31	1	340	467	293	221	356	237	247	376	389	336	356	315	237	226	469	401	252	292	296	340	376	461	385	345	333	336	469	255	264	467	340	467	293	221	356	237	247	376	389	336	356	315	237	226	469	401	252	292
31	2	340	467	293	221	356	237	247	376	389	336	356	315	237	226	469	401	252	292	296	340	376	461	385	345	333	336	469	255	264	467	340	467	293	221	356	237	247	376	389	336	356	315	237	226	469	401	252	292
31	3	340	467	293	221	356	237	247	376	389	336	356	315	237	226	469	401	252	292	296	340	376	461	385	345	333	336	469	255	264	467	340	467	293	221	356	237	247	376	389	336	356	315	237	226	469	401	252	292
31	4	340	467	293	221	356	237	247	376	389	336	356	315	237	226	469	401	252	292	296	340	376	461	385	345	333	336	469	255	264	467	340	467	293	221	356	237	247	376	389	336	356	315	237	226	469	401	252	292
31	5	340	467	293	221	356	237	247	376	389	336	356	315	237	226	469	401	252	292	296	340	376	461	385	345	333	336	469	255	264	467	340	467	293	221	356	237	247	376	389	336	356	315	237	226	469	401	252	292
31	6	340	467	293	221	356	237	247	376	389	336	356	315	237	226	469	401	252	292	296	340	376	461	385	345	333	336	469	255	264	467	340	467	293	221	356	237	247	376	389	336	356	315	237	226	469	401	252	292
32	1	422	226	391	199	430	269	343	329	238	319	442	262	205	323	445	407	462	255	454	407	291	464	259	275	332	277	332	274	357	245	422	226	391	199	430	269	343	329	238	319	442	262	205	323	445	407	462	255
32	2	422	226	391	199	430	269	343	329	238	319	442	262	205	323	445	407	462	255	454	407	291	464	259	275	332	277	332	274	357	245	422	226	391	199	430	269	343	329	238	319	442	262	205	323	445	407	462	255
32	3	422	226	391	199	430	269	343	329	238	319	442	262	205	323	445	407	462	255	454	407	291	464	259	275	332	277	332	274	357	245	422	226	391	199	430	269	343	329	238	319	442	262	205	323	445	407	462	255
32	4	422	226	391	199	430	269	343	329	238	319	442	262	205	323	445	407	462	255	454	407	291	464	259	275	332	277	332	274	357	245	422	226	391	199	430	269	343	329	238	319	442	262	205	323	445	407	462	255
32	5	422	226	391	199	430	269	343	329	238	319	442	262	205	323	445	407	462	255	454	407	291	464	259	275	332	277	332	274	357	245	422	226	391	199	430	269	343	329	238	319	442	262	205	323	445	407	462	255
32	6	422	226	391	199	430	269	343	329	238	319	442	262	205	323	445	407	462	255	454	407	291	464	259	275	332	277	332	274	357	245	422	226	391	199	430	269	343	329	238	319	442	262	205	323	445	407	462	255
33	1	436	327	265	398	409	304	258	256	455	244	457	305	207	422	423	321	438	414	227	459	345	330	340	281	317	287	234	405	320	421	436	327	265	398	409	304	258	256	455	244	457	305	207	422	423	321	438	414
33	2	436	327	265	398	409	304	258	256	455	244	457	305	207	422	423	321	438	414	227	459	345	330	340	281	317	287	234	405	320	421	436	327	265	398	409	304	258	256	455	244	457	305	207	422	423	321	438	414
33	3	436	327	265	398	409	304	258	256	455	244	457	305	207	422	423	321	438	414	227	459	345	330	340	281	317	287	234	405	320	421	436	327	265	398	409	304	258	256	455	244	457	305	207	422	423	321	438	414
33	4	436	327	265	398	409	304	258	256	455	244	457	305	207	422	423	321	438	414	227	459	345	330	340	281	317	287	234	405	320	421	436	327	265	398	409	304	258	256	455	244	457	305	207	422	423	321	438	414
33	5	436	327	265	398	409	304	258	256	455	244	457	305	207	422	423	321	438	414	227	459	345	330	340	281	317	287	234	405	320	421	436	327	265	398	409	304	258	256	455	244	457	305	207	422	423	321	438	414
33	6	436	327	265	398	409	304	258	256	455	244	457	305	207	422	423	321	438	414	227	459	345	330	340	281	317	287	234	405	320	421	436	327	265	398	409	304	258	256	455	244	457	305	207	422	423	321	438	414
34	1	351	320	327	367	306	247	220	302	386	251	284	428	216	275	340	258	207	419	472	369	265	354	380	269	262	265	276	286	229	472	351	320	327	367	306	247	220	302	386	251	284	428	216	275	340	258	207	419
34	2	351	320	327	367	306	247	220	302	386	251	284	428	216	275	340	258	207	419	472	369	265	354	380	269	262	265	276	286	229	472	351	320	327	367	306	247	220	302	386	251	284	428	216	275	340	258	207	419
34	3	351	320	327	367	306	247	220	302	386	251	284	428	216	275	340	258	207	419	472	369	265	354	380	269	262	265	276	286	229	472	351	320	327	367	306	247	220	302	386	251	284	428	216	275	340	258	207	419
34	4	351	320	327	367	306	247	220	302	386	251	284	428	216	275	340	258	207	419	472	369	265	354	380	269	262	265	276	286	229	472	351	320	327	367	306	247	220	302	386	251	284	428	216	275	340	258	207	419
34	5	351	320	327	367	306	247	220	302	386	251	284	428	216	275	340	258	207	419	472	369	265	354	380	269	262	265	276	286	229	472	351	320	327	367	306	247	220	302	386	251	284	428	216	275	340	258	207	419
34	6	351	320	327	367	306	247	220	302	386	251	284	428	216	275	340	258	207	419	472	369	265	354	380	269	262	265	276	286	229	472	351	320	327	367	306	247	220	302	386	251	284	428	216	275	340	258	207	419
35	1	275	198	313	477	478	382	479	231	251	290	321	382	419	390	388	222	332	281	420	431	372	279	227	234	267	207	452	358	204	326	275	198	313	477	478	382	479	231	251	290	321	382	419	390	388	222	332	281
35	2	275	198	313	477	478	382	479	231	251	290	321	382	419	390	388	222	332	281	420	431	372	279	227	234	267	207	452	358	204	326	275	198	313	477	478	382	479	231	251	290	321	382	419	390	388	222	332	281
35	3	275	198	313	477	478	382	479	231	251	290	321	382	419	390	388	222	332	281	420	431	372	279	227	234	267	207	452	358	204	326	275	198	313	477	478	382	479	231	251	290	321	382	419	390	388	222	332	281
35	4	275	198	313	477	478	382	479	231	251	290	321	382	419	390	388	222	332	281	420	431	372	279	227	234	267	207	452	358	204	326	275	198	313	477	478	382	479	231	251	290	321	382	419	390	388	222	332	281
35	5	275	198	313	477	478	382	479	231	251	290	321	382	419	390	388	222	332	281	420	431	372	279	227	234	267	207	452	358	204	326	275	198	313	477	478	382	479	231	251	290	321	382	419	390	388	222	332	281
35	6	275	198	313	477	478	382	479	231	251	290	321	382	419	390	388	222	332	281	420	431	372	279	227	234	267	207	452	358	204	326	275	198	313	477	478	382	479	231	251	290	321	382	419	390	388	222	332	281
36	1	373	459	209	203	473	287	209	269	469	249	295	354	444	339	446	340	368	338	341	345	200	456	393	432	206	456	350	424	367	312	373	459	209	203	473	287	209	269	469	249	295	354	444	339	446	340	368	338
36	2	373	459	209	203	473	287	209	269	469	249	295	354	444	339	446	340	368	338	341	345	200	456	393	432	206	456	350	424	367	312	373	459	209	203	473	287	209	269	469	249	295	354	444	339	446	340	368	338
36	3	373	459	209	203	473	287	209	269	469	249	295	354	444	339	446	340	368	338	341	345	200	456	393	432	206	456	350	424	367	312	373	459	209	203	473	287	209	269	469	249	295	354	444	339	446	340	368	338
36	4	373	459	209	203	473	287	209	269	469	249	295	354	444	339	446	340	368	338	341	345	200	456	393	432	206	456	350	424	367	312	373	459	209	203	473	287	209	269	469	249	295	354	444	339	446	340	368	338
36	5	373	459	209	203	473	287	209	269	469	249	295	354	444	339	446	340	368	338	341	345	200	456	393	432	206	456	350	424	367	312	373	459	209	203	473	287	209	269	469	249	295	354	444	339	446	340	368	338
36	6	373	459	209	203	473	287	209	269	469	249	295	354	444	339	446	340	368	338	341	345	200	456	393	432	206	456	350	424	367	312	373	459	209	203	473	287	209	269	469	249	295	354	444	339	446	340	368	338
37	1	453	277	289	266	402	302	261	406	457	419	376	463	333	234	376	315	223	392	274	330	327	402	287	326	451	397	362	449	311	249	453	277	289	266	402	302	261	406	457	419	376	463	333	234	376	315	223	392
37	2	453	277	289	266	402	302	261	406	457	419	376	463	333	234	376	315	223	392	274	330	327	402	287	326	451	397	362	449	311	249	453	277	289	266	402	302	261	406	457	419	376	463	333	234	376	315	223	392
37	3	453	277	289	266	402	302	261	406	457	419	376	463	333	234	376	315	223	392	274	330	327	402	287	326	451	397	362	449	311	249	453	277	289	266	402	302	261	406	457	419	376	463	333	234	376	315	223	392
37	4	453	277	289	266	402	302	261	406	457	419	376	463	333	234	376	315	223	392	274	330	327	402	287	326	451	397	362	449	311	249	453	277	289	266	402	302	261	406	457	419	376	463	333	234	376	315	223	392
37	5	453	277	289	266	402	302	261	406	457	419	376	463	333	234	376	315	223	392	274	330	327	402	287	326	451	397	362	449	311	249	453	277	289	266	402	302	261	406	457	419	376	463	333	234	376	315	223	392
37	6	453	277	289	266	402	302	261	406	457	419	376	463	333	234	376	315	223	392	274	330	327	402	287	326	451	397	362	449	311	249	453	277	289	266	402	302	261	406	457	419	376	463	333	234	376	315	223	392
38	1	276	218	293	285	337	239	357	213	369	412	431	336	448	471	477	418	277	209	490	466	450	297	230	354	377	307	217	397	402	275	276	218	293	285	337	239	357	213	369	412	431	336	448	471	477	418	277	209
38	2	276	218	293	285	337	239	357	213	369	412	431	336	448	471	477	418	277	209	490	466	450	297	230	354	377	307	217	397	402	275	276	218	293	285	337	239	357	213	369	412	431	336	448	471	477	418	277	209
38	3	276	218	293	285	337	239	357	213	369	412	431	336	448	471	477	418	277	209	490	466	450	297	230	354	377	307	217	397	402	275	276	218	293	285	337	239	357	213	369	412	431	336	448	471	477	418	277	209
38	4	276	218	293	285	337	239	357	213	369	412	431	336	448	471	477	418	277	209	490	466	450	297	230	354	377	307	217	397	402	275	276	218	293	285	337	239	357	213	369	412	431	336	448	471	477	418	277	209
38	5	276	218	293	285	337	239	357	213	369	412	431	336	448	471	477	418	277	209	490	466	450	297	230	354	377	307	217	397	402	275	276	218	293	285	337	239	357	213	369	412	431	336	448	471	477	418	277	209
38	6	276	218	293	285	337	239	357	213	369	412	431	336	448	471	477	418	277	209	490	466	450	297	230	354	377	307	217	397	402	275	276	218	293	285	337	239	357	213	369	412	431	336	448	471	477	418	277	209
39	1	458	369	442	424	238	242	381	340	263	334	298	336	316	424	457	474	418	195	286	457	213	374	252	306	399	473	481	219	408	441	458	369	442	424	238	242	381	340	263	334	298	336	316	424	457	474	418	195
39	2	458	369	442	424	238	242	381	340	263	334	298	336	316	424	457	474	418	195	286	457	213	374	252	306	399	473	481	219	408	441	458	369	442	424	238	242	381	340	263	334	298	336	316	424	457	474	418	195
39	3	458	369	442	424	238	242	381	340	263	334	298	336	316	424	457	474	418	195	286	457	213	374	252	306	399	473	481	219	408	441	458	369	442	424	238	242	381	340	263	334	298	336	316	424	457	474	418	195
39	4	458	369	442	424	238	242	381	340	263	334	298	336	316	424	457	474	418	195	286	457	213	374	252	306	399	473	481	219	408	441	458	369	442	424	238	242	381	340	263	334	298	336	316	424	457	474	418	195
39	5	458	369	442	424	238	242	381	340	263	334	298	336	316	424	457	474	418	195	286	457	213	374	252	306	399	473	481	219	408	441	458	369	442	424	238	242	381	340	263	334	298	336	316	424	457	474	418	195
39	6	458	369	442	424	238	242	381	340	263	334	298	336	316	424	457	474	418	195	286	457	213	374	252	306	399	473	481	219	408	441	458	369	442	424	238	242	381	340	263	334	298	336	316	424	457	474	418	195
40	1	372	434	322	431	469	291	433	212	227	345	476	466	379	249	411	374	301	452	333	376	245	355	467	200	483	265	319	338	374	367	372	434	322	431	469	291	433	212	227	345	476	466	379	249	411	374	301	452
40	2	372	434	322	431	469	291	433	212	227	345	476	466	379	249	411	374	301	452	333	376	245	355	467	200	483	265	319	338	374	367	372	434	322	431	469	291	433	212	227	345	476	466	379	249	411	374	301	452
40	3	372	434	322	431	469	291	433	212	227	345	476	466	379	249	411	374	301	452	333	376	245	355	467	200	483	265	319	338	374	367	372	434	322	431	469	291	433	212	227	345	476	466	379	249	411	374	301	452
40	4	372	434	322	431	469	291	433	212	227	345	476	466	379	249	411	374	301	452	333	376	245	355	467	200	483	265	319	338	374	367	372	434	322	431	469	291	433	212	227	345	476	466	379	249	411	374	301	452
40	5	372	434	322	431	469	291	433	212	227	345	476	466	379	249	411	374	301	452	333	376	245	355	467	200	483	265	319	338	374	367	372	434	322	431	469	291	433	212	227	345	476	466	379	249	411	374	301	452
40	6	372	434	322	431	469	291	433	212	227	345	476	466	379	249	411	374	301	452	333	376	245	355	467	200	483	265	319	338	374	367	372	434	322	431	469	291	433	212	227	345	476	466	379	249	411	374	301	452
41	1	327	189	382	436	237	442	394	322	359	300	204	362	424	389	426	368	291	371	384	281	266	334	209	217	231	412	430	409	235	344	327	189	382	436	237	442	394	322	359	300	204	362	424	389	426	368	291	371
41	2	327	189	382	436	237	442	394	322	359	300	204	362	424	389	426	368	291	371	384	281	266	334	209	217	231	412	430	409	235	344	327	189	382	436	237	442	394	322	359	300	204	362	424	389	426	368	291	371
41	3	327	189	382	436	237	442	394	322	359	300	204	362	424	389	426	368	291	371	384	281	266	334	209	217	231	412	430	409	235	344	327	189	382	436	237	442	394	322	359	300	204	362	424	389	426	368	291	371
41	4	327	189	382	436	237	442	394	322	359	300	204	362	424	389	426	368	291	371	384	281	266	334	209	217	231	412	430	409	235	344	327	189	382	436	237	442	394	322	359	300	204	362	424	389	426	368	291	371
41	5	327	189	382	436	237	442	394	322	359	300	204	362	424	389	426	368	291	371	384	281	266	334	209	217	231	412	430	409	235	344	327	189	382	436	237	442	394	322	359	300	204	362	424	389	426	368	291	371
41	6	327	189	382	436	237	442	394	322	359	300	204	362	424	389	426	368	291	371	384	281	266	334	209	217	231	412	430	409	235	344	327	189	382	436	237	442	394	322	359	300	204	362	424	389	426	368	291	371
42	1	200	292	289	343	294	471	394	229	268	250	377	402	292	331	455	379	311	383	199	388	305	463	191	180	249	340	490	477	231	341	200	292	289	343	294	471	394	229	268	250	377	402	292	331	455	379	311	383
42	2	200	292	289	343	294	471	394	229	268	250	377	402	292	331	455	379	311	383	199	388	305	463	191	180	249	340	490	477	231	341	200	292	289	343	294	471	394	229	268	250	377	402	292	331	455	379	311	383
42	3	200	292	289	343	294	471	394	229	268	250	377	402	292	331	455	379	311	383	199	388	305	463	191	180	249	340	490	477	231	341	200	292	289	343	294	471	394	229	268	250	377	402	292	331	455	379	311	383
42	4	200	292	289	343	294	471	394	229	268	250	377	402	292	331	455	379	311	383	199	388	305	463	191	180	249	340	490	477	231	341	200	292	289	343	294	471	394	229	268	250	377	402	292	331	455	379	311	383
42	5	200	292	289	343	294	471	394	229	268	250	377	402	292	331	455	379	311	383	199	388	305	463	191	180	249	340	490	477	231	341	200	292	289	343	294	471	394	229	268	250	377	402	292	331	455	379	311	383
42	6	200	292	289	343	294	471	394	229	268	250	377	402	292	331	455	379	311	383	199	388	305	463	191	180	249	340	490	477	231	341	200	292	289	343	294	471	394	229	268	250	377	402	292	331	455	379	311	383
43	1	455	225	450	384	389	357	292	437	223	257	186	469	470	314	250	471	177	224	410	257	345	265	222	480	312	357	297	404	283	366	455	225	450	384	389	357	292	437	223	257	186	469	470	314	250	471	177	224
43	2	455	225	450	384	389	357	292	437	223	257	186	469	470	314	250	471	177	224	410	257	345	265	222	480	312	357	297	404	283	366	455	225	450	384	389	357	292	437	223	257	186	469	470	314	250	471	177	224
43	3	455	225	450	384	389	357	292	437	223	257	186	469	470	314	250	471	177	224	410	257	345	265	222	480	312	357	297	404	283	366	455	225	450	384	389	357	292	437	223	257	186	469	470	314	250	471	177	224
43	4	455	225	450	384	389	357	292	437	223	257	186	469	470	314	250	471	177	224	410	257	345	265	222	480	312	357	297	404	283	366	455	225	450	384	389	357	292	437	223	257	186	469	470	314	250	471	177	224
43	5	455	225	450	384	389	357	292	437	223	257	186	469	470	314	250	471	177	224	410	257	345	265	222	480	312	357	297	404	283	366	455	225	450	384	389	357	292	437	223	257	186	469	470	314	250	471	177	224
43	6	455	225	450	384	389	357	292	437	223	257	186	469	470	314	250	471	177	224	410	257	345	265	222	480	312	357	297	404	283	366	455	225	450	384	389	357	292	437	223	257	186	469	470	314	250	471	177	224
44	1	273	415	311	453	271	457	320	255	322	271	274	201	366	319	406	262	404	361	404	204	213	248	357	465	282	275	304	293	231	278	273	415	311	453	271	457	320	255	322	271	274	201	366	319	406	262	404	361
44	2	273	415	311	453	271	457	320	255	322	271	274	201	366	319	406	262	404	361	404	204	213	248	357	465	282	275	304	293	231	278	273	415	311	453	271	457	320	255	322	271	274	201	366	319	406	262	404	361
44	3	273	415	311	453	271	457	320	255	322	271	274	201	366	319	406	262	404	361	404	204	213	248	357	465	282	275	304	293	231	278	273	415	311	453	271	457	320	255	322	271	274	201	366	319	406	262	404	361
44	4	273	415	311	453	271	457	320	255	322	271	274	201	366	319	406	262	404	361	404	204	213	248	357	465	282	275	304	293	231	278	273	415	311	453	271	457	320	255	322	271	274	201	366	319	406	262	404	361
44	5	273	415	311	453	271	457	320	255	322	271	274	201	366	319	406	262	404	361	404	204	213	248	357	465	282	275	304	293	231	278	273	415	311	453	271	457	320	255	322	271	274	201	366	319	406	262	404	361
44	6	273	415	311	453	271	457	320	255	322	271	274	201	366	319	406	262	404	361	404	204	213	248	357	465	282	275	304	293	231	278	273	415	311	453	271	457	320	255	322	271	274	201	366	319	406	262	404	361
45	1	414	460	317	461	342	321	270	429	216	436	281	270	395	422	378	475	496	441	429	403	396	355	461	232	288	269	352	402	370	209	414	460	317	461	342	321	270	429	216	436	281	270	395	422	378	475	496	441
45	2	414	460	317	461	342	321	270	429	216	436	281	270	395	422	378	475	496	441	429	403	396	355	461	232	288	269	352	402	370	209	414	460	317	461	342	321	270	429	216	436	281	270	395	422	378	475	496	441
45	3	414	460	317	461	342	321	270	429	216	436	281	270	395	422	378	475	496	441	429	403	396	355	461	232	288	269	352	402	370	209	414	460	317	461	342	321	270	429	216	436	281	270	395	422	378	475	496	441
45	4	414	460	317	461	342	321	270	429	216	436	281	270	395	422	378	475	496	441	429	403	396	355	461	232	288	269	352	402	370	209	414	460	317	461	342	321	270	429	216	436	281	270	395	422	378	475	496	441
45	5	414	460	317	461	342	321	270	429	216	436	281	270	395	422	378	475	496	441	429	403	396	355	461	232	288	269	352	402	370	209	414	460	317	461	342	321	270	429	216	436	281	270	395	422	378	475	496	441
45	6	414	460	317	461	342	321	270	429	216	436	281	270	395	422	378	475	496	441	429	403	396	355	461	232	288	269	352	402	370	209	414	460	317	461	342	321	270	429	216	436	281	270	395	422	378	475	496	441
46	1	464	310	218	260	305	219	493	250	219	382	320	400	367	482	460	281	371	257	240	329	350	257	211	484	261	368	301	265	244	367	464	310	218	260	305	219	493	250	219	382	320	400	367	482	460	281	371	257
46	2	464	310	218	260	305	219	493	250	219	382	320	400	367	482	460	281	371	257	240	329	350	257	211	484	261	368	301	265	244	367	464	310	218	260	305	219	493	250	219	382	320	400	367	482	460	281	371	257
46	3	464	310	218	260	305	219	493	250	219	382	320	400	367	482	460	281	371	257	240	329	350	257	211	484	261	368	301	265	244	367	464	310	218	260	305	219	493	250	219	382	320	400	367	482	460	281	371	257
46	4	464	310	218	260	305	219	493	250	219	382	320	400	367	482	460	281	371	257	240	329	350	257	211	484	261	368	301	265	244	367	464	310	218	260	305	219	493	250	219	382	320	400	367	482	460	281	371	257
46	5	464	310	218	260	305	219	493	250	219	382	320	400	367	482	460	281	371	257	240	329	350	257	211	484	261	368	301	265	244	367	464	310	218	260	305	219	493	250	219	382	320	400	367	482	460	281	371	257
46	6	464	310	218	260	305	219	493	250	219	382	320	400	367	482	460	281	371	257	240	329	350	257	211	484	261	368	301	265	244	367	464	310	218	260	305	219	493	250	219	382	320	400	367	482	460	281	371	257
47	1	248	344	364	254	396	378	318	220	367	402	447	339	228	473	211	395	373	239	395	294	432	368	327	285	381	280	309	210	340	446	248	344	364	254	396	378	318	220	367	402	447	339	228	473	211	395	373	239
47	2	248	344	364	254	396	378	318	220	367	402	447	339	228	473	211	395	373	239	395	294	432	368	327	285	381	280	309	210	340	446	248	344	364	254	396	378	318	220	367	402	447	339	228	473	211	395	373	239
47	3	248	344	364	254	396	378	318	220	367	402	447	339	228	473	211	395	373	239	395	294	432	368	327	285	381	280	309	210	340	446	248	344	364	254	396	378	318	220	367	402	447	339	228	473	211	395	373	239
47	4	248	344	364	254	396	378	318	220	367	402	447	339	228	473	211	395	373	239	395	294	432	368	327	285	381	280	309	210	340	446	248	344	364	254	396	378	318	220	367	402	447	339	228	473	211	395	373	239
47	5	248	344	364	254	396	378	318	220	367	402	447	339	228	473	211	395	373	239	395	294	432	368	327	285	381	280	309	210	340	446	248	344	364	254	396	378	318	220	367	402	447	339	228	473	211	395	373	239
47	6	248	344	364	254	396	378	318	220	367	402	447	339	228	473	211	395	373	239	395	294	432	368	327	285	381	280	309	210	340	446	248	344	364	254	396	378	318	220	367	402	447	339	228	473	211	395	373	239
48	1	231	204	183	400	369	202	424	287	466	298	454	388	318	407	342	314	232	347	403	359	388	384	413	317	326	361	446	251	339	406	231	204	183	400	369	202	424	287	466	298	454	388	318	407	342	314	232	347
48	2	231	204	183	400	369	202	424	287	466	298	454	388	318	407	342	314	232	347	403	359	388	384	413	317	326	361	446	251	339	406	231	204	183	400	369	202	424	287	466	298	454	388	318	407	342	314	232	347
48	3	231	204	183	400	369	202	424	287	466	298	454	388	318	407	342	314	232	347	403	359	388	384	413	317	326	361	446	251	339	406	231	204	183	400	369	202	424	287	466	298	454	388	318	407	342	314	232	347
48	4	231	204	183	400	369	202	424	287	466	298	454	388	318	407	342	314	232	347	403	359	388	384	413	317	326	361	446	251	339	406	231	204	183	400	369	202	424	287	466	298	454	388	318	407	342	314	232	347
48	5	231	204	183	400	369	202	424	287	466	298	454	388	318	407	342	314	232	347	403	359	388	384	413	317	326	361	446	251	339	406	231	204	183	400	369	202	424	287	466	298	454	388	318	407	342	314	232	347
48	6	231	204	183	400	369	202	424	287	466	298	454	388	318	407	342	314	232	347	403	359	388	384	413	317	326	361	446	251	339	406	231	204	183	400	369	202	424	287	466	298	454	388	318	407	342	314	232	347
49	1	341	207	458	332	231	441	421	330	470	394	311	201	375	447	261	317	434	478	245	275	372	453	347	237	261	391	313	342	224	270	341	207	458	332	231	441	421	330	470	394	311	201	375	447	261	317	434	478
49	2	341	207	458	332	231	441	421	330	470	394	311	201	375	447	261	317	434	478	245	275	372	453	347	237	261	391	313	342	224	270	341	207	458	332	231	441	421	330	470	394	311	201	375	447	261	317	434	478
49	3	341	207	458	332	231	441	421	330	470	394	311	201	375	447	261	317	434	478	245	275	372	453	347	237	261	391	313	342	224	270	341	207	458	332	231	441	421	330	470	394	311	201	375	447	261	317	434	478
49	4	341	207	458	332	231	441	421	330	470	394	311	201	375	447	261	317	434	478	245	275	372	453	347	237	261	391	313	342	224	270	341	207	458	332	231	441	421	330	470	394	311	201	375	447	261	317	434	478
49	5	341	207	458	332	231	441	421	330	470	394	311	201	375	447	261	317	434	478	245	275	372	453	347	237	261	391	313	342	224	270	341	207	458	332	231	441	421	330	470	394	311	201	375	447	261	317	434	478
49	6	341	207	458	332	231	441	421	330	470	394	311	201	375	447	261	317	434	478	245	275	372	453	347	237	261	391	313	342	224	270	341	207	458	332	231	441	421	330	470	394	311	201	375	447	261	317	434	478
50	1	366	467	377	471	395	380	287	378	250	322	190	267	403	263	307	451	364	469	451	474	306	283	199	394	284	284	251	397	385	337	366	467	377	471	395	380	287	378	250	322	190	267	403	263	307	451	364	469
50	2	366	467	377	471	395	380	287	378	250	322	190	267	403	263	307	451	364	469	451	474	306	283	199	394	284	284	251	397	385	337	366	467	377	471	395	380	287	378	250	322	190	267	403	263	307	451	364	469
50	3	366	467	377	471	395	380	287	378	250	322	190	267	403	263	307	451	364	469	451	474	306	283	199	394	284	284	251	397	385	337	366	467	377	471	395	380	287	378	250	322	190	267	403	263	307	451	364	469
50	4	366	467	377	471	395	380	287	378	250	322	190	267	403	263	307	451	364	469	451	474	306	283	199	394	284	284	251	397	385	337	366	467	377	471	395	380	287	378	250	322	190	267	403	263	307	451	364	469
50	5	366	467	377	471	395	380	287	378	250	322	190	267	403	263	307	451	364	469	451	474	306	283	199	394	284	284	251	397	385	337	366	467	377	471	395	380	287	378	250	322	190	267	403	263	307	451	364	469
50	6	366	467	377	471	395	380	287	378	250	322	190	267	403	263	307	451	364	469	451	474	306	283	199	394	284	284	251	397	385	337	366	467	377	471	395	380	287	378	250	322	190	267	403	263	307	451	364	469
51	1	414	453	465	343	410	318	321	323	425	188	331	320	330	426	217	297	413	207	232	450	192	440	419	366	317	263	373	435	431	276	414	453	465	343	410	318	321	323	425	188	331	320	330	426	217	297	413	207
51	2	414	453	465	343	410	318	321	323	425	188	331	320	330	426	217	297	413	207	232	450	192	440	419	366	317	263	373	435	431	276	414	453	465	343	410	318	321	323	425	188	331	320	330	426	217	297	413	207
51	3	414	453	465	343	410	318	321	323	425	188	331	320	330	426	217	297	413	207	232	450	192	440	419	366	317	263	373	435	431	276	414	453	465	343	410	318	321	323	425	188	331	320	330	426	217	297	413	207
51	4	414	453	465	343	410	318	321	323	425	188	331	320	330	426	217	297	413	207	232	450	192	440	419	366	317	263	373	435	431	276	414	453	465	343	410	318	321	323	425	188	331	320	330	426	217	297	413	207
51	5	414	453	465	343	410	318	321	323	425	188	331	320	330	426	217	297	413	207	232	450	192	440	419	366	317	263	373	435	431	276	414	453	465	343	410	318	321	323	425	188	331	320	330	426	217	297	413	207
51	6	414	453	465	343	410	318	321	323	425	188	331	320	330	426	217	297	413	207	232	450	192	440	419	366	317	263	373	435	431	276	414	453	465	343	410	318	321	323	425	188	331	320	330	426	217	297	413	207
52	1	456	379	376	433	420	337	382	345	370	480	298	380	382	294	275	426	213	258	371	201	453	396	438	215	459	240	415	454	316	415	456	379	376	433	420	337	382	345	370	480	298	380	382	294	275	426	213	258
52	2	456	379	376	433	420	337	382	345	370	480	298	380	382	294	275	426	213	258	371	201	453	396	438	215	459	240	415	454	316	415	456	379	376	433	420	337	382	345	370	480	298	380	382	294	275	426	213	258
52	3	456	379	376	433	420	337	382	345	370	480	298	380	382	294	275	426	213	258	371	201	453	396	438	215	459	240	415	454	316	415	456	379	376	433	420	337	382	345	370	480	298	380	382	294	275	426	213	258
52	4	456	379	376	433	420	337	382	345	370	480	298	380	382	294	275	426	213	258	371	201	453	396	438	215	459	240	415	454	316	415	456	379	376	433	420	337	382	345	370	480	298	380	382	294	275	426	213	258
52	5	456	379	376	433	420	337	382	345	370	480	298	380	382	294	275	426	213	258	371	201	453	396	438	215	459	240	415	454	316	415	456	379	376	433	420	337	382	345	370	480	298	380	382	294	275	426	213	258
52	6	456	379	376	433	420	337	382	345	370	480	298	380	382	294	275	426	213	258	371	201	453	396	438	215	459	240	415	454	316	415	456	379	376	433	420	337	382	345	370	480	298	380	382	294	275	426	213	258
53	1	420	417	306	305	250	323	363	492	357	474	418	234	457	423	444	481	487	219	224	429	410	272	265	436	415	487	249	422	396	290	420	417	306	305	250	323	363	492	357	474	418	234	457	423	444	481	487	219
53	2	420	417	306	305	250	323	363	492	357	474	418	234	457	423	444	481	487	219	224	429	410	272	265	436	415	487	249	422	396	290	420	417	306	305	250	323	363	492	357	474	418	234	457	423	444	481	487	219
53	3	420	417	306	305	250	323	363	492	357	474	418	234	457	423	444	481	487	219	224	429	410	272	265	436	415	487	249	422	396	290	420	417	306	305	250	323	363	492	357	474	418	234	457	423	444	481	487	219
53	4	420	417	306	305	250	323	363	492	357	474	418	234	457	423	444	481	487	219	224	429	410	272	265	436	415	487	249	422	396	290	420	417	306	305	250	323	363	492	357	474	418	234	457	423	444	481	487	219
53	5	420	417	306	305	250	323	363	492	357	474	418	234	457	423	444	481	487	219	224	429	410	272	265	436	415	487	249	422	396	290	420	417	306	305	250	323	363	492	357	474	418	234	457	423	444	481	487	219
53	6	420	417	306	305	250	323	363	492	357	474	418	234	457	423	444	481	487	219	224	429	410	272	265	436	415	487	249	422	396	290	420	417	306	305	250	323	363	492	357	474	418	234	457	423	444	481	487	219
54	1	321	426	297	463	283	309	374	388	305	311	246	270	280	271	393	440	249	421	287	384	311	428	253	266	439	373	337	307	420	307	321	426	297	463	283	309	374	388	305	311	246	270	280	271	393	440	249	421
54	2	321	426	297	463	283	309	374	388	305	311	246	270	280	271	393	440	249	421	287	384	311	428	253	266	439	373	337	307	420	307	321	426	297	463	283	309	374	388	305	311	246	270	280	271	393	440	249	421
54	3	321	426	297	463	283	309	374	388	305	311	246	270	280	271	393	440	249	421	287	384	311	428	253	266	439	373	337	307	420	307	321	426	297	463	283	309	374	388	305	311	246	270	280	271	393	440	249	421
54	4	321	426	297	463	283	309	374	388	305	311	246	270	280	271	393	440	249	421	287	384	311	428	253	266	439	373	337	307	420	307	321	426	297	463	283	309	374	388	305	311	246	270	280	271	393	440	249	421
54	5	321	426	297	463	283	309	374	388	305	311	246	270	280	271	393	440	249	421	287	384	311	428	253	266	439	373	337	307	420	307	321	426	297	463	283	309	374	388	305	311	246	270	280	271	393	440	249	421
54	6	321	426	297	463	283	309	374	388	305	311	246	270	280	271	393	440	249	421	287	384	311	428	253	266	439	373	337	307	420	307	321	426	297	463	283	309	374	388	305	311	246	270	280	271	393	440	249	421
55	1	486	238	234	250	433	335	284	318	368	267	303	259	374	430	200	304	477	446	221	337	396	444	430	300	463	375	299	312	343	372	486	238	234	250	433	335	284	318	368	267	303	259	374	430	200	304	477	446
55	2	486	238	234	250	433	335	284	318	368	267	303	259	374	430	200	304	477	446	221	337	396	444	430	300	463	375	299	312	343	372	486	238	234	250	433	335	284	318	368	267	303	259	374	430	200	304	477	446
55	3	486	238	234	250	433	335	284	318	368	267	303	259	374	430	200	304	477	446	221	337	396	444	430	300	463	375	299	312	343	372	486	238	234	250	433	335	284	318	368	267	303	259	374	430	200	304	477	446
55	4	486	238	234	250	433	335	284	318	368	267	303	259	374	430	200	304	477	446	221	337	396	444	430	300	463	375	299	312	343	372	486	238	234	250	433	335	284	318	368	267	303	259	374	430	200	304	477	446
55	5	486	238	234	250	433	335	284	318	368	267	303	259	374	430	200	304	477	446	221	337	396	444	430	300	463	375	299	312	343	372	486	238	234	250	433	335	284	318	368	267	303	259	374	430	200	304	477	446
55	6	486	238	234	250	433	335	284	318	368	267	303	259	374	430	200	304	477	446	221	337	396	444	430	300	463	375	299	312	343	372	486	238	234	250	433	335	284	318	368	267	303	259	374	430	200	304	477	446
56	1	349	222	494	449	431	433	447	478	279	483	420	278	446	234	281	307	313	248	463	370	206	433	202	222	413	297	314	379	218	429	349	222	494	449	431	433	447	478	279	483	420	278	446	234	281	307	313	248
56	2	349	222	494	449	431	433	447	478	279	483	420	278	446	234	281	307	313	248	463	370	206	433	202	222	413	297	314	379	218	429	349	222	494	449	431	433	447	478	279	483	420	278	446	234	281	307	313	248
56	3	349	222	494	449	431	433	447	478	279	483	420	278	446	234	281	307	313	248	463	370	206	433	202	222	413	297	314	379	218	429	349	222	494	449	431	433	447	478	279	483	420	278	446	234	281	307	313	248
56	4	349	222	494	449	431	433	447	478	279	483	420	278	446	234	281	307	313	248	463	370	206	433	202	222	413	297	314	379	218	429	349	222	494	449	431	433	447	478	279	483	420	278	446	234	281	307	313	248
56	5	349	222	494	449	431	433	447	478	279	483	420	278	446	234	281	307	313	248	463	370	206	433	202	222	413	297	314	379	218	429	349	222	494	449	431	433	447	478	279	483	420	278	446	234	281	307	313	248
56	6	349	222	494	449	431	433	447	478	279	483	420	278	446	234	281	307	313	248	463	370	206	433	202	222	413	297	314	379	218	429	349	222	494	449	431	433	447	478	279	483	420	278	446	234	281	307	313	248
57	1	273	489	212	310	488	219	347	425	244	211	246	299	437	238	358	364	462	315	340	289	312	482	435	263	455	462	240	431	419	272	273	489	212	310	488	219	347	425	244	211	246	299	437	238	358	364	462	315
57	2	273	489	212	310	488	219	347	425	244	211	246	299	437	238	358	364	462	315	340	289	312	482	435	263	455	462	240	431	419	272	273	489	212	310	488	219	347	425	244	211	246	299	437	238	358	364	462	315
57	3	273	489	212	310	488	219	347	425	244	211	246	299	437	238	358	364	462	315	340	289	312	482	435	263	455	462	240	431	419	272	273	489	212	310	488	219	347	425	244	211	246	299	437	238	358	364	462	315
57	4	273	489	212	310	488	219	347	425	244	211	246	299	437	238	358	364	462	315	340	289	312	482	435	263	455	462	240	431	419	272	273	489	212	310	488	219	347	425	244	211	246	299	437	238	358	364	462	315
57	5	273	489	212	310	488	219	347	425	244	211	246	299	437	238	358	364	462	315	340	289	312	482	435	263	455	462	240	431	419	272	273	489	212	310	488	219	347	425	244	211	246	299	437	238	358	364	462	315
57	6	273	489	212	310	488	219	347	425	244	211	246	299	437	238	358	364	462	315	340	289	312	482	435	263	455	462	240	431	419	272	273	489	212	310	488	219	347	425	244	211	246	299	437	238	358	364	462	315
58	1	314	426	208	424	454	354	248	451	309	420	236	183	352	272	301	235	255	411	288	474	218	272	295	387	459	452	322	378	424	397	314	426	208	424	454	354	248	451	309	420	236	183	352	272	301	235	255	411
58	2	314	426	208	424	454	354	248	451	309	420	236	183	352	272	301	235	255	411	288	474	218	272	295	387	459	452	322	378	424	397	314	426	208	424	454	354	248	451	309	420	236	183	352	272	301	235	255	411
58	3	314	426	208	424	454	354	248	451	309	420	236	183	352	272	301	235	255	411	288	474	218	272	295	387	459	452	322	378	424	397	314	426	208	424	454	354	248	451	309	420	236	183	352	272	301	235	255	411
58	4	314	426	208	424	454	354	248	451	309	420	236	183	352	272	301	235	255	411	288	474	218	272	295	387	459	452	322	378	424	397	314	426	208	424	454	354	248	451	309	420	236	183	352	272	301	235	255	411
58	5	314	426	208	424	454	354	248	451	309	420	236	183	352	272	301	235	255	411	288	474	218	272	295	387	459	452	322	378	424	397	314	426	208	424	454	354	248	451	309	420	236	183	352	272	301	235	255	411
58	6	314	426	208	424	454	354	248	451	309	420	236	183	352	272	301	235	255	411	288	474	218	272	295	387	459	452	322	378	424	397	314	426	208	424	454	354	248	451	309	420	236	183	352	272	301	235	255	411
59	1	467	321	318	431	405	433	341	400	222	304	220	431	300	225	486	216	388	449	241	398	227	340	258	417	310	203	337	425	317	358	467	321	318	431	405	433	341	400	222	304	220	431	300	225	486	216	388	449
59	2	467	321	318	431	405	433	341	400	222	304	220	431	300	225	486	216	388	449	241	398	227	340	258	417	310	203	337	425	317	358	467	321	318	431	405	433	341	400	222	304	220	431	300	225	486	216	388	449
59	3	467	321	318	431	405	433	341	400	222	304	220	431	300	225	486	216	388	449	241	398	227	340	258	417	310	203	337	425	317	358	467	321	318	431	405	433	341	400	222	304	220	431	300	225	486	216	388	449
59	4	467	321	318	431	405	433	341	400	222	304	220	431	300	225	486	216	388	449	241	398	227	340	258	417	310	203	337	425	317	358	467	321	318	431	405	433	341	400	222	304	220	431	300	225	486	216	388	449
59	5	467	321	318	431	405	433	341	400	222	304	220	431	300	225	486	216	388	449	241	398	227	340	258	417	310	203	337	425	317	358	467	321	318	431	405	433	341	400	222	304	220	431	300	225	486	216	388	449
59	6	467	321	318	431	405	433	341	400	222	304	220	431	300	225	486	216	388	449	241	398	227	340	258	417	310	203	337	425	317	358	467	321	318	431	405	433	341	400	222	304	220	431	300	225	486	216	388	449
60	1	395	362	332	440	311	250	467	373	398	327	220	215	241	433	368	218	422	196	496	240	433	278	323	312	449	248	241	394	259	441	395	362	332	440	311	250	467	373	398	327	220	215	241	433	368	218	422	196
60	2	395	362	332	440	311	250	467	373	398	327	220	215	241	433	368	218	422	196	496	240	433	278	323	312	449	248	241	394	259	441	395	362	332	440	311	250	467	373	398	327	220	215	241	433	368	218	422	196
60	3	395	362	332	440	311	250	467	373	398	327	220	215	241	433	368	218	422	196	496	240	433	278	323	312	449	248	241	394	259	441	395	362	332	440	311	250	467	373	398	327	220	215	241	433	368	218	422	196
60	4	395	362	332	440	311	250	467	373	398	327	220	215	241	433	368	218	422	196	496	240	433	278	323	312	449	248	241	394	259	441	395	362	332	440	311	250	467	373	398	327	220	215	241	433	368	218	422	196
60	5	395	362	332	440	311	250	467	373	398	327	220	215	241	433	368	218	422	196	496	240	433	278	323	312	449	248	241	394	259	441	395	362	332	440	311	250	467	373	398	327	220	215	241	433	368	218	422	196
60	6	395	362	332	440	311	250	467	373	398	327	220	215	241	433	368	218	422	196	496	240	433	278	323	312	449	248	241	394	259	441	395	362	332	440	311	250	467	373	398	327	220	215	241	433	368	218	422	196
61	1	449	470	390	416	231	207	419	478	440	311	293	433	307	222	335	310	355	486	255	408	330	267	471	336	338	214	334	449	401	438	449	470	390	416	231	207	419	478	440	311	293	433	307	222	335	310	355	486
61	2	449	470	390	416	231	207	419	478	440	311	293	433	307	222	335	310	355	486	255	408	330	267	471	336	338	214	334	449	401	438	449	470	390	416	231	207	419	478	440	311	293	433	307	222	335	310	355	486
61	3	449	470	390	416	231	207	419	478	440	311	293	433	307	222	335	310	355	486	255	408	330	267	471	336	338	214	334	449	401	438	449	470	390	416	231	207	419	478	440	311	293	433	307	222	335	310	355	486
61	4	449	470	390	416	231	207	419	478	440	311	293	433	307	222	335	310	355	486	255	408	330	267	471	336	338	214	334	449	401	438	449	470	390	416	231	207	419	478	440	311	293	433	307	222	335	310	355	486
61	5	449	470	390	416	231	207	419	478	440	311	293	433	307	222	335	310	355	486	255	408	330	267	471	336	338	214	334	449	401	438	449	470	390	416	231	207	419	478	440	311	293	433	307	222	335	310	355	486
61	6	449	470	390	416	231	207	419	478	440	311	293	433	307	222	335	310	355	486	255	408	330	267	471	336	338	214	334	449	401	438	449	470	390	416	231	207	419	478	440	311	293	433	307	222	335	310	355	486
62	1	446	246	288	460	476	497	376	279	379	453	410	297	409	404	282	344	334	342	338	403	201	336	449	369	344	384	423	361	451	391	446	246	288	460	476	497	376	279	379	453	410	297	409	404	282	344	334	342
62	2	446	246	288	460	476	497	376	279	379	453	410	297	409	404	282	344	334	342	338	403	201	336	449	369	344	384	423	361	451	391	446	246	288	460	476	497	376	279	379	453	410	297	409	404	282	344	334	342
62	3	446	246	288	460	476	497	376	279	379	453	410	297	409	404	282	344	334	342	338	403	201	336	449	369	344	384	423	361	451	391	446	246	288	460	476	497	376	279	379	453	410	297	409	404	282	344	334	342
62	4	446	246	288	460	476	497	376	279	379	453	410	297	409	404	282	344	334	342	338	403	201	336	449	369	344	384	423	361	451	391	446	246	288	460	476	497	376	279	379	453	410	297	409	404	282	344	334	342
62	5	446	246	288	460	476	497	376	279	379	453	410	297	409	404	282	344	334	342	338	403	201	336	449	369	344	384	423	361	451	391	446	246	288	460	476	497	376	279	379	453	410	297	409	404	282	344	334	342
62	6	446	246	288	460	476	497	376	279	379	453	410	297	409	404	282	344	334	342	338	403	201	336	449	369	344	384	423	361	451	391	446	246	288	460	476	497	376	279	379	453	410	297	409	404	282	344	334	342
63	1	223	462	413	199	216	309	457	374	320	389	452	444	373	331	356	423	447	215	378	286	413	245	243	331	233	424	386	298	320	363	223	462	413	199	216	309	457	374	320	389	452	444	373	331	356	423	447	215
63	2	223	462	413	199	216	309	457	374	320	389	452	444	373	331	356	423	447	215	378	286	413	245	243	331	233	424	386	298	320	363	223	462	413	199	216	309	457	374	320	389	452	444	373	331	356	423	447	215
63	3	223	462	413	199	216	309	457	374	320	389	452	444	373	331	356	423	447	215	378	286	413	245	243	331	233	424	386	298	320	363	223	462	413	199	216	309	457	374	320	389	452	444	373	331	356	423	447	215
63	4	223	462	413	199	216	309	457	374	320	389	452	444	373	331	356	423	447	215	378	286	413	245	243	331	233	424	386	298	320	363	223	462	413	199	216	309	457	374	320	389	452	444	373	331	356	423	447	215
63	5	223	462	413	199	216	309	457	374	320	389	452	444	373	331	356	423	447	215	378	286	413	245	243	331	233	424	386	298	320	363	223	462	413	199	216	309	457	374	320	389	452	444	373	331	356	423	447	215
63	6	223	462	413	199	216	309	457	374	320	389	452	444	373	331	356	423	447	215	378	286	413	245	243	331	233	424	386	298	320	363	223	462	413	199	216	309	457	374	320	389	452	444	373	331	356	423	447	215
64	1	356	263	451	442	211	390	322	267	429	341	420	359	189	382	424	475	218	236	380	447	232	455	417	388	291	197	270	252	441	251	356	263	451	442	211	390	322	267	429	341	420	359	189	382	424	475	218	236
64	2	356	263	451	442	211	390	322	267	429	341	420	359	189	382	424	475	218	236	380	447	232	455	417	388	291	197	270	252	441	251	356	263	451	442	211	390	322	267	429	341	420	359	189	382	424	475	218	236
64	3	356	263	451	442	211	390	322	267	429	341	420	359	189	382	424	475	218	236	380	447	232	455	417	388	291	197	270	252	441	251	356	263	451	442	211	390	322	267	429	341	420	359	189	382	424	475	218	236
64	4	356	263	451	442	211	390	322	267	429	341	420	359	189	382	424	475	218	236	380	447	232	455	417	388	291	197	270	252	441	251	356	263	451	442	211	390	322	267	429	341	420	359	189	382	424	475	218	236
64	5	356	263	451	442	211	390	322	267	429	341	420	359	189	382	424	475	218	236	380	447	232	455	417	388	291	197	270	252	441	251	356	263	451	442	211	390	322	267	429	341	420	359	189	382	424	475	218	236
64	6	356	263	451	442	211	390	322	267	429	341	420	359	189	382	424	475	218	236	380	447	232	455	417	388	291	197	270	252	441	251	356	263	451	442	211	390	322	267	429	341	420	359	189	382	424	475	218	236
65	1	410	274	301	339	297	467	438	407	472	219	405	204	400	308	268	479	239	364	448	345	453	417	442	286	253	417	214	194	290	334	410	274	301	339	297	467	438	407	472	219	405	204	400	308	268	479	239	364
65	2	410	274	301	339	297	467	438	407	472	219	405	204	400	308	268	479	239	364	448	345	453	417	442	286	253	417	214	194	290	334	410	274	301	339	297	467	438	407	472	219	405	204	400	308	268	479	239	364
65	3	410	274	301	339	297	467	438	407	472	219	405	204	400	308	268	479	239	364	448	345	453	417	442	286	253	417	214	194	290	334	410	274	301	339	297	467	438	407	472	219	405	204	400	308	268	479	239	364
65	4	410	274	301	339	297	467	438	407	472	219	405	204	400	308	268	479	239	364	448	345	453	417	442	286	253	417	214	194	290	334	410	274	301	339	297	467	438	407	472	219	405	204	400	308	268	479	239	364
65	5	410	274	301	339	297	467	438	407	472	219	405	204	400	308	268	479	239	364	448	345	453	417	442	286	253	417	214	194	290	334	410	274	301	339	297	467	438	407	472	219	405	204	400	308	268	479	239	364
65	6	410	274	301	339	297	467	438	407	472	219	405	204	400	308	268	479	239	364	448	345	453	417	442	286	253	417	214	194	290	334	410	274	301	339	297	467	438	407	472	219	405	204	400	308	268	479	239	364
66	1	267	453	236	292	435	375	258	337	331	427	308	355	317	224	349	248	379	352	392	316	349	322	443	415	407	227	422	366	352	335	267	453	236	292	435	375	258	337	331	427	308	355	317	224	349	248	379	352
66	2	267	453	236	292	435	375	258	337	331	427	308	355	317	224	349	248	379	352	392	316	349	322	443	415	407	227	422	366	352	335	267	453	236	292	435	375	258	337	331	427	308	355	317	224	349	248	379	352
66	3	267	453	236	292	435	375	258	337	331	427	308	355	317	224	349	248	379	352	392	316	349	322	443	415	407	227	422	366	352	335	267	453	236	292	435	375	258	337	331	427	308	355	317	224	349	248	379	352
66	4	267	453	236	292	435	375	258	337	331	427	308	355	317	224	349	248	379	352	392	316	349	322	443	415	407	227	422	366	352	335	267	453	236	292	435	375	258	337	331	427	308	355	317	224	349	248	379	352
66	5	267	453	236	292	435	375	258	337	331	427	308	355	317	224	349	248	379	352	392	316	349	322	443	415	407	227	422	366	352	335	267	453	236	292	435	375	258	337	331	427	308	355	317	224	349	248	379	352
66	6	267	453	236	292	435	375	258	337	331	427	308	355	317	224	349	248	379	352	392	316	349	322	443	415	407	227	422	366	352	335	267	453	236	292	435	375	258	337	331	427	308	355	317	224	349	248	379	352
67	1	329	200	379	422	214	418	242	300	390	249	419	416	311	380	244	426	377	392	316	449	232	391	273	417	450	268	394	445	429	485	329	200	379	422	214	418	242	300	390	249	419	416	311	380	244	426	377	392
67	2	329	200	379	422	214	418	242	300	390	249	419	416	311	380	244	426	377	392	316	449	232	391	273	417	450	268	394	445	429	485	329	200	379	422	214	418	242	300	390	249	419	416	311	380	244	426	377	392
67	3	329	200	379	422	214	418	242	300	390	249	419	416	311	380	244	426	377	392	316	449	232	391	273	417	450	268	394	445	429	485	329	200	379	422	214	418	242	300	390	249	419	416	311	380	244	426	377	392
67	4	329	200	379	422	214	418	242	300	390	249	419	416	311	380	244	426	377	392	316	449	232	391	273	417	450	268	394	445	429	485	329	200	379	422	214	418	242	300	390	249	419	416	311	380	244	426	377	392
67	5	329	200	379	422	214	418	242	300	390	249	419	416	311	380	244	426	377	392	316	449	232	391	273	417	450	268	394	445	429	485	329	200	379	422	214	418	242	300	390	249	419	416	311	380	244	426	377	392
67	6	329	200	379	422	214	418	242	300	390	249	419	416	311	380	244	426	377	392	316	449	232	391	273	417	450	268	394	445	429	485	329	200	379	422	214	418	242	300	390	249	419	416	311	380	244	426	377	392
68	1	336	437	191	358	434	427	249	340	395	291	392	350	246	333	218	244	340	232	263	426	194	472	435	367	510	438	378	259	368	216	336	437	191	358	434	427	249	340	395	291	392	350	246	333	218	244	340	232
68	2	336	437	191	358	434	427	249	340	395	291	392	350	246	333	218	244	340	232	263	426	194	472	435	367	510	438	378	259	368	216	336	437	191	358	434	427	249	340	395	291	392	350	246	333	218	244	340	232
68	3	336	437	191	358	434	427	249	340	395	291	392	350	246	333	218	244	340	232	263	426	194	472	435	367	510	438	378	259	368	216	336	437	191	358	434	427	249	340	395	291	392	350	246	333	218	244	340	232
68	4	336	437	191	358	434	427	249	340	395	291	392	350	246	333	218	244	340	232	263	426	194	472	435	367	510	438	378	259	368	216	336	437	191	358	434	427	249	340	395	291	392	350	246	333	218	244	340	232
68	5	336	437	191	358	434	427	249	340	395	291	392	350	246	333	218	244	340	232	263	426	194	472	435	367	510	438	378	259	368	216	336	437	191	358	434	427	249	340	395	291	392	350	246	333	218	244	340	232
68	6	336	437	191	358	434	427	249	340	395	291	392	350	246	333	218	244	340	232	263	426	194	472	435	367	510	438	378	259	368	216	336	437	191	358	434	427	249	340	395	291	392	350	246	333	218	244	340	232
69	1	259	311	254	269	408	330	220	217	273	268	194	249	333	215	277	323	304	307	345	345	363	312	450	353	501	318	278	399	209	464	259	311	254	269	408	330	220	217	273	268	194	249	333	215	277	323	304	307
69	2	259	311	254	269	408	330	220	217	273	268	194	249	333	215	277	323	304	307	345	345	363	312	450	353	501	318	278	399	209	464	259	311	254	269	408	330	220	217	273	268	194	249	333	215	277	323	304	307
69	3	259	311	254	269	408	330	220	217	273	268	194	249	333	215	277	323	304	307	345	345	363	312	450	353	501	318	278	399	209	464	259	311	254	269	408	330	220	217	273	268	194	249	333	215	277	323	304	307
69	4	259	311	254	269	408	330	220	217	273	268	194	249	333	215	277	323	304	307	345	345	363	312	450	353	501	318	278	399	209	464	259	311	254	269	408	330	220	217	273	268	194	249	333	215	277	323	304	307
69	5	259	311	254	269	408	330	220	217	273	268	194	249	333	215	277	323	304	307	345	345	363	312	450	353	501	318	278	399	209	464	259	311	254	269	408	330	220	217	273	268	194	249	333	215	277	323	304	307
69	6	259	311	254	269	408	330	220	217	273	268	194	249	333	215	277	323	304	307	345	345	363	312	450	353	501	318	278	399	209	464	259	311	254	269	408	330	220	217	273	268	194	249	333	215	277	323	304	307
70	1	259	385	368	270	275	397	379	322	418	213	352	350	437	429	283	493	303	317	289	335	245	378	485	443	433	372	261	344	468	238	259	385	368	270	275	397	379	322	418	213	352	350	437	429	283	493	303	317
70	2	259	385	368	270	275	397	379	322	418	213	352	350	437	429	283	493	303	317	289	335	245	378	485	443	433	372	261	344	468	238	259	385	368	270	275	397	379	322	418	213	352	350	437	429	283	493	303	317
70	3	259	385	368	270	275	397	379	322	418	213	352	350	437	429	283	493	303	317	289	335	245	378	485	443	433	372	261	344	468	238	259	385	368	270	275	397	379	322	418	213	352	350	437	429	283	493	303	317
70	4	259	385	368	270	275	397	379	322	418	213	352	350	437	429	283	493	303	317	289	335	245	378	485	443	433	372	261	344	468	238	259	385	368	270	275	397	379	322	418	213	352	350	437	429	283	493	303	317
70	5	259	385	368	270	275	397	379	322	418	213	352	350	437	429	283	493	303	317	289	335	245	378	485	443	433	372	261	344	468	238	259	385	368	270	275	397	379	322	418	213	352	350	437	429	283	493	303	317
70	6	259	385	368	270	275	397	379	322	418	213	352	350	437	429	283	493	303	317	289	335	245	378	485	443	433	372	261	344	468	238	259	385	368	270	275	397	379	322	418	213	352	350	437	429	283	493	303	317
71	1	249	408	221	473	203	332	354	480	260	358	463	360	340	473	243	352	396	206	380	382	363	472	482	326	256	455	241	467	234	349	249	408	221	473	203	332	354	480	260	358	463	360	340	473	243	352	396	206
71	2	249	408	221	473	203	332	354	480	260	358	463	360	340	473	243	352	396	206	380	382	363	472	482	326	256	455	241	467	234	349	249	408	221	473	203	332	354	480	260	358	463	360	340	473	243	352	396	206
71	3	249	408	221	473	203	332	354	480	260	358	463	360	340	473	243	352	396	206	380	382	363	472	482	326	256	455	241	467	234	349	249	408	221	473	203	332	354	480	260	358	463	360	340	473	243	352	396	206
71	4	249	408	221	473	203	332	354	480	260	358	463	360	340	473	243	352	396	206	380	382	363	472	482	326	256	455	241	467	234	349	249	408	221	473	203	332	354	480	260	358	463	360	340	473	243	352	396	206
71	5	249	408	221	473	203	332	354	480	260	358	463	360	340	473	243	352	396	206	380	382	363	472	482	326	256	455	241	467	234	349	249	408	221	473	203	332	354	480	260	358	463	360	340	473	243	352	396	206
71	6	249	408	221	473	203	332	354	480	260	358	463	360	340	473	243	352	396	206	380	382	363	472	482	326	256	455	241	467	234	349	249	408	221	473	203	332	354	480	260	358	463	360	340	473	243	352	396	206
[truncated: 42 more columns]
