# Supplementary material for: Correction: Modelling Influence and Opinion Evolution in Online Collective Behaviour
Source: PLoS One. 2020 Mar 12;15(3):e0230584. doi: 10.1371/journal.pone.0230584 (PMC7067384; doi:10.1371/journal.pone.0230584)
Supplement: S1 Dataset — (ZIP) [file pone.0230584.s001.zip › Xtruth_gauging_game_plos_one_header.csv]

	game (column)	1	2	3	4	5	6	7	8	9	10	11	12	13	14	15	16	17	18	19	20	21	22	23	24	25	26	27	28	29	30	1	2	3	4	5	6	7	8	9	10	11	12	13	14	15	16	17	18
	round (column)	1	1	1	1	1	1	1	1	1	1	1	1	1	1	1	1	1	1	1	1	1	1	1	1	1	1	1	1	1	1	2	2	2	2	2	2	2	2	2	2	2	2	2	2	2	2	2	2
gameset (line)	player (line)
1	1	61	40	48	62	31	64	27	62	65	59	55	68	55	38	60	42	31	62	64	40	49	36	33	63	55	58	59	29	60	44	61	40	48	62	31	64	27	62	65	59	55	68	55	38	60	42	31	62
1	2	61	40	48	62	31	64	27	62	65	59	55	68	55	38	60	42	31	62	64	40	49	36	33	63	55	58	59	29	60	44	61	40	48	62	31	64	27	62	65	59	55	68	55	38	60	42	31	62
1	3	61	40	48	62	31	64	27	62	65	59	55	68	55	38	60	42	31	62	64	40	49	36	33	63	55	58	59	29	60	44	61	40	48	62	31	64	27	62	65	59	55	68	55	38	60	42	31	62
1	4	61	40	48	62	31	64	27	62	65	59	55	68	55	38	60	42	31	62	64	40	49	36	33	63	55	58	59	29	60	44	61	40	48	62	31	64	27	62	65	59	55	68	55	38	60	42	31	62
1	5	61	40	48	62	31	64	27	62	65	59	55	68	55	38	60	42	31	62	64	40	49	36	33	63	55	58	59	29	60	44	61	40	48	62	31	64	27	62	65	59	55	68	55	38	60	42	31	62
1	6	61	40	48	62	31	64	27	62	65	59	55	68	55	38	60	42	31	62	64	40	49	36	33	63	55	58	59	29	60	44	61	40	48	62	31	64	27	62	65	59	55	68	55	38	60	42	31	62
2	1	30	56	33	31	21	37	36	36	65	59	58	37	29	44	58	38	39	32	41	41	74	35	40	26	32	54	38	36	61	38	30	56	33	31	21	37	36	36	65	59	58	37	29	44	58	38	39	32
2	2	30	56	33	31	21	37	36	36	65	59	58	37	29	44	58	38	39	32	41	41	74	35	40	26	32	54	38	36	61	38	30	56	33	31	21	37	36	36	65	59	58	37	29	44	58	38	39	32
2	3	30	56	33	31	21	37	36	36	65	59	58	37	29	44	58	38	39	32	41	41	74	35	40	26	32	54	38	36	61	38	30	56	33	31	21	37	36	36	65	59	58	37	29	44	58	38	39	32
2	4	30	56	33	31	21	37	36	36	65	59	58	37	29	44	58	38	39	32	41	41	74	35	40	26	32	54	38	36	61	38	30	56	33	31	21	37	36	36	65	59	58	37	29	44	58	38	39	32
2	5	30	56	33	31	21	37	36	36	65	59	58	37	29	44	58	38	39	32	41	41	74	35	40	26	32	54	38	36	61	38	30	56	33	31	21	37	36	36	65	59	58	37	29	44	58	38	39	32
2	6	30	56	33	31	21	37	36	36	65	59	58	37	29	44	58	38	39	32	41	41	74	35	40	26	32	54	38	36	61	38	30	56	33	31	21	37	36	36	65	59	58	37	29	44	58	38	39	32
3	1	50	56	39	50	35	64	34	29	36	29	66	34	39	52	68	32	31	33	56	38	32	58	62	34	30	34	36	53	61	51	50	56	39	50	35	64	34	29	36	29	66	34	39	52	68	32	31	33
3	2	50	56	39	50	35	64	34	29	36	29	66	34	39	52	68	32	31	33	56	38	32	58	62	34	30	34	36	53	61	51	50	56	39	50	35	64	34	29	36	29	66	34	39	52	68	32	31	33
3	3	50	56	39	50	35	64	34	29	36	29	66	34	39	52	68	32	31	33	56	38	32	58	62	34	30	34	36	53	61	51	50	56	39	50	35	64	34	29	36	29	66	34	39	52	68	32	31	33
3	4	50	56	39	50	35	64	34	29	36	29	66	34	39	52	68	32	31	33	56	38	32	58	62	34	30	34	36	53	61	51	50	56	39	50	35	64	34	29	36	29	66	34	39	52	68	32	31	33
3	5	50	56	39	50	35	64	34	29	36	29	66	34	39	52	68	32	31	33	56	38	32	58	62	34	30	34	36	53	61	51	50	56	39	50	35	64	34	29	36	29	66	34	39	52	68	32	31	33
3	6	50	56	39	50	35	64	34	29	36	29	66	34	39	52	68	32	31	33	56	38	32	58	62	34	30	34	36	53	61	51	50	56	39	50	35	64	34	29	36	29	66	34	39	52	68	32	31	33
4	1	43	67	45	36	61	31	49	40	53	31	46	38	53	57	44	39	62	32	31	47	41	35	38	32	47	41	39	31	55	59	43	67	45	36	61	31	49	40	53	31	46	38	53	57	44	39	62	32
4	2	43	67	45	36	61	31	49	40	53	31	46	38	53	57	44	39	62	32	31	47	41	35	38	32	47	41	39	31	55	59	43	67	45	36	61	31	49	40	53	31	46	38	53	57	44	39	62	32
4	3	43	67	45	36	61	31	49	40	53	31	46	38	53	57	44	39	62	32	31	47	41	35	38	32	47	41	39	31	55	59	43	67	45	36	61	31	49	40	53	31	46	38	53	57	44	39	62	32
4	4	43	67	45	36	61	31	49	40	53	31	46	38	53	57	44	39	62	32	31	47	41	35	38	32	47	41	39	31	55	59	43	67	45	36	61	31	49	40	53	31	46	38	53	57	44	39	62	32
4	5	43	67	45	36	61	31	49	40	53	31	46	38	53	57	44	39	62	32	31	47	41	35	38	32	47	41	39	31	55	59	43	67	45	36	61	31	49	40	53	31	46	38	53	57	44	39	62	32
4	6	43	67	45	36	61	31	49	40	53	31	46	38	53	57	44	39	62	32	31	47	41	35	38	32	47	41	39	31	55	59	43	67	45	36	61	31	49	40	53	31	46	38	53	57	44	39	62	32
5	1	44	30	56	22	53	58	65	40	26	50	46	62	33	35	48	31	46	42	64	65	35	43	42	52	31	69	33	56	64	43	44	30	56	22	53	58	65	40	26	50	46	62	33	35	48	31	46	42
5	2	44	30	56	22	53	58	65	40	26	50	46	62	33	35	48	31	46	42	64	65	35	43	42	52	31	69	33	56	64	43	44	30	56	22	53	58	65	40	26	50	46	62	33	35	48	31	46	42
5	3	44	30	56	22	53	58	65	40	26	50	46	62	33	35	48	31	46	42	64	65	35	43	42	52	31	69	33	56	64	43	44	30	56	22	53	58	65	40	26	50	46	62	33	35	48	31	46	42
5	4	44	30	56	22	53	58	65	40	26	50	46	62	33	35	48	31	46	42	64	65	35	43	42	52	31	69	33	56	64	43	44	30	56	22	53	58	65	40	26	50	46	62	33	35	48	31	46	42
5	5	44	30	56	22	53	58	65	40	26	50	46	62	33	35	48	31	46	42	64	65	35	43	42	52	31	69	33	56	64	43	44	30	56	22	53	58	65	40	26	50	46	62	33	35	48	31	46	42
5	6	44	30	56	22	53	58	65	40	26	50	46	62	33	35	48	31	46	42	64	65	35	43	42	52	31	69	33	56	64	43	44	30	56	22	53	58	65	40	26	50	46	62	33	35	48	31	46	42
6	1	66	62	34	63	29	47	66	58	53	31	42	41	35	39	38	33	34	50	67	50	38	55	52	28	69	37	42	32	33	44	66	62	34	63	29	47	66	58	53	31	42	41	35	39	38	33	34	50
6	2	66	62	34	63	29	47	66	58	53	31	42	41	35	39	38	33	34	50	67	50	38	55	52	28	69	37	42	32	33	44	66	62	34	63	29	47	66	58	53	31	42	41	35	39	38	33	34	50
6	3	66	62	34	63	29	47	66	58	53	31	42	41	35	39	38	33	34	50	67	50	38	55	52	28	69	37	42	32	33	44	66	62	34	63	29	47	66	58	53	31	42	41	35	39	38	33	34	50
6	4	66	62	34	63	29	47	66	58	53	31	42	41	35	39	38	33	34	50	67	50	38	55	52	28	69	37	42	32	33	44	66	62	34	63	29	47	66	58	53	31	42	41	35	39	38	33	34	50
6	5	66	62	34	63	29	47	66	58	53	31	42	41	35	39	38	33	34	50	67	50	38	55	52	28	69	37	42	32	33	44	66	62	34	63	29	47	66	58	53	31	42	41	35	39	38	33	34	50
6	6	66	62	34	63	29	47	66	58	53	31	42	41	35	39	38	33	34	50	67	50	38	55	52	28	69	37	42	32	33	44	66	62	34	63	29	47	66	58	53	31	42	41	35	39	38	33	34	50
7	1	51	38	61	56	35	52	41	34	36	48	23	43	57	38	45	38	55	40	48	21	50	26	45	60	55	32	40	30	34	42	51	38	61	56	35	52	41	34	36	48	23	43	57	38	45	38	55	40
7	2	51	38	61	56	35	52	41	34	36	48	23	43	57	38	45	38	55	40	48	21	50	26	45	60	55	32	40	30	34	42	51	38	61	56	35	52	41	34	36	48	23	43	57	38	45	38	55	40
7	3	51	38	61	56	35	52	41	34	36	48	23	43	57	38	45	38	55	40	48	21	50	26	45	60	55	32	40	30	34	42	51	38	61	56	35	52	41	34	36	48	23	43	57	38	45	38	55	40
7	4	51	38	61	56	35	52	41	34	36	48	23	43	57	38	45	38	55	40	48	21	50	26	45	60	55	32	40	30	34	42	51	38	61	56	35	52	41	34	36	48	23	43	57	38	45	38	55	40
7	5	51	38	61	56	35	52	41	34	36	48	23	43	57	38	45	38	55	40	48	21	50	26	45	60	55	32	40	30	34	42	51	38	61	56	35	52	41	34	36	48	23	43	57	38	45	38	55	40
7	6	51	38	61	56	35	52	41	34	36	48	23	43	57	38	45	38	55	40	48	21	50	26	45	60	55	32	40	30	34	42	51	38	61	56	35	52	41	34	36	48	23	43	57	38	45	38	55	40
8	1	29	60	44	30	56	33	31	21	37	36	36	65	59	58	37	29	44	58	38	39	32	41	41	74	35	40	26	32	54	38	29	60	44	30	56	33	31	21	37	36	36	65	59	58	37	29	44	58
8	2	29	60	44	30	56	33	31	21	37	36	36	65	59	58	37	29	44	58	38	39	32	41	41	74	35	40	26	32	54	38	29	60	44	30	56	33	31	21	37	36	36	65	59	58	37	29	44	58
8	3	29	60	44	30	56	33	31	21	37	36	36	65	59	58	37	29	44	58	38	39	32	41	41	74	35	40	26	32	54	38	29	60	44	30	56	33	31	21	37	36	36	65	59	58	37	29	44	58
8	4	29	60	44	30	56	33	31	21	37	36	36	65	59	58	37	29	44	58	38	39	32	41	41	74	35	40	26	32	54	38	29	60	44	30	56	33	31	21	37	36	36	65	59	58	37	29	44	58
8	5	29	60	44	30	56	33	31	21	37	36	36	65	59	58	37	29	44	58	38	39	32	41	41	74	35	40	26	32	54	38	29	60	44	30	56	33	31	21	37	36	36	65	59	58	37	29	44	58
8	6	29	60	44	30	56	33	31	21	37	36	36	65	59	58	37	29	44	58	38	39	32	41	41	74	35	40	26	32	54	38	29	60	44	30	56	33	31	21	37	36	36	65	59	58	37	29	44	58
9	1	36	61	38	50	56	39	50	35	64	34	29	36	29	66	34	39	52	68	32	31	33	56	38	32	58	62	34	30	34	36	36	61	38	50	56	39	50	35	64	34	29	36	29	66	34	39	52	68
9	2	36	61	38	50	56	39	50	35	64	34	29	36	29	66	34	39	52	68	32	31	33	56	38	32	58	62	34	30	34	36	36	61	38	50	56	39	50	35	64	34	29	36	29	66	34	39	52	68
9	3	36	61	38	50	56	39	50	35	64	34	29	36	29	66	34	39	52	68	32	31	33	56	38	32	58	62	34	30	34	36	36	61	38	50	56	39	50	35	64	34	29	36	29	66	34	39	52	68
9	4	36	61	38	50	56	39	50	35	64	34	29	36	29	66	34	39	52	68	32	31	33	56	38	32	58	62	34	30	34	36	36	61	38	50	56	39	50	35	64	34	29	36	29	66	34	39	52	68
9	5	36	61	38	50	56	39	50	35	64	34	29	36	29	66	34	39	52	68	32	31	33	56	38	32	58	62	34	30	34	36	36	61	38	50	56	39	50	35	64	34	29	36	29	66	34	39	52	68
9	6	36	61	38	50	56	39	50	35	64	34	29	36	29	66	34	39	52	68	32	31	33	56	38	32	58	62	34	30	34	36	36	61	38	50	56	39	50	35	64	34	29	36	29	66	34	39	52	68
10	1	53	61	51	35	35	27	23	46	30	59	52	48	29	45	38	58	22	60	37	40	72	52	65	51	57	50	63	66	67	53	53	61	51	35	35	27	23	46	30	59	52	48	29	45	38	58	22	60
10	2	53	61	51	35	35	27	23	46	30	59	52	48	29	45	38	58	22	60	37	40	72	52	65	51	57	50	63	66	67	53	53	61	51	35	35	27	23	46	30	59	52	48	29	45	38	58	22	60
10	3	53	61	51	35	35	27	23	46	30	59	52	48	29	45	38	58	22	60	37	40	72	52	65	51	57	50	63	66	67	53	53	61	51	35	35	27	23	46	30	59	52	48	29	45	38	58	22	60
10	4	53	61	51	35	35	27	23	46	30	59	52	48	29	45	38	58	22	60	37	40	72	52	65	51	57	50	63	66	67	53	53	61	51	35	35	27	23	46	30	59	52	48	29	45	38	58	22	60
10	5	53	61	51	35	35	27	23	46	30	59	52	48	29	45	38	58	22	60	37	40	72	52	65	51	57	50	63	66	67	53	53	61	51	35	35	27	23	46	30	59	52	48	29	45	38	58	22	60
10	6	53	61	51	35	35	27	23	46	30	59	52	48	29	45	38	58	22	60	37	40	72	52	65	51	57	50	63	66	67	53	53	61	51	35	35	27	23	46	30	59	52	48	29	45	38	58	22	60
11	1	27	62	65	59	55	68	55	38	60	42	31	62	64	40	49	36	33	63	55	58	59	29	60	44	30	56	33	31	21	37	27	62	65	59	55	68	55	38	60	42	31	62	64	40	49	36	33	63
11	2	27	62	65	59	55	68	55	38	60	42	31	62	64	40	49	36	33	63	55	58	59	29	60	44	30	56	33	31	21	37	27	62	65	59	55	68	55	38	60	42	31	62	64	40	49	36	33	63
11	3	27	62	65	59	55	68	55	38	60	42	31	62	64	40	49	36	33	63	55	58	59	29	60	44	30	56	33	31	21	37	27	62	65	59	55	68	55	38	60	42	31	62	64	40	49	36	33	63
11	4	27	62	65	59	55	68	55	38	60	42	31	62	64	40	49	36	33	63	55	58	59	29	60	44	30	56	33	31	21	37	27	62	65	59	55	68	55	38	60	42	31	62	64	40	49	36	33	63
11	5	27	62	65	59	55	68	55	38	60	42	31	62	64	40	49	36	33	63	55	58	59	29	60	44	30	56	33	31	21	37	27	62	65	59	55	68	55	38	60	42	31	62	64	40	49	36	33	63
11	6	27	62	65	59	55	68	55	38	60	42	31	62	64	40	49	36	33	63	55	58	59	29	60	44	30	56	33	31	21	37	27	62	65	59	55	68	55	38	60	42	31	62	64	40	49	36	33	63
12	1	36	36	65	59	58	37	29	44	58	38	39	32	41	41	74	35	40	26	32	54	38	36	61	38	50	56	39	50	35	64	36	36	65	59	58	37	29	44	58	38	39	32	41	41	74	35	40	26
12	2	36	36	65	59	58	37	29	44	58	38	39	32	41	41	74	35	40	26	32	54	38	36	61	38	50	56	39	50	35	64	36	36	65	59	58	37	29	44	58	38	39	32	41	41	74	35	40	26
12	3	36	36	65	59	58	37	29	44	58	38	39	32	41	41	74	35	40	26	32	54	38	36	61	38	50	56	39	50	35	64	36	36	65	59	58	37	29	44	58	38	39	32	41	41	74	35	40	26
12	4	36	36	65	59	58	37	29	44	58	38	39	32	41	41	74	35	40	26	32	54	38	36	61	38	50	56	39	50	35	64	36	36	65	59	58	37	29	44	58	38	39	32	41	41	74	35	40	26
12	5	36	36	65	59	58	37	29	44	58	38	39	32	41	41	74	35	40	26	32	54	38	36	61	38	50	56	39	50	35	64	36	36	65	59	58	37	29	44	58	38	39	32	41	41	74	35	40	26
12	6	36	36	65	59	58	37	29	44	58	38	39	32	41	41	74	35	40	26	32	54	38	36	61	38	50	56	39	50	35	64	36	36	65	59	58	37	29	44	58	38	39	32	41	41	74	35	40	26
13	1	34	29	36	29	66	34	39	52	68	32	31	33	56	38	32	58	62	34	30	34	36	53	61	51	35	35	27	23	46	30	34	29	36	29	66	34	39	52	68	32	31	33	56	38	32	58	62	34
13	2	34	29	36	29	66	34	39	52	68	32	31	33	56	38	32	58	62	34	30	34	36	53	61	51	35	35	27	23	46	30	34	29	36	29	66	34	39	52	68	32	31	33	56	38	32	58	62	34
13	3	34	29	36	29	66	34	39	52	68	32	31	33	56	38	32	58	62	34	30	34	36	53	61	51	35	35	27	23	46	30	34	29	36	29	66	34	39	52	68	32	31	33	56	38	32	58	62	34
13	4	34	29	36	29	66	34	39	52	68	32	31	33	56	38	32	58	62	34	30	34	36	53	61	51	35	35	27	23	46	30	34	29	36	29	66	34	39	52	68	32	31	33	56	38	32	58	62	34
13	5	34	29	36	29	66	34	39	52	68	32	31	33	56	38	32	58	62	34	30	34	36	53	61	51	35	35	27	23	46	30	34	29	36	29	66	34	39	52	68	32	31	33	56	38	32	58	62	34
13	6	34	29	36	29	66	34	39	52	68	32	31	33	56	38	32	58	62	34	30	34	36	53	61	51	35	35	27	23	46	30	34	29	36	29	66	34	39	52	68	32	31	33	56	38	32	58	62	34
14	1	59	52	48	29	45	38	58	22	60	37	40	72	52	65	51	57	50	63	66	67	53	50	65	70	39	26	33	29	60	44	59	52	48	29	45	38	58	22	60	37	40	72	52	65	51	57	50	63
14	2	59	52	48	29	45	38	58	22	60	37	40	72	52	65	51	57	50	63	66	67	53	50	65	70	39	26	33	29	60	44	59	52	48	29	45	38	58	22	60	37	40	72	52	65	51	57	50	63
14	3	59	52	48	29	45	38	58	22	60	37	40	72	52	65	51	57	50	63	66	67	53	50	65	70	39	26	33	29	60	44	59	52	48	29	45	38	58	22	60	37	40	72	52	65	51	57	50	63
14	4	59	52	48	29	45	38	58	22	60	37	40	72	52	65	51	57	50	63	66	67	53	50	65	70	39	26	33	29	60	44	59	52	48	29	45	38	58	22	60	37	40	72	52	65	51	57	50	63
14	5	59	52	48	29	45	38	58	22	60	37	40	72	52	65	51	57	50	63	66	67	53	50	65	70	39	26	33	29	60	44	59	52	48	29	45	38	58	22	60	37	40	72	52	65	51	57	50	63
14	6	59	52	48	29	45	38	58	22	60	37	40	72	52	65	51	57	50	63	66	67	53	50	65	70	39	26	33	29	60	44	59	52	48	29	45	38	58	22	60	37	40	72	52	65	51	57	50	63
15	1	30	56	33	31	21	37	36	36	65	59	58	37	29	44	58	38	39	32	41	41	74	35	40	26	32	54	38	36	61	38	30	56	33	31	21	37	36	36	65	59	58	37	29	44	58	38	39	32
15	2	30	56	33	31	21	37	36	36	65	59	58	37	29	44	58	38	39	32	41	41	74	35	40	26	32	54	38	36	61	38	30	56	33	31	21	37	36	36	65	59	58	37	29	44	58	38	39	32
15	3	30	56	33	31	21	37	36	36	65	59	58	37	29	44	58	38	39	32	41	41	74	35	40	26	32	54	38	36	61	38	30	56	33	31	21	37	36	36	65	59	58	37	29	44	58	38	39	32
15	4	30	56	33	31	21	37	36	36	65	59	58	37	29	44	58	38	39	32	41	41	74	35	40	26	32	54	38	36	61	38	30	56	33	31	21	37	36	36	65	59	58	37	29	44	58	38	39	32
15	5	30	56	33	31	21	37	36	36	65	59	58	37	29	44	58	38	39	32	41	41	74	35	40	26	32	54	38	36	61	38	30	56	33	31	21	37	36	36	65	59	58	37	29	44	58	38	39	32
15	6	30	56	33	31	21	37	36	36	65	59	58	37	29	44	58	38	39	32	41	41	74	35	40	26	32	54	38	36	61	38	30	56	33	31	21	37	36	36	65	59	58	37	29	44	58	38	39	32
16	1	50	56	39	50	35	64	34	29	36	29	66	34	39	52	68	32	31	33	56	38	32	58	62	34	30	34	36	53	61	51	50	56	39	50	35	64	34	29	36	29	66	34	39	52	68	32	31	33
16	2	50	56	39	50	35	64	34	29	36	29	66	34	39	52	68	32	31	33	56	38	32	58	62	34	30	34	36	53	61	51	50	56	39	50	35	64	34	29	36	29	66	34	39	52	68	32	31	33
16	3	50	56	39	50	35	64	34	29	36	29	66	34	39	52	68	32	31	33	56	38	32	58	62	34	30	34	36	53	61	51	50	56	39	50	35	64	34	29	36	29	66	34	39	52	68	32	31	33
16	4	50	56	39	50	35	64	34	29	36	29	66	34	39	52	68	32	31	33	56	38	32	58	62	34	30	34	36	53	61	51	50	56	39	50	35	64	34	29	36	29	66	34	39	52	68	32	31	33
16	5	50	56	39	50	35	64	34	29	36	29	66	34	39	52	68	32	31	33	56	38	32	58	62	34	30	34	36	53	61	51	50	56	39	50	35	64	34	29	36	29	66	34	39	52	68	32	31	33
16	6	50	56	39	50	35	64	34	29	36	29	66	34	39	52	68	32	31	33	56	38	32	58	62	34	30	34	36	53	61	51	50	56	39	50	35	64	34	29	36	29	66	34	39	52	68	32	31	33
17	1	35	35	27	23	46	30	59	52	48	29	45	38	58	22	60	37	40	72	52	65	51	57	50	63	66	67	53	50	65	70	35	35	27	23	46	30	59	52	48	29	45	38	58	22	60	37	40	72
17	2	35	35	27	23	46	30	59	52	48	29	45	38	58	22	60	37	40	72	52	65	51	57	50	63	66	67	53	50	65	70	35	35	27	23	46	30	59	52	48	29	45	38	58	22	60	37	40	72
17	3	35	35	27	23	46	30	59	52	48	29	45	38	58	22	60	37	40	72	52	65	51	57	50	63	66	67	53	50	65	70	35	35	27	23	46	30	59	52	48	29	45	38	58	22	60	37	40	72
17	4	35	35	27	23	46	30	59	52	48	29	45	38	58	22	60	37	40	72	52	65	51	57	50	63	66	67	53	50	65	70	35	35	27	23	46	30	59	52	48	29	45	38	58	22	60	37	40	72
17	5	35	35	27	23	46	30	59	52	48	29	45	38	58	22	60	37	40	72	52	65	51	57	50	63	66	67	53	50	65	70	35	35	27	23	46	30	59	52	48	29	45	38	58	22	60	37	40	72
17	6	35	35	27	23	46	30	59	52	48	29	45	38	58	22	60	37	40	72	52	65	51	57	50	63	66	67	53	50	65	70	35	35	27	23	46	30	59	52	48	29	45	38	58	22	60	37	40	72
18	1	39	26	33	43	67	45	36	61	31	49	40	53	31	46	38	53	57	44	39	62	32	31	47	41	35	38	32	47	41	39	39	26	33	43	67	45	36	61	31	49	40	53	31	46	38	53	57	44
18	2	39	26	33	43	67	45	36	61	31	49	40	53	31	46	38	53	57	44	39	62	32	31	47	41	35	38	32	47	41	39	39	26	33	43	67	45	36	61	31	49	40	53	31	46	38	53	57	44
18	3	39	26	33	43	67	45	36	61	31	49	40	53	31	46	38	53	57	44	39	62	32	31	47	41	35	38	32	47	41	39	39	26	33	43	67	45	36	61	31	49	40	53	31	46	38	53	57	44
18	4	39	26	33	43	67	45	36	61	31	49	40	53	31	46	38	53	57	44	39	62	32	31	47	41	35	38	32	47	41	39	39	26	33	43	67	45	36	61	31	49	40	53	31	46	38	53	57	44
18	5	39	26	33	43	67	45	36	61	31	49	40	53	31	46	38	53	57	44	39	62	32	31	47	41	35	38	32	47	41	39	39	26	33	43	67	45	36	61	31	49	40	53	31	46	38	53	57	44
18	6	39	26	33	43	67	45	36	61	31	49	40	53	31	46	38	53	57	44	39	62	32	31	47	41	35	38	32	47	41	39	39	26	33	43	67	45	36	61	31	49	40	53	31	46	38	53	57	44
19	1	31	55	59	44	30	56	22	53	58	65	40	26	50	46	62	33	35	48	31	46	42	64	65	35	43	42	52	31	69	33	31	55	59	44	30	56	22	53	58	65	40	26	50	46	62	33	35	48
19	2	31	55	59	44	30	56	22	53	58	65	40	26	50	46	62	33	35	48	31	46	42	64	65	35	43	42	52	31	69	33	31	55	59	44	30	56	22	53	58	65	40	26	50	46	62	33	35	48
19	3	31	55	59	44	30	56	22	53	58	65	40	26	50	46	62	33	35	48	31	46	42	64	65	35	43	42	52	31	69	33	31	55	59	44	30	56	22	53	58	65	40	26	50	46	62	33	35	48
19	4	31	55	59	44	30	56	22	53	58	65	40	26	50	46	62	33	35	48	31	46	42	64	65	35	43	42	52	31	69	33	31	55	59	44	30	56	22	53	58	65	40	26	50	46	62	33	35	48
19	5	31	55	59	44	30	56	22	53	58	65	40	26	50	46	62	33	35	48	31	46	42	64	65	35	43	42	52	31	69	33	31	55	59	44	30	56	22	53	58	65	40	26	50	46	62	33	35	48
19	6	31	55	59	44	30	56	22	53	58	65	40	26	50	46	62	33	35	48	31	46	42	64	65	35	43	42	52	31	69	33	31	55	59	44	30	56	22	53	58	65	40	26	50	46	62	33	35	48
20	1	56	64	43	66	62	34	63	29	47	66	58	53	31	42	41	35	39	38	33	34	50	67	50	38	55	52	28	69	37	42	56	64	43	66	62	34	63	29	47	66	58	53	31	42	41	35	39	38
20	2	56	64	43	66	62	34	63	29	47	66	58	53	31	42	41	35	39	38	33	34	50	67	50	38	55	52	28	69	37	42	56	64	43	66	62	34	63	29	47	66	58	53	31	42	41	35	39	38
20	3	56	64	43	66	62	34	63	29	47	66	58	53	31	42	41	35	39	38	33	34	50	67	50	38	55	52	28	69	37	42	56	64	43	66	62	34	63	29	47	66	58	53	31	42	41	35	39	38
20	4	56	64	43	66	62	34	63	29	47	66	58	53	31	42	41	35	39	38	33	34	50	67	50	38	55	52	28	69	37	42	56	64	43	66	62	34	63	29	47	66	58	53	31	42	41	35	39	38
20	5	56	64	43	66	62	34	63	29	47	66	58	53	31	42	41	35	39	38	33	34	50	67	50	38	55	52	28	69	37	42	56	64	43	66	62	34	63	29	47	66	58	53	31	42	41	35	39	38
20	6	56	64	43	66	62	34	63	29	47	66	58	53	31	42	41	35	39	38	33	34	50	67	50	38	55	52	28	69	37	42	56	64	43	66	62	34	63	29	47	66	58	53	31	42	41	35	39	38
21	1	32	33	44	51	38	61	56	35	52	41	34	36	48	23	43	57	38	45	38	55	40	48	21	50	26	45	60	45	55	63	32	33	44	51	38	61	56	35	52	41	34	36	48	23	43	57	38	45
21	2	32	33	44	51	38	61	56	35	52	41	34	36	48	23	43	57	38	45	38	55	40	48	21	50	26	45	60	45	55	63	32	33	44	51	38	61	56	35	52	41	34	36	48	23	43	57	38	45
21	3	32	33	44	51	38	61	56	35	52	41	34	36	48	23	43	57	38	45	38	55	40	48	21	50	26	45	60	45	55	63	32	33	44	51	38	61	56	35	52	41	34	36	48	23	43	57	38	45
21	4	32	33	44	51	38	61	56	35	52	41	34	36	48	23	43	57	38	45	38	55	40	48	21	50	26	45	60	45	55	63	32	33	44	51	38	61	56	35	52	41	34	36	48	23	43	57	38	45
21	5	32	33	44	51	38	61	56	35	52	41	34	36	48	23	43	57	38	45	38	55	40	48	21	50	26	45	60	45	55	63	32	33	44	51	38	61	56	35	52	41	34	36	48	23	43	57	38	45
21	6	32	33	44	51	38	61	56	35	52	41	34	36	48	23	43	57	38	45	38	55	40	48	21	50	26	45	60	45	55	63	32	33	44	51	38	61	56	35	52	41	34	36	48	23	43	57	38	45
22	1	61	40	48	62	31	64	27	62	65	59	55	68	55	38	60	42	31	62	64	40	49	36	33	63	55	58	59	29	60	44	61	40	48	62	31	64	27	62	65	59	55	68	55	38	60	42	31	62
22	2	61	40	48	62	31	64	27	62	65	59	55	68	55	38	60	42	31	62	64	40	49	36	33	63	55	58	59	29	60	44	61	40	48	62	31	64	27	62	65	59	55	68	55	38	60	42	31	62
22	3	61	40	48	62	31	64	27	62	65	59	55	68	55	38	60	42	31	62	64	40	49	36	33	63	55	58	59	29	60	44	61	40	48	62	31	64	27	62	65	59	55	68	55	38	60	42	31	62
22	4	61	40	48	62	31	64	27	62	65	59	55	68	55	38	60	42	31	62	64	40	49	36	33	63	55	58	59	29	60	44	61	40	48	62	31	64	27	62	65	59	55	68	55	38	60	42	31	62
22	5	61	40	48	62	31	64	27	62	65	59	55	68	55	38	60	42	31	62	64	40	49	36	33	63	55	58	59	29	60	44	61	40	48	62	31	64	27	62	65	59	55	68	55	38	60	42	31	62
22	6	61	40	48	62	31	64	27	62	65	59	55	68	55	38	60	42	31	62	64	40	49	36	33	63	55	58	59	29	60	44	61	40	48	62	31	64	27	62	65	59	55	68	55	38	60	42	31	62
23	1	30	56	33	31	21	37	36	36	65	59	58	37	29	44	58	38	39	32	41	41	74	35	40	26	32	54	38	36	61	38	30	56	33	31	21	37	36	36	65	59	58	37	29	44	58	38	39	32
23	2	30	56	33	31	21	37	36	36	65	59	58	37	29	44	58	38	39	32	41	41	74	35	40	26	32	54	38	36	61	38	30	56	33	31	21	37	36	36	65	59	58	37	29	44	58	38	39	32
23	3	30	56	33	31	21	37	36	36	65	59	58	37	29	44	58	38	39	32	41	41	74	35	40	26	32	54	38	36	61	38	30	56	33	31	21	37	36	36	65	59	58	37	29	44	58	38	39	32
23	4	30	56	33	31	21	37	36	36	65	59	58	37	29	44	58	38	39	32	41	41	74	35	40	26	32	54	38	36	61	38	30	56	33	31	21	37	36	36	65	59	58	37	29	44	58	38	39	32
23	5	30	56	33	31	21	37	36	36	65	59	58	37	29	44	58	38	39	32	41	41	74	35	40	26	32	54	38	36	61	38	30	56	33	31	21	37	36	36	65	59	58	37	29	44	58	38	39	32
23	6	30	56	33	31	21	37	36	36	65	59	58	37	29	44	58	38	39	32	41	41	74	35	40	26	32	54	38	36	61	38	30	56	33	31	21	37	36	36	65	59	58	37	29	44	58	38	39	32
24	1	50	56	39	50	35	64	34	29	36	29	66	34	39	52	68	32	31	33	56	38	32	58	62	34	30	34	36	53	61	51	50	56	39	50	35	64	34	29	36	29	66	34	39	52	68	32	31	33
24	2	50	56	39	50	35	64	34	29	36	29	66	34	39	52	68	32	31	33	56	38	32	58	62	34	30	34	36	53	61	51	50	56	39	50	35	64	34	29	36	29	66	34	39	52	68	32	31	33
24	3	50	56	39	50	35	64	34	29	36	29	66	34	39	52	68	32	31	33	56	38	32	58	62	34	30	34	36	53	61	51	50	56	39	50	35	64	34	29	36	29	66	34	39	52	68	32	31	33
24	4	50	56	39	50	35	64	34	29	36	29	66	34	39	52	68	32	31	33	56	38	32	58	62	34	30	34	36	53	61	51	50	56	39	50	35	64	34	29	36	29	66	34	39	52	68	32	31	33
24	5	50	56	39	50	35	64	34	29	36	29	66	34	39	52	68	32	31	33	56	38	32	58	62	34	30	34	36	53	61	51	50	56	39	50	35	64	34	29	36	29	66	34	39	52	68	32	31	33
24	6	50	56	39	50	35	64	34	29	36	29	66	34	39	52	68	32	31	33	56	38	32	58	62	34	30	34	36	53	61	51	50	56	39	50	35	64	34	29	36	29	66	34	39	52	68	32	31	33
25	1	35	35	27	23	46	30	59	52	48	29	45	38	58	22	60	37	40	72	52	65	51	57	50	63	66	67	53	50	65	70	35	35	27	23	46	30	59	52	48	29	45	38	58	22	60	37	40	72
25	2	35	35	27	23	46	30	59	52	48	29	45	38	58	22	60	37	40	72	52	65	51	57	50	63	66	67	53	50	65	70	35	35	27	23	46	30	59	52	48	29	45	38	58	22	60	37	40	72
25	3	35	35	27	23	46	30	59	52	48	29	45	38	58	22	60	37	40	72	52	65	51	57	50	63	66	67	53	50	65	70	35	35	27	23	46	30	59	52	48	29	45	38	58	22	60	37	40	72
25	4	35	35	27	23	46	30	59	52	48	29	45	38	58	22	60	37	40	72	52	65	51	57	50	63	66	67	53	50	65	70	35	35	27	23	46	30	59	52	48	29	45	38	58	22	60	37	40	72
25	5	35	35	27	23	46	30	59	52	48	29	45	38	58	22	60	37	40	72	52	65	51	57	50	63	66	67	53	50	65	70	35	35	27	23	46	30	59	52	48	29	45	38	58	22	60	37	40	72
25	6	35	35	27	23	46	30	59	52	48	29	45	38	58	22	60	37	40	72	52	65	51	57	50	63	66	67	53	50	65	70	35	35	27	23	46	30	59	52	48	29	45	38	58	22	60	37	40	72
26	1	39	26	33	43	67	45	36	61	31	49	40	53	31	46	38	53	57	44	39	62	32	31	47	41	35	38	32	47	41	39	39	26	33	43	67	45	36	61	31	49	40	53	31	46	38	53	57	44
26	2	39	26	33	43	67	45	36	61	31	49	40	53	31	46	38	53	57	44	39	62	32	31	47	41	35	38	32	47	41	39	39	26	33	43	67	45	36	61	31	49	40	53	31	46	38	53	57	44
26	3	39	26	33	43	67	45	36	61	31	49	40	53	31	46	38	53	57	44	39	62	32	31	47	41	35	38	32	47	41	39	39	26	33	43	67	45	36	61	31	49	40	53	31	46	38	53	57	44
26	4	39	26	33	43	67	45	36	61	31	49	40	53	31	46	38	53	57	44	39	62	32	31	47	41	35	38	32	47	41	39	39	26	33	43	67	45	36	61	31	49	40	53	31	46	38	53	57	44
26	5	39	26	33	43	67	45	36	61	31	49	40	53	31	46	38	53	57	44	39	62	32	31	47	41	35	38	32	47	41	39	39	26	33	43	67	45	36	61	31	49	40	53	31	46	38	53	57	44
26	6	39	26	33	43	67	45	36	61	31	49	40	53	31	46	38	53	57	44	39	62	32	31	47	41	35	38	32	47	41	39	39	26	33	43	67	45	36	61	31	49	40	53	31	46	38	53	57	44
27	1	31	55	59	44	30	56	22	53	58	65	40	26	50	46	62	33	35	48	31	46	42	64	65	35	43	42	52	31	69	33	31	55	59	44	30	56	22	53	58	65	40	26	50	46	62	33	35	48
27	2	31	55	59	44	30	56	22	53	58	65	40	26	50	46	62	33	35	48	31	46	42	64	65	35	43	42	52	31	69	33	31	55	59	44	30	56	22	53	58	65	40	26	50	46	62	33	35	48
27	3	31	55	59	44	30	56	22	53	58	65	40	26	50	46	62	33	35	48	31	46	42	64	65	35	43	42	52	31	69	33	31	55	59	44	30	56	22	53	58	65	40	26	50	46	62	33	35	48
27	4	31	55	59	44	30	56	22	53	58	65	40	26	50	46	62	33	35	48	31	46	42	64	65	35	43	42	52	31	69	33	31	55	59	44	30	56	22	53	58	65	40	26	50	46	62	33	35	48
27	5	31	55	59	44	30	56	22	53	58	65	40	26	50	46	62	33	35	48	31	46	42	64	65	35	43	42	52	31	69	33	31	55	59	44	30	56	22	53	58	65	40	26	50	46	62	33	35	48
27	6	31	55	59	44	30	56	22	53	58	65	40	26	50	46	62	33	35	48	31	46	42	64	65	35	43	42	52	31	69	33	31	55	59	44	30	56	22	53	58	65	40	26	50	46	62	33	35	48
28	1	56	64	43	29	60	44	30	56	33	31	21	37	36	36	65	59	58	37	29	44	58	38	39	32	41	41	74	35	40	26	56	64	43	29	60	44	30	56	33	31	21	37	36	36	65	59	58	37
28	2	56	64	43	29	60	44	30	56	33	31	21	37	36	36	65	59	58	37	29	44	58	38	39	32	41	41	74	35	40	26	56	64	43	29	60	44	30	56	33	31	21	37	36	36	65	59	58	37
28	3	56	64	43	29	60	44	30	56	33	31	21	37	36	36	65	59	58	37	29	44	58	38	39	32	41	41	74	35	40	26	56	64	43	29	60	44	30	56	33	31	21	37	36	36	65	59	58	37
28	4	56	64	43	29	60	44	30	56	33	31	21	37	36	36	65	59	58	37	29	44	58	38	39	32	41	41	74	35	40	26	56	64	43	29	60	44	30	56	33	31	21	37	36	36	65	59	58	37
28	5	56	64	43	29	60	44	30	56	33	31	21	37	36	36	65	59	58	37	29	44	58	38	39	32	41	41	74	35	40	26	56	64	43	29	60	44	30	56	33	31	21	37	36	36	65	59	58	37
28	6	56	64	43	29	60	44	30	56	33	31	21	37	36	36	65	59	58	37	29	44	58	38	39	32	41	41	74	35	40	26	56	64	43	29	60	44	30	56	33	31	21	37	36	36	65	59	58	37
29	1	32	54	38	36	61	38	50	56	39	50	35	64	34	29	36	29	66	34	39	52	68	32	31	33	56	38	32	58	62	34	32	54	38	36	61	38	50	56	39	50	35	64	34	29	36	29	66	34
29	2	32	54	38	36	61	38	50	56	39	50	35	64	34	29	36	29	66	34	39	52	68	32	31	33	56	38	32	58	62	34	32	54	38	36	61	38	50	56	39	50	35	64	34	29	36	29	66	34
29	3	32	54	38	36	61	38	50	56	39	50	35	64	34	29	36	29	66	34	39	52	68	32	31	33	56	38	32	58	62	34	32	54	38	36	61	38	50	56	39	50	35	64	34	29	36	29	66	34
29	4	32	54	38	36	61	38	50	56	39	50	35	64	34	29	36	29	66	34	39	52	68	32	31	33	56	38	32	58	62	34	32	54	38	36	61	38	50	56	39	50	35	64	34	29	36	29	66	34
29	5	32	54	38	36	61	38	50	56	39	50	35	64	34	29	36	29	66	34	39	52	68	32	31	33	56	38	32	58	62	34	32	54	38	36	61	38	50	56	39	50	35	64	34	29	36	29	66	34
29	6	32	54	38	36	61	38	50	56	39	50	35	64	34	29	36	29	66	34	39	52	68	32	31	33	56	38	32	58	62	34	32	54	38	36	61	38	50	56	39	50	35	64	34	29	36	29	66	34
30	1	30	34	36	53	61	51	35	35	27	23	46	30	59	52	48	29	45	38	58	22	60	37	40	72	52	65	51	57	50	63	30	34	36	53	61	51	35	35	27	23	46	30	59	52	48	29	45	38
30	2	30	34	36	53	61	51	35	35	27	23	46	30	59	52	48	29	45	38	58	22	60	37	40	72	52	65	51	57	50	63	30	34	36	53	61	51	35	35	27	23	46	30	59	52	48	29	45	38
30	3	30	34	36	53	61	51	35	35	27	23	46	30	59	52	48	29	45	38	58	22	60	37	40	72	52	65	51	57	50	63	30	34	36	53	61	51	35	35	27	23	46	30	59	52	48	29	45	38
30	4	30	34	36	53	61	51	35	35	27	23	46	30	59	52	48	29	45	38	58	22	60	37	40	72	52	65	51	57	50	63	30	34	36	53	61	51	35	35	27	23	46	30	59	52	48	29	45	38
30	5	30	34	36	53	61	51	35	35	27	23	46	30	59	52	48	29	45	38	58	22	60	37	40	72	52	65	51	57	50	63	30	34	36	53	61	51	35	35	27	23	46	30	59	52	48	29	45	38
30	6	30	34	36	53	61	51	35	35	27	23	46	30	59	52	48	29	45	38	58	22	60	37	40	72	52	65	51	57	50	63	30	34	36	53	61	51	35	35	27	23	46	30	59	52	48	29	45	38
31	1	66	67	53	50	65	70	39	26	33	43	67	45	36	61	31	49	40	53	31	46	38	53	57	44	39	62	32	31	47	41	66	67	53	50	65	70	39	26	33	43	67	45	36	61	31	49	40	53
31	2	66	67	53	50	65	70	39	26	33	43	67	45	36	61	31	49	40	53	31	46	38	53	57	44	39	62	32	31	47	41	66	67	53	50	65	70	39	26	33	43	67	45	36	61	31	49	40	53
31	3	66	67	53	50	65	70	39	26	33	43	67	45	36	61	31	49	40	53	31	46	38	53	57	44	39	62	32	31	47	41	66	67	53	50	65	70	39	26	33	43	67	45	36	61	31	49	40	53
31	4	66	67	53	50	65	70	39	26	33	43	67	45	36	61	31	49	40	53	31	46	38	53	57	44	39	62	32	31	47	41	66	67	53	50	65	70	39	26	33	43	67	45	36	61	31	49	40	53
31	5	66	67	53	50	65	70	39	26	33	43	67	45	36	61	31	49	40	53	31	46	38	53	57	44	39	62	32	31	47	41	66	67	53	50	65	70	39	26	33	43	67	45	36	61	31	49	40	53
31	6	66	67	53	50	65	70	39	26	33	43	67	45	36	61	31	49	40	53	31	46	38	53	57	44	39	62	32	31	47	41	66	67	53	50	65	70	39	26	33	43	67	45	36	61	31	49	40	53
32	1	35	38	32	47	41	39	31	55	59	44	30	56	22	53	58	65	40	26	50	46	62	33	35	48	31	46	42	64	65	35	35	38	32	47	41	39	31	55	59	44	30	56	22	53	58	65	40	26
32	2	35	38	32	47	41	39	31	55	59	44	30	56	22	53	58	65	40	26	50	46	62	33	35	48	31	46	42	64	65	35	35	38	32	47	41	39	31	55	59	44	30	56	22	53	58	65	40	26
32	3	35	38	32	47	41	39	31	55	59	44	30	56	22	53	58	65	40	26	50	46	62	33	35	48	31	46	42	64	65	35	35	38	32	47	41	39	31	55	59	44	30	56	22	53	58	65	40	26
32	4	35	38	32	47	41	39	31	55	59	44	30	56	22	53	58	65	40	26	50	46	62	33	35	48	31	46	42	64	65	35	35	38	32	47	41	39	31	55	59	44	30	56	22	53	58	65	40	26
32	5	35	38	32	47	41	39	31	55	59	44	30	56	22	53	58	65	40	26	50	46	62	33	35	48	31	46	42	64	65	35	35	38	32	47	41	39	31	55	59	44	30	56	22	53	58	65	40	26
32	6	35	38	32	47	41	39	31	55	59	44	30	56	22	53	58	65	40	26	50	46	62	33	35	48	31	46	42	64	65	35	35	38	32	47	41	39	31	55	59	44	30	56	22	53	58	65	40	26
33	1	43	42	52	31	69	33	56	64	43	66	62	34	63	29	47	66	58	53	31	42	41	35	39	38	33	34	50	67	50	38	43	42	52	31	69	33	56	64	43	66	62	34	63	29	47	66	58	53
33	2	43	42	52	31	69	33	56	64	43	66	62	34	63	29	47	66	58	53	31	42	41	35	39	38	33	34	50	67	50	38	43	42	52	31	69	33	56	64	43	66	62	34	63	29	47	66	58	53
33	3	43	42	52	31	69	33	56	64	43	66	62	34	63	29	47	66	58	53	31	42	41	35	39	38	33	34	50	67	50	38	43	42	52	31	69	33	56	64	43	66	62	34	63	29	47	66	58	53
33	4	43	42	52	31	69	33	56	64	43	66	62	34	63	29	47	66	58	53	31	42	41	35	39	38	33	34	50	67	50	38	43	42	52	31	69	33	56	64	43	66	62	34	63	29	47	66	58	53
33	5	43	42	52	31	69	33	56	64	43	66	62	34	63	29	47	66	58	53	31	42	41	35	39	38	33	34	50	67	50	38	43	42	52	31	69	33	56	64	43	66	62	34	63	29	47	66	58	53
33	6	43	42	52	31	69	33	56	64	43	66	62	34	63	29	47	66	58	53	31	42	41	35	39	38	33	34	50	67	50	38	43	42	52	31	69	33	56	64	43	66	62	34	63	29	47	66	58	53
34	1	55	52	28	69	37	42	32	33	44	51	38	61	56	35	52	41	34	36	48	23	43	57	38	45	38	55	40	48	21	50	55	52	28	69	37	42	32	33	44	51	38	61	56	35	52	41	34	36
34	2	55	52	28	69	37	42	32	33	44	51	38	61	56	35	52	41	34	36	48	23	43	57	38	45	38	55	40	48	21	50	55	52	28	69	37	42	32	33	44	51	38	61	56	35	52	41	34	36
34	3	55	52	28	69	37	42	32	33	44	51	38	61	56	35	52	41	34	36	48	23	43	57	38	45	38	55	40	48	21	50	55	52	28	69	37	42	32	33	44	51	38	61	56	35	52	41	34	36
34	4	55	52	28	69	37	42	32	33	44	51	38	61	56	35	52	41	34	36	48	23	43	57	38	45	38	55	40	48	21	50	55	52	28	69	37	42	32	33	44	51	38	61	56	35	52	41	34	36
34	5	55	52	28	69	37	42	32	33	44	51	38	61	56	35	52	41	34	36	48	23	43	57	38	45	38	55	40	48	21	50	55	52	28	69	37	42	32	33	44	51	38	61	56	35	52	41	34	36
34	6	55	52	28	69	37	42	32	33	44	51	38	61	56	35	52	41	34	36	48	23	43	57	38	45	38	55	40	48	21	50	55	52	28	69	37	42	32	33	44	51	38	61	56	35	52	41	34	36
35	1	26	45	60	45	55	63	61	40	48	62	31	64	27	62	65	59	55	68	55	38	60	42	31	62	64	40	49	36	33	63	26	45	60	45	55	63	61	40	48	62	31	64	27	62	65	59	55	68
35	2	26	45	60	45	55	63	61	40	48	62	31	64	27	62	65	59	55	68	55	38	60	42	31	62	64	40	49	36	33	63	26	45	60	45	55	63	61	40	48	62	31	64	27	62	65	59	55	68
35	3	26	45	60	45	55	63	61	40	48	62	31	64	27	62	65	59	55	68	55	38	60	42	31	62	64	40	49	36	33	63	26	45	60	45	55	63	61	40	48	62	31	64	27	62	65	59	55	68
35	4	26	45	60	45	55	63	61	40	48	62	31	64	27	62	65	59	55	68	55	38	60	42	31	62	64	40	49	36	33	63	26	45	60	45	55	63	61	40	48	62	31	64	27	62	65	59	55	68
35	5	26	45	60	45	55	63	61	40	48	62	31	64	27	62	65	59	55	68	55	38	60	42	31	62	64	40	49	36	33	63	26	45	60	45	55	63	61	40	48	62	31	64	27	62	65	59	55	68
35	6	26	45	60	45	55	63	61	40	48	62	31	64	27	62	65	59	55	68	55	38	60	42	31	62	64	40	49	36	33	63	26	45	60	45	55	63	61	40	48	62	31	64	27	62	65	59	55	68
36	1	55	58	59	29	60	44	30	56	33	31	21	37	36	36	65	59	58	37	29	44	58	38	39	32	41	41	74	35	40	26	55	58	59	29	60	44	30	56	33	31	21	37	36	36	65	59	58	37
36	2	55	58	59	29	60	44	30	56	33	31	21	37	36	36	65	59	58	37	29	44	58	38	39	32	41	41	74	35	40	26	55	58	59	29	60	44	30	56	33	31	21	37	36	36	65	59	58	37
36	3	55	58	59	29	60	44	30	56	33	31	21	37	36	36	65	59	58	37	29	44	58	38	39	32	41	41	74	35	40	26	55	58	59	29	60	44	30	56	33	31	21	37	36	36	65	59	58	37
36	4	55	58	59	29	60	44	30	56	33	31	21	37	36	36	65	59	58	37	29	44	58	38	39	32	41	41	74	35	40	26	55	58	59	29	60	44	30	56	33	31	21	37	36	36	65	59	58	37
36	5	55	58	59	29	60	44	30	56	33	31	21	37	36	36	65	59	58	37	29	44	58	38	39	32	41	41	74	35	40	26	55	58	59	29	60	44	30	56	33	31	21	37	36	36	65	59	58	37
36	6	55	58	59	29	60	44	30	56	33	31	21	37	36	36	65	59	58	37	29	44	58	38	39	32	41	41	74	35	40	26	55	58	59	29	60	44	30	56	33	31	21	37	36	36	65	59	58	37
37	1	32	54	38	36	61	38	50	56	39	50	35	64	34	29	36	29	66	34	39	52	68	32	31	33	56	38	32	58	62	34	32	54	38	36	61	38	50	56	39	50	35	64	34	29	36	29	66	34
37	2	32	54	38	36	61	38	50	56	39	50	35	64	34	29	36	29	66	34	39	52	68	32	31	33	56	38	32	58	62	34	32	54	38	36	61	38	50	56	39	50	35	64	34	29	36	29	66	34
37	3	32	54	38	36	61	38	50	56	39	50	35	64	34	29	36	29	66	34	39	52	68	32	31	33	56	38	32	58	62	34	32	54	38	36	61	38	50	56	39	50	35	64	34	29	36	29	66	34
37	4	32	54	38	36	61	38	50	56	39	50	35	64	34	29	36	29	66	34	39	52	68	32	31	33	56	38	32	58	62	34	32	54	38	36	61	38	50	56	39	50	35	64	34	29	36	29	66	34
37	5	32	54	38	36	61	38	50	56	39	50	35	64	34	29	36	29	66	34	39	52	68	32	31	33	56	38	32	58	62	34	32	54	38	36	61	38	50	56	39	50	35	64	34	29	36	29	66	34
37	6	32	54	38	36	61	38	50	56	39	50	35	64	34	29	36	29	66	34	39	52	68	32	31	33	56	38	32	58	62	34	32	54	38	36	61	38	50	56	39	50	35	64	34	29	36	29	66	34
38	1	30	34	36	53	61	51	35	35	27	23	46	30	59	52	48	29	45	38	58	22	60	37	40	72	52	65	51	57	50	63	30	34	36	53	61	51	35	35	27	23	46	30	59	52	48	29	45	38
38	2	30	34	36	53	61	51	35	35	27	23	46	30	59	52	48	29	45	38	58	22	60	37	40	72	52	65	51	57	50	63	30	34	36	53	61	51	35	35	27	23	46	30	59	52	48	29	45	38
38	3	30	34	36	53	61	51	35	35	27	23	46	30	59	52	48	29	45	38	58	22	60	37	40	72	52	65	51	57	50	63	30	34	36	53	61	51	35	35	27	23	46	30	59	52	48	29	45	38
38	4	30	34	36	53	61	51	35	35	27	23	46	30	59	52	48	29	45	38	58	22	60	37	40	72	52	65	51	57	50	63	30	34	36	53	61	51	35	35	27	23	46	30	59	52	48	29	45	38
38	5	30	34	36	53	61	51	35	35	27	23	46	30	59	52	48	29	45	38	58	22	60	37	40	72	52	65	51	57	50	63	30	34	36	53	61	51	35	35	27	23	46	30	59	52	48	29	45	38
38	6	30	34	36	53	61	51	35	35	27	23	46	30	59	52	48	29	45	38	58	22	60	37	40	72	52	65	51	57	50	63	30	34	36	53	61	51	35	35	27	23	46	30	59	52	48	29	45	38
39	1	66	67	53	50	65	70	39	26	33	43	67	45	36	61	31	49	40	53	31	46	38	53	57	44	39	62	32	31	47	41	66	67	53	50	65	70	39	26	33	43	67	45	36	61	31	49	40	53
39	2	66	67	53	50	65	70	39	26	33	43	67	45	36	61	31	49	40	53	31	46	38	53	57	44	39	62	32	31	47	41	66	67	53	50	65	70	39	26	33	43	67	45	36	61	31	49	40	53
39	3	66	67	53	50	65	70	39	26	33	43	67	45	36	61	31	49	40	53	31	46	38	53	57	44	39	62	32	31	47	41	66	67	53	50	65	70	39	26	33	43	67	45	36	61	31	49	40	53
39	4	66	67	53	50	65	70	39	26	33	43	67	45	36	61	31	49	40	53	31	46	38	53	57	44	39	62	32	31	47	41	66	67	53	50	65	70	39	26	33	43	67	45	36	61	31	49	40	53
39	5	66	67	53	50	65	70	39	26	33	43	67	45	36	61	31	49	40	53	31	46	38	53	57	44	39	62	32	31	47	41	66	67	53	50	65	70	39	26	33	43	67	45	36	61	31	49	40	53
39	6	66	67	53	50	65	70	39	26	33	43	67	45	36	61	31	49	40	53	31	46	38	53	57	44	39	62	32	31	47	41	66	67	53	50	65	70	39	26	33	43	67	45	36	61	31	49	40	53
40	1	35	38	32	47	41	39	31	55	59	44	30	56	22	53	58	65	40	26	50	46	62	33	35	48	31	46	42	64	65	35	35	38	32	47	41	39	31	55	59	44	30	56	22	53	58	65	40	26
40	2	35	38	32	47	41	39	31	55	59	44	30	56	22	53	58	65	40	26	50	46	62	33	35	48	31	46	42	64	65	35	35	38	32	47	41	39	31	55	59	44	30	56	22	53	58	65	40	26
40	3	35	38	32	47	41	39	31	55	59	44	30	56	22	53	58	65	40	26	50	46	62	33	35	48	31	46	42	64	65	35	35	38	32	47	41	39	31	55	59	44	30	56	22	53	58	65	40	26
40	4	35	38	32	47	41	39	31	55	59	44	30	56	22	53	58	65	40	26	50	46	62	33	35	48	31	46	42	64	65	35	35	38	32	47	41	39	31	55	59	44	30	56	22	53	58	65	40	26
40	5	35	38	32	47	41	39	31	55	59	44	30	56	22	53	58	65	40	26	50	46	62	33	35	48	31	46	42	64	65	35	35	38	32	47	41	39	31	55	59	44	30	56	22	53	58	65	40	26
40	6	35	38	32	47	41	39	31	55	59	44	30	56	22	53	58	65	40	26	50	46	62	33	35	48	31	46	42	64	65	35	35	38	32	47	41	39	31	55	59	44	30	56	22	53	58	65	40	26
41	1	43	42	52	31	69	33	56	64	43	66	62	34	63	29	47	66	58	53	31	42	41	35	39	38	33	34	50	67	50	38	43	42	52	31	69	33	56	64	43	66	62	34	63	29	47	66	58	53
41	2	43	42	52	31	69	33	56	64	43	66	62	34	63	29	47	66	58	53	31	42	41	35	39	38	33	34	50	67	50	38	43	42	52	31	69	33	56	64	43	66	62	34	63	29	47	66	58	53
41	3	43	42	52	31	69	33	56	64	43	66	62	34	63	29	47	66	58	53	31	42	41	35	39	38	33	34	50	67	50	38	43	42	52	31	69	33	56	64	43	66	62	34	63	29	47	66	58	53
41	4	43	42	52	31	69	33	56	64	43	66	62	34	63	29	47	66	58	53	31	42	41	35	39	38	33	34	50	67	50	38	43	42	52	31	69	33	56	64	43	66	62	34	63	29	47	66	58	53
41	5	43	42	52	31	69	33	56	64	43	66	62	34	63	29	47	66	58	53	31	42	41	35	39	38	33	34	50	67	50	38	43	42	52	31	69	33	56	64	43	66	62	34	63	29	47	66	58	53
41	6	43	42	52	31	69	33	56	64	43	66	62	34	63	29	47	66	58	53	31	42	41	35	39	38	33	34	50	67	50	38	43	42	52	31	69	33	56	64	43	66	62	34	63	29	47	66	58	53
42	1	55	52	28	69	37	42	32	33	44	51	38	61	56	35	52	41	34	36	48	23	43	57	38	45	38	55	40	48	21	50	55	52	28	69	37	42	32	33	44	51	38	61	56	35	52	41	34	36
42	2	55	52	28	69	37	42	32	33	44	51	38	61	56	35	52	41	34	36	48	23	43	57	38	45	38	55	40	48	21	50	55	52	28	69	37	42	32	33	44	51	38	61	56	35	52	41	34	36
42	3	55	52	28	69	37	42	32	33	44	51	38	61	56	35	52	41	34	36	48	23	43	57	38	45	38	55	40	48	21	50	55	52	28	69	37	42	32	33	44	51	38	61	56	35	52	41	34	36
42	4	55	52	28	69	37	42	32	33	44	51	38	61	56	35	52	41	34	36	48	23	43	57	38	45	38	55	40	48	21	50	55	52	28	69	37	42	32	33	44	51	38	61	56	35	52	41	34	36
42	5	55	52	28	69	37	42	32	33	44	51	38	61	56	35	52	41	34	36	48	23	43	57	38	45	38	55	40	48	21	50	55	52	28	69	37	42	32	33	44	51	38	61	56	35	52	41	34	36
42	6	55	52	28	69	37	42	32	33	44	51	38	61	56	35	52	41	34	36	48	23	43	57	38	45	38	55	40	48	21	50	55	52	28	69	37	42	32	33	44	51	38	61	56	35	52	41	34	36
43	1	26	45	60	55	32	40	30	34	42	29	60	44	30	56	33	31	21	37	36	36	65	59	58	37	29	44	58	38	39	32	26	45	60	55	32	40	30	34	42	29	60	44	30	56	33	31	21	37
43	2	26	45	60	55	32	40	30	34	42	29	60	44	30	56	33	31	21	37	36	36	65	59	58	37	29	44	58	38	39	32	26	45	60	55	32	40	30	34	42	29	60	44	30	56	33	31	21	37
43	3	26	45	60	55	32	40	30	34	42	29	60	44	30	56	33	31	21	37	36	36	65	59	58	37	29	44	58	38	39	32	26	45	60	55	32	40	30	34	42	29	60	44	30	56	33	31	21	37
43	4	26	45	60	55	32	40	30	34	42	29	60	44	30	56	33	31	21	37	36	36	65	59	58	37	29	44	58	38	39	32	26	45	60	55	32	40	30	34	42	29	60	44	30	56	33	31	21	37
43	5	26	45	60	55	32	40	30	34	42	29	60	44	30	56	33	31	21	37	36	36	65	59	58	37	29	44	58	38	39	32	26	45	60	55	32	40	30	34	42	29	60	44	30	56	33	31	21	37
43	6	26	45	60	55	32	40	30	34	42	29	60	44	30	56	33	31	21	37	36	36	65	59	58	37	29	44	58	38	39	32	26	45	60	55	32	40	30	34	42	29	60	44	30	56	33	31	21	37
44	1	41	41	74	35	40	26	32	54	38	36	61	38	50	56	39	50	35	64	34	29	36	29	66	34	39	52	68	32	31	33	41	41	74	35	40	26	32	54	38	36	61	38	50	56	39	50	35	64
44	2	41	41	74	35	40	26	32	54	38	36	61	38	50	56	39	50	35	64	34	29	36	29	66	34	39	52	68	32	31	33	41	41	74	35	40	26	32	54	38	36	61	38	50	56	39	50	35	64
44	3	41	41	74	35	40	26	32	54	38	36	61	38	50	56	39	50	35	64	34	29	36	29	66	34	39	52	68	32	31	33	41	41	74	35	40	26	32	54	38	36	61	38	50	56	39	50	35	64
44	4	41	41	74	35	40	26	32	54	38	36	61	38	50	56	39	50	35	64	34	29	36	29	66	34	39	52	68	32	31	33	41	41	74	35	40	26	32	54	38	36	61	38	50	56	39	50	35	64
44	5	41	41	74	35	40	26	32	54	38	36	61	38	50	56	39	50	35	64	34	29	36	29	66	34	39	52	68	32	31	33	41	41	74	35	40	26	32	54	38	36	61	38	50	56	39	50	35	64
44	6	41	41	74	35	40	26	32	54	38	36	61	38	50	56	39	50	35	64	34	29	36	29	66	34	39	52	68	32	31	33	41	41	74	35	40	26	32	54	38	36	61	38	50	56	39	50	35	64
45	1	56	38	32	58	62	34	30	34	36	53	61	51	35	35	27	23	46	30	59	52	48	29	45	38	58	22	60	37	40	72	56	38	32	58	62	34	30	34	36	53	61	51	35	35	27	23	46	30
45	2	56	38	32	58	62	34	30	34	36	53	61	51	35	35	27	23	46	30	59	52	48	29	45	38	58	22	60	37	40	72	56	38	32	58	62	34	30	34	36	53	61	51	35	35	27	23	46	30
45	3	56	38	32	58	62	34	30	34	36	53	61	51	35	35	27	23	46	30	59	52	48	29	45	38	58	22	60	37	40	72	56	38	32	58	62	34	30	34	36	53	61	51	35	35	27	23	46	30
45	4	56	38	32	58	62	34	30	34	36	53	61	51	35	35	27	23	46	30	59	52	48	29	45	38	58	22	60	37	40	72	56	38	32	58	62	34	30	34	36	53	61	51	35	35	27	23	46	30
45	5	56	38	32	58	62	34	30	34	36	53	61	51	35	35	27	23	46	30	59	52	48	29	45	38	58	22	60	37	40	72	56	38	32	58	62	34	30	34	36	53	61	51	35	35	27	23	46	30
45	6	56	38	32	58	62	34	30	34	36	53	61	51	35	35	27	23	46	30	59	52	48	29	45	38	58	22	60	37	40	72	56	38	32	58	62	34	30	34	36	53	61	51	35	35	27	23	46	30
46	1	52	65	51	57	50	63	66	67	53	67	29	39	38	44	37	25	39	40	59	32	58	56	43	49	36	55	42	56	29	30	52	65	51	57	50	63	66	67	53	67	29	39	38	44	37	25	39	40
46	2	52	65	51	57	50	63	66	67	53	67	29	39	38	44	37	25	39	40	59	32	58	56	43	49	36	55	42	56	29	30	52	65	51	57	50	63	66	67	53	67	29	39	38	44	37	25	39	40
46	3	52	65	51	57	50	63	66	67	53	67	29	39	38	44	37	25	39	40	59	32	58	56	43	49	36	55	42	56	29	30	52	65	51	57	50	63	66	67	53	67	29	39	38	44	37	25	39	40
46	4	52	65	51	57	50	63	66	67	53	67	29	39	38	44	37	25	39	40	59	32	58	56	43	49	36	55	42	56	29	30	52	65	51	57	50	63	66	67	53	67	29	39	38	44	37	25	39	40
46	5	52	65	51	57	50	63	66	67	53	67	29	39	38	44	37	25	39	40	59	32	58	56	43	49	36	55	42	56	29	30	52	65	51	57	50	63	66	67	53	67	29	39	38	44	37	25	39	40
46	6	52	65	51	57	50	63	66	67	53	67	29	39	38	44	37	25	39	40	59	32	58	56	43	49	36	55	42	56	29	30	52	65	51	57	50	63	66	67	53	67	29	39	38	44	37	25	39	40
47	1	65	46	61	38	28	27	59	34	50	49	51	54	28	48	48	27	52	51	59	52	63	31	42	30	28	56	32	48	57	36	65	46	61	38	28	27	59	34	50	49	51	54	28	48	48	27	52	51
47	2	65	46	61	38	28	27	59	34	50	49	51	54	28	48	48	27	52	51	59	52	63	31	42	30	28	56	32	48	57	36	65	46	61	38	28	27	59	34	50	49	51	54	28	48	48	27	52	51
47	3	65	46	61	38	28	27	59	34	50	49	51	54	28	48	48	27	52	51	59	52	63	31	42	30	28	56	32	48	57	36	65	46	61	38	28	27	59	34	50	49	51	54	28	48	48	27	52	51
47	4	65	46	61	38	28	27	59	34	50	49	51	54	28	48	48	27	52	51	59	52	63	31	42	30	28	56	32	48	57	36	65	46	61	38	28	27	59	34	50	49	51	54	28	48	48	27	52	51
47	5	65	46	61	38	28	27	59	34	50	49	51	54	28	48	48	27	52	51	59	52	63	31	42	30	28	56	32	48	57	36	65	46	61	38	28	27	59	34	50	49	51	54	28	48	48	27	52	51
47	6	65	46	61	38	28	27	59	34	50	49	51	54	28	48	48	27	52	51	59	52	63	31	42	30	28	56	32	48	57	36	65	46	61	38	28	27	59	34	50	49	51	54	28	48	48	27	52	51
48	1	46	52	42	43	62	44	46	36	39	57	47	41	68	41	37	31	55	43	35	60	60	39	28	30	29	40	47	51	33	53	46	52	42	43	62	44	46	36	39	57	47	41	68	41	37	31	55	43
48	2	46	52	42	43	62	44	46	36	39	57	47	41	68	41	37	31	55	43	35	60	60	39	28	30	29	40	47	51	33	53	46	52	42	43	62	44	46	36	39	57	47	41	68	41	37	31	55	43
48	3	46	52	42	43	62	44	46	36	39	57	47	41	68	41	37	31	55	43	35	60	60	39	28	30	29	40	47	51	33	53	46	52	42	43	62	44	46	36	39	57	47	41	68	41	37	31	55	43
48	4	46	52	42	43	62	44	46	36	39	57	47	41	68	41	37	31	55	43	35	60	60	39	28	30	29	40	47	51	33	53	46	52	42	43	62	44	46	36	39	57	47	41	68	41	37	31	55	43
48	5	46	52	42	43	62	44	46	36	39	57	47	41	68	41	37	31	55	43	35	60	60	39	28	30	29	40	47	51	33	53	46	52	42	43	62	44	46	36	39	57	47	41	68	41	37	31	55	43
48	6	46	52	42	43	62	44	46	36	39	57	47	41	68	41	37	31	55	43	35	60	60	39	28	30	29	40	47	51	33	53	46	52	42	43	62	44	46	36	39	57	47	41	68	41	37	31	55	43
49	1	27	46	73	38	32	26	38	68	36	50	55	32	44	42	25	29	38	27	52	53	55	30	33	55	36	34	35	49	51	36	27	46	73	38	32	26	38	68	36	50	55	32	44	42	25	29	38	27
49	2	27	46	73	38	32	26	38	68	36	50	55	32	44	42	25	29	38	27	52	53	55	30	33	55	36	34	35	49	51	36	27	46	73	38	32	26	38	68	36	50	55	32	44	42	25	29	38	27
49	3	27	46	73	38	32	26	38	68	36	50	55	32	44	42	25	29	38	27	52	53	55	30	33	55	36	34	35	49	51	36	27	46	73	38	32	26	38	68	36	50	55	32	44	42	25	29	38	27
49	4	27	46	73	38	32	26	38	68	36	50	55	32	44	42	25	29	38	27	52	53	55	30	33	55	36	34	35	49	51	36	27	46	73	38	32	26	38	68	36	50	55	32	44	42	25	29	38	27
49	5	27	46	73	38	32	26	38	68	36	50	55	32	44	42	25	29	38	27	52	53	55	30	33	55	36	34	35	49	51	36	27	46	73	38	32	26	38	68	36	50	55	32	44	42	25	29	38	27
49	6	27	46	73	38	32	26	38	68	36	50	55	32	44	42	25	29	38	27	52	53	55	30	33	55	36	34	35	49	51	36	27	46	73	38	32	26	38	68	36	50	55	32	44	42	25	29	38	27
50	1	71	72	28	66	65	58	41	31	23	35	41	41	57	30	37	34	66	44	61	69	35	41	38	37	26	40	42	51	38	27	71	72	28	66	65	58	41	31	23	35	41	41	57	30	37	34	66	44
50	2	71	72	28	66	65	58	41	31	23	35	41	41	57	30	37	34	66	44	61	69	35	41	38	37	26	40	42	51	38	27	71	72	28	66	65	58	41	31	23	35	41	41	57	30	37	34	66	44
50	3	71	72	28	66	65	58	41	31	23	35	41	41	57	30	37	34	66	44	61	69	35	41	38	37	26	40	42	51	38	27	71	72	28	66	65	58	41	31	23	35	41	41	57	30	37	34	66	44
50	4	71	72	28	66	65	58	41	31	23	35	41	41	57	30	37	34	66	44	61	69	35	41	38	37	26	40	42	51	38	27	71	72	28	66	65	58	41	31	23	35	41	41	57	30	37	34	66	44
50	5	71	72	28	66	65	58	41	31	23	35	41	41	57	30	37	34	66	44	61	69	35	41	38	37	26	40	42	51	38	27	71	72	28	66	65	58	41	31	23	35	41	41	57	30	37	34	66	44
50	6	71	72	28	66	65	58	41	31	23	35	41	41	57	30	37	34	66	44	61	69	35	41	38	37	26	40	42	51	38	27	71	72	28	66	65	58	41	31	23	35	41	41	57	30	37	34	66	44
51	1	41	50	49	37	33	22	29	61	63	46	45	65	64	42	29	36	33	35	60	41	45	65	37	59	46	65	49	38	58	57	41	50	49	37	33	22	29	61	63	46	45	65	64	42	29	36	33	35
51	2	41	50	49	37	33	22	29	61	63	46	45	65	64	42	29	36	33	35	60	41	45	65	37	59	46	65	49	38	58	57	41	50	49	37	33	22	29	61	63	46	45	65	64	42	29	36	33	35
51	3	41	50	49	37	33	22	29	61	63	46	45	65	64	42	29	36	33	35	60	41	45	65	37	59	46	65	49	38	58	57	41	50	49	37	33	22	29	61	63	46	45	65	64	42	29	36	33	35
51	4	41	50	49	37	33	22	29	61	63	46	45	65	64	42	29	36	33	35	60	41	45	65	37	59	46	65	49	38	58	57	41	50	49	37	33	22	29	61	63	46	45	65	64	42	29	36	33	35
51	5	41	50	49	37	33	22	29	61	63	46	45	65	64	42	29	36	33	35	60	41	45	65	37	59	46	65	49	38	58	57	41	50	49	37	33	22	29	61	63	46	45	65	64	42	29	36	33	35
51	6	41	50	49	37	33	22	29	61	63	46	45	65	64	42	29	36	33	35	60	41	45	65	37	59	46	65	49	38	58	57	41	50	49	37	33	22	29	61	63	46	45	65	64	42	29	36	33	35
52	1	59	58	53	63	36	56	65	63	40	38	40	41	36	34	25	63	37	62	42	65	48	67	55	61	31	48	25	67	34	37	59	58	53	63	36	56	65	63	40	38	40	41	36	34	25	63	37	62
52	2	59	58	53	63	36	56	65	63	40	38	40	41	36	34	25	63	37	62	42	65	48	67	55	61	31	48	25	67	34	37	59	58	53	63	36	56	65	63	40	38	40	41	36	34	25	63	37	62
52	3	59	58	53	63	36	56	65	63	40	38	40	41	36	34	25	63	37	62	42	65	48	67	55	61	31	48	25	67	34	37	59	58	53	63	36	56	65	63	40	38	40	41	36	34	25	63	37	62
52	4	59	58	53	63	36	56	65	63	40	38	40	41	36	34	25	63	37	62	42	65	48	67	55	61	31	48	25	67	34	37	59	58	53	63	36	56	65	63	40	38	40	41	36	34	25	63	37	62
52	5	59	58	53	63	36	56	65	63	40	38	40	41	36	34	25	63	37	62	42	65	48	67	55	61	31	48	25	67	34	37	59	58	53	63	36	56	65	63	40	38	40	41	36	34	25	63	37	62
52	6	59	58	53	63	36	56	65	63	40	38	40	41	36	34	25	63	37	62	42	65	48	67	55	61	31	48	25	67	34	37	59	58	53	63	36	56	65	63	40	38	40	41	36	34	25	63	37	62
53	1	39	26	21	49	63	43	57	55	63	33	58	36	33	56	42	36	29	43	60	38	62	65	39	43	31	27	30	52	47	36	39	26	21	49	63	43	57	55	63	33	58	36	33	56	42	36	29	43
53	2	39	26	21	49	63	43	57	55	63	33	58	36	33	56	42	36	29	43	60	38	62	65	39	43	31	27	30	52	47	36	39	26	21	49	63	43	57	55	63	33	58	36	33	56	42	36	29	43
53	3	39	26	21	49	63	43	57	55	63	33	58	36	33	56	42	36	29	43	60	38	62	65	39	43	31	27	30	52	47	36	39	26	21	49	63	43	57	55	63	33	58	36	33	56	42	36	29	43
53	4	39	26	21	49	63	43	57	55	63	33	58	36	33	56	42	36	29	43	60	38	62	65	39	43	31	27	30	52	47	36	39	26	21	49	63	43	57	55	63	33	58	36	33	56	42	36	29	43
53	5	39	26	21	49	63	43	57	55	63	33	58	36	33	56	42	36	29	43	60	38	62	65	39	43	31	27	30	52	47	36	39	26	21	49	63	43	57	55	63	33	58	36	33	56	42	36	29	43
53	6	39	26	21	49	63	43	57	55	63	33	58	36	33	56	42	36	29	43	60	38	62	65	39	43	31	27	30	52	47	36	39	26	21	49	63	43	57	55	63	33	58	36	33	56	42	36	29	43
54	1	43	62	52	33	53	40	70	44	44	47	33	47	52	43	60	43	76	27	40	40	51	61	27	61	39	46	34	40	35	70	43	62	52	33	53	40	70	44	44	47	33	47	52	43	60	43	76	27
54	2	43	62	52	33	53	40	70	44	44	47	33	47	52	43	60	43	76	27	40	40	51	61	27	61	39	46	34	40	35	70	43	62	52	33	53	40	70	44	44	47	33	47	52	43	60	43	76	27
54	3	43	62	52	33	53	40	70	44	44	47	33	47	52	43	60	43	76	27	40	40	51	61	27	61	39	46	34	40	35	70	43	62	52	33	53	40	70	44	44	47	33	47	52	43	60	43	76	27
54	4	43	62	52	33	53	40	70	44	44	47	33	47	52	43	60	43	76	27	40	40	51	61	27	61	39	46	34	40	35	70	43	62	52	33	53	40	70	44	44	47	33	47	52	43	60	43	76	27
54	5	43	62	52	33	53	40	70	44	44	47	33	47	52	43	60	43	76	27	40	40	51	61	27	61	39	46	34	40	35	70	43	62	52	33	53	40	70	44	44	47	33	47	52	43	60	43	76	27
54	6	43	62	52	33	53	40	70	44	44	47	33	47	52	43	60	43	76	27	40	40	51	61	27	61	39	46	34	40	35	70	43	62	52	33	53	40	70	44	44	47	33	47	52	43	60	43	76	27
55	1	53	46	31	61	43	39	39	34	65	69	63	38	64	55	46	50	33	54	35	34	46	32	26	54	54	41	44	53	38	38	53	46	31	61	43	39	39	34	65	69	63	38	64	55	46	50	33	54
55	2	53	46	31	61	43	39	39	34	65	69	63	38	64	55	46	50	33	54	35	34	46	32	26	54	54	41	44	53	38	38	53	46	31	61	43	39	39	34	65	69	63	38	64	55	46	50	33	54
55	3	53	46	31	61	43	39	39	34	65	69	63	38	64	55	46	50	33	54	35	34	46	32	26	54	54	41	44	53	38	38	53	46	31	61	43	39	39	34	65	69	63	38	64	55	46	50	33	54
55	4	53	46	31	61	43	39	39	34	65	69	63	38	64	55	46	50	33	54	35	34	46	32	26	54	54	41	44	53	38	38	53	46	31	61	43	39	39	34	65	69	63	38	64	55	46	50	33	54
55	5	53	46	31	61	43	39	39	34	65	69	63	38	64	55	46	50	33	54	35	34	46	32	26	54	54	41	44	53	38	38	53	46	31	61	43	39	39	34	65	69	63	38	64	55	46	50	33	54
55	6	53	46	31	61	43	39	39	34	65	69	63	38	64	55	46	50	33	54	35	34	46	32	26	54	54	41	44	53	38	38	53	46	31	61	43	39	39	34	65	69	63	38	64	55	46	50	33	54
56	1	61	24	36	58	29	62	46	35	29	60	44	30	56	33	31	21	37	36	36	65	59	58	37	29	44	58	38	39	32	41	61	24	36	58	29	62	46	35	29	60	44	30	56	33	31	21	37	36
56	2	61	24	36	58	29	62	46	35	29	60	44	30	56	33	31	21	37	36	36	65	59	58	37	29	44	58	38	39	32	41	61	24	36	58	29	62	46	35	29	60	44	30	56	33	31	21	37	36
56	3	61	24	36	58	29	62	46	35	29	60	44	30	56	33	31	21	37	36	36	65	59	58	37	29	44	58	38	39	32	41	61	24	36	58	29	62	46	35	29	60	44	30	56	33	31	21	37	36
56	4	61	24	36	58	29	62	46	35	29	60	44	30	56	33	31	21	37	36	36	65	59	58	37	29	44	58	38	39	32	41	61	24	36	58	29	62	46	35	29	60	44	30	56	33	31	21	37	36
56	5	61	24	36	58	29	62	46	35	29	60	44	30	56	33	31	21	37	36	36	65	59	58	37	29	44	58	38	39	32	41	61	24	36	58	29	62	46	35	29	60	44	30	56	33	31	21	37	36
56	6	61	24	36	58	29	62	46	35	29	60	44	30	56	33	31	21	37	36	36	65	59	58	37	29	44	58	38	39	32	41	61	24	36	58	29	62	46	35	29	60	44	30	56	33	31	21	37	36
57	1	41	74	35	40	26	32	54	38	36	61	38	50	56	39	50	35	64	34	29	36	29	66	34	39	52	68	32	31	33	56	41	74	35	40	26	32	54	38	36	61	38	50	56	39	50	35	64	34
57	2	41	74	35	40	26	32	54	38	36	61	38	50	56	39	50	35	64	34	29	36	29	66	34	39	52	68	32	31	33	56	41	74	35	40	26	32	54	38	36	61	38	50	56	39	50	35	64	34
57	3	41	74	35	40	26	32	54	38	36	61	38	50	56	39	50	35	64	34	29	36	29	66	34	39	52	68	32	31	33	56	41	74	35	40	26	32	54	38	36	61	38	50	56	39	50	35	64	34
57	4	41	74	35	40	26	32	54	38	36	61	38	50	56	39	50	35	64	34	29	36	29	66	34	39	52	68	32	31	33	56	41	74	35	40	26	32	54	38	36	61	38	50	56	39	50	35	64	34
57	5	41	74	35	40	26	32	54	38	36	61	38	50	56	39	50	35	64	34	29	36	29	66	34	39	52	68	32	31	33	56	41	74	35	40	26	32	54	38	36	61	38	50	56	39	50	35	64	34
57	6	41	74	35	40	26	32	54	38	36	61	38	50	56	39	50	35	64	34	29	36	29	66	34	39	52	68	32	31	33	56	41	74	35	40	26	32	54	38	36	61	38	50	56	39	50	35	64	34
58	1	38	32	58	62	34	30	34	36	53	61	51	35	35	27	23	46	30	59	52	48	29	45	38	58	22	60	37	40	72	52	38	32	58	62	34	30	34	36	53	61	51	35	35	27	23	46	30	59
58	2	38	32	58	62	34	30	34	36	53	61	51	35	35	27	23	46	30	59	52	48	29	45	38	58	22	60	37	40	72	52	38	32	58	62	34	30	34	36	53	61	51	35	35	27	23	46	30	59
58	3	38	32	58	62	34	30	34	36	53	61	51	35	35	27	23	46	30	59	52	48	29	45	38	58	22	60	37	40	72	52	38	32	58	62	34	30	34	36	53	61	51	35	35	27	23	46	30	59
58	4	38	32	58	62	34	30	34	36	53	61	51	35	35	27	23	46	30	59	52	48	29	45	38	58	22	60	37	40	72	52	38	32	58	62	34	30	34	36	53	61	51	35	35	27	23	46	30	59
58	5	38	32	58	62	34	30	34	36	53	61	51	35	35	27	23	46	30	59	52	48	29	45	38	58	22	60	37	40	72	52	38	32	58	62	34	30	34	36	53	61	51	35	35	27	23	46	30	59
58	6	38	32	58	62	34	30	34	36	53	61	51	35	35	27	23	46	30	59	52	48	29	45	38	58	22	60	37	40	72	52	38	32	58	62	34	30	34	36	53	61	51	35	35	27	23	46	30	59
59	1	65	51	57	50	63	66	67	53	50	65	70	39	26	33	43	67	45	36	61	31	49	40	53	31	46	38	53	57	44	39	65	51	57	50	63	66	67	53	50	65	70	39	26	33	43	67	45	36
59	2	65	51	57	50	63	66	67	53	50	65	70	39	26	33	43	67	45	36	61	31	49	40	53	31	46	38	53	57	44	39	65	51	57	50	63	66	67	53	50	65	70	39	26	33	43	67	45	36
59	3	65	51	57	50	63	66	67	53	50	65	70	39	26	33	43	67	45	36	61	31	49	40	53	31	46	38	53	57	44	39	65	51	57	50	63	66	67	53	50	65	70	39	26	33	43	67	45	36
59	4	65	51	57	50	63	66	67	53	50	65	70	39	26	33	43	67	45	36	61	31	49	40	53	31	46	38	53	57	44	39	65	51	57	50	63	66	67	53	50	65	70	39	26	33	43	67	45	36
59	5	65	51	57	50	63	66	67	53	50	65	70	39	26	33	43	67	45	36	61	31	49	40	53	31	46	38	53	57	44	39	65	51	57	50	63	66	67	53	50	65	70	39	26	33	43	67	45	36
59	6	65	51	57	50	63	66	67	53	50	65	70	39	26	33	43	67	45	36	61	31	49	40	53	31	46	38	53	57	44	39	65	51	57	50	63	66	67	53	50	65	70	39	26	33	43	67	45	36
60	1	62	32	31	47	41	35	38	32	47	41	39	31	55	59	44	30	56	22	53	58	65	40	26	50	46	62	33	35	48	31	62	32	31	47	41	35	38	32	47	41	39	31	55	59	44	30	56	22
60	2	62	32	31	47	41	35	38	32	47	41	39	31	55	59	44	30	56	22	53	58	65	40	26	50	46	62	33	35	48	31	62	32	31	47	41	35	38	32	47	41	39	31	55	59	44	30	56	22
60	3	62	32	31	47	41	35	38	32	47	41	39	31	55	59	44	30	56	22	53	58	65	40	26	50	46	62	33	35	48	31	62	32	31	47	41	35	38	32	47	41	39	31	55	59	44	30	56	22
60	4	62	32	31	47	41	35	38	32	47	41	39	31	55	59	44	30	56	22	53	58	65	40	26	50	46	62	33	35	48	31	62	32	31	47	41	35	38	32	47	41	39	31	55	59	44	30	56	22
60	5	62	32	31	47	41	35	38	32	47	41	39	31	55	59	44	30	56	22	53	58	65	40	26	50	46	62	33	35	48	31	62	32	31	47	41	35	38	32	47	41	39	31	55	59	44	30	56	22
60	6	62	32	31	47	41	35	38	32	47	41	39	31	55	59	44	30	56	22	53	58	65	40	26	50	46	62	33	35	48	31	62	32	31	47	41	35	38	32	47	41	39	31	55	59	44	30	56	22
61	1	46	42	64	65	35	43	42	52	31	69	33	56	64	43	66	62	34	63	29	47	66	58	53	31	42	41	35	39	38	33	46	42	64	65	35	43	42	52	31	69	33	56	64	43	66	62	34	63
61	2	46	42	64	65	35	43	42	52	31	69	33	56	64	43	66	62	34	63	29	47	66	58	53	31	42	41	35	39	38	33	46	42	64	65	35	43	42	52	31	69	33	56	64	43	66	62	34	63
61	3	46	42	64	65	35	43	42	52	31	69	33	56	64	43	66	62	34	63	29	47	66	58	53	31	42	41	35	39	38	33	46	42	64	65	35	43	42	52	31	69	33	56	64	43	66	62	34	63
61	4	46	42	64	65	35	43	42	52	31	69	33	56	64	43	66	62	34	63	29	47	66	58	53	31	42	41	35	39	38	33	46	42	64	65	35	43	42	52	31	69	33	56	64	43	66	62	34	63
61	5	46	42	64	65	35	43	42	52	31	69	33	56	64	43	66	62	34	63	29	47	66	58	53	31	42	41	35	39	38	33	46	42	64	65	35	43	42	52	31	69	33	56	64	43	66	62	34	63
61	6	46	42	64	65	35	43	42	52	31	69	33	56	64	43	66	62	34	63	29	47	66	58	53	31	42	41	35	39	38	33	46	42	64	65	35	43	42	52	31	69	33	56	64	43	66	62	34	63
62	1	34	50	67	50	38	55	52	28	69	37	42	32	33	44	51	38	61	56	35	52	41	34	36	48	23	43	57	38	45	38	34	50	67	50	38	55	52	28	69	37	42	32	33	44	51	38	61	56
62	2	34	50	67	50	38	55	52	28	69	37	42	32	33	44	51	38	61	56	35	52	41	34	36	48	23	43	57	38	45	38	34	50	67	50	38	55	52	28	69	37	42	32	33	44	51	38	61	56
62	3	34	50	67	50	38	55	52	28	69	37	42	32	33	44	51	38	61	56	35	52	41	34	36	48	23	43	57	38	45	38	34	50	67	50	38	55	52	28	69	37	42	32	33	44	51	38	61	56
62	4	34	50	67	50	38	55	52	28	69	37	42	32	33	44	51	38	61	56	35	52	41	34	36	48	23	43	57	38	45	38	34	50	67	50	38	55	52	28	69	37	42	32	33	44	51	38	61	56
62	5	34	50	67	50	38	55	52	28	69	37	42	32	33	44	51	38	61	56	35	52	41	34	36	48	23	43	57	38	45	38	34	50	67	50	38	55	52	28	69	37	42	32	33	44	51	38	61	56
62	6	34	50	67	50	38	55	52	28	69	37	42	32	33	44	51	38	61	56	35	52	41	34	36	48	23	43	57	38	45	38	34	50	67	50	38	55	52	28	69	37	42	32	33	44	51	38	61	56
63	1	55	40	48	21	50	26	45	60	45	55	63	61	40	48	62	31	64	27	62	65	59	55	68	55	38	60	42	31	62	64	55	40	48	21	50	26	45	60	45	55	63	61	40	48	62	31	64	27
63	2	55	40	48	21	50	26	45	60	45	55	63	61	40	48	62	31	64	27	62	65	59	55	68	55	38	60	42	31	62	64	55	40	48	21	50	26	45	60	45	55	63	61	40	48	62	31	64	27
63	3	55	40	48	21	50	26	45	60	45	55	63	61	40	48	62	31	64	27	62	65	59	55	68	55	38	60	42	31	62	64	55	40	48	21	50	26	45	60	45	55	63	61	40	48	62	31	64	27
63	4	55	40	48	21	50	26	45	60	45	55	63	61	40	48	62	31	64	27	62	65	59	55	68	55	38	60	42	31	62	64	55	40	48	21	50	26	45	60	45	55	63	61	40	48	62	31	64	27
63	5	55	40	48	21	50	26	45	60	45	55	63	61	40	48	62	31	64	27	62	65	59	55	68	55	38	60	42	31	62	64	55	40	48	21	50	26	45	60	45	55	63	61	40	48	62	31	64	27
63	6	55	40	48	21	50	26	45	60	45	55	63	61	40	48	62	31	64	27	62	65	59	55	68	55	38	60	42	31	62	64	55	40	48	21	50	26	45	60	45	55	63	61	40	48	62	31	64	27
64	1	40	49	36	33	63	55	58	59	29	60	44	30	56	33	31	21	37	36	36	65	59	58	37	29	44	58	38	39	32	41	40	49	36	33	63	55	58	59	29	60	44	30	56	33	31	21	37	36
64	2	40	49	36	33	63	55	58	59	29	60	44	30	56	33	31	21	37	36	36	65	59	58	37	29	44	58	38	39	32	41	40	49	36	33	63	55	58	59	29	60	44	30	56	33	31	21	37	36
64	3	40	49	36	33	63	55	58	59	29	60	44	30	56	33	31	21	37	36	36	65	59	58	37	29	44	58	38	39	32	41	40	49	36	33	63	55	58	59	29	60	44	30	56	33	31	21	37	36
64	4	40	49	36	33	63	55	58	59	29	60	44	30	56	33	31	21	37	36	36	65	59	58	37	29	44	58	38	39	32	41	40	49	36	33	63	55	58	59	29	60	44	30	56	33	31	21	37	36
64	5	40	49	36	33	63	55	58	59	29	60	44	30	56	33	31	21	37	36	36	65	59	58	37	29	44	58	38	39	32	41	40	49	36	33	63	55	58	59	29	60	44	30	56	33	31	21	37	36
64	6	40	49	36	33	63	55	58	59	29	60	44	30	56	33	31	21	37	36	36	65	59	58	37	29	44	58	38	39	32	41	40	49	36	33	63	55	58	59	29	60	44	30	56	33	31	21	37	36
[truncated: 42 more columns]
